# Supplementary material for: Metathesis chemistry of inorganic cumulenes driven by B–O bond formation
Source: Chem Sci. 2024 Dec 18;16(5):2231–7. doi: 10.1039/d4sc07487d (PMC11706233; doi:10.1039/d4sc07487d)
Supplement: SC-016-D4SC07487D-s002 [file SC-016-D4SC07487D-s002.cif]

# Supplementary Information (SI) for Chemical Science.
# This journal is © The Royal Society of Chemistry 2025

####################################################################### 
# 
# This file contains crystal structure data downloaded from the 
# Cambridge Structural Database (CSD) hosted by the Cambridge 
# Crystallographic Data Centre (CCDC).
# 
# Full information about CCDC data access policies and citation 
# guidelines are available at http://www.ccdc.cam.ac.uk/access/V1 
# 
# Audit and citation data items may have been added by the CCDC. 
# Please retain this information to preserve the provenance of 
# this file and to allow appropriate attribution of the data. 
# 
#######################################################################

data_363jtaec23
_database_code_depnum_ccdc_archive 'CCDC 2377740'
loop_
_audit_author_name
_audit_author_address
'Simon Aldridge'
;University of Oxford
United Kingdom
;
_audit_update_record             
;
2024-08-15 deposited with the CCDC.	2024-12-18 downloaded from the CCDC.
;
_audit_creation_date             2024-05-21
_audit_creation_method           
;
Olex2 1.5
(compiled 2023.08.24 svn.re1ec1418 for OlexSys, GUI svn.r6817)
;
_shelx_SHELXL_version_number     2018/3
_chemical_name_common            ?
_chemical_name_systematic        ?
_chemical_formula_moiety         'C27 H36 B N3 O'
_chemical_formula_sum            'C27 H36 B N3 O'
_chemical_formula_weight         429.40
_chemical_melting_point          ?
_chemical_oxdiff_formula         'C28 H35 N3 O2 B2'
loop_
_atom_type_symbol
_atom_type_description
_atom_type_scat_dispersion_real
_atom_type_scat_dispersion_imag
_atom_type_scat_source
C C 0.0181 0.0091 'International Tables Vol C Tables 4.2.6.8 and 6.1.1.4'
H H 0.0000 0.0000 'International Tables Vol C Tables 4.2.6.8 and 6.1.1.4'
B B 0.0090 0.0039 'International Tables Vol C Tables 4.2.6.8 and 6.1.1.4'
N N 0.0311 0.0180 'International Tables Vol C Tables 4.2.6.8 and 6.1.1.4'
O O 0.0492 0.0322 'International Tables Vol C Tables 4.2.6.8 and 6.1.1.4'

_shelx_space_group_comment       
;
The symmetry employed for this shelxl refinement is uniquely defined
by the following loop, which should always be used as a source of
symmetry information in preference to the above space-group names.
They are only intended as comments.
;
_space_group_crystal_system      monoclinic
_space_group_IT_number           14
_space_group_name_H-M_alt        'P 1 21/c 1'
_space_group_name_Hall           '-P 2ybc'
loop_
_space_group_symop_operation_xyz
'x, y, z'
'-x, y+1/2, -z+1/2'
'-x, -y, -z'
'x, -y-1/2, z-1/2'

_cell_length_a                   12.67284(7)
_cell_length_b                   9.17962(5)
_cell_length_c                   22.43254(13)
_cell_angle_alpha                90
_cell_angle_beta                 96.7556(5)
_cell_angle_gamma                90
_cell_volume                     2591.50(3)
_cell_formula_units_Z            4
_cell_measurement_reflns_used    39192
_cell_measurement_temperature    100.00(10)
_cell_measurement_theta_max      74.5180
_cell_measurement_theta_min      2.0140
_shelx_estimated_absorpt_T_max   0.965
_shelx_estimated_absorpt_T_min   0.951
_exptl_absorpt_coefficient_mu    0.512
_exptl_absorpt_correction_T_max  1.00000
_exptl_absorpt_correction_T_min  0.86229
_exptl_absorpt_correction_type   multi-scan
_exptl_absorpt_process_details   
;
CrysAlisPro 1.171.42.49 (Rigaku Oxford Diffraction, 2022)
Empirical absorption correction using spherical harmonics,
implemented in SCALE3 ABSPACK scaling algorithm.
;
_exptl_absorpt_special_details   ?
_exptl_crystal_colour            colourless
_exptl_crystal_colour_primary    colourless
_exptl_crystal_density_diffrn    1.101
_exptl_crystal_density_meas      ?
_exptl_crystal_density_method    ?
_exptl_crystal_description       block
_exptl_crystal_F_000             928
_exptl_crystal_size_max          0.1
_exptl_crystal_size_mid          0.08
_exptl_crystal_size_min          0.07
_exptl_transmission_factor_max   ?
_exptl_transmission_factor_min   ?
_diffrn_reflns_av_R_equivalents  0.0229
_diffrn_reflns_av_unetI/netI     0.0099
_diffrn_reflns_Laue_measured_fraction_full 1.000
_diffrn_reflns_Laue_measured_fraction_max 0.988
_diffrn_reflns_limit_h_max       15
_diffrn_reflns_limit_h_min       -15
_diffrn_reflns_limit_k_max       11
_diffrn_reflns_limit_k_min       -11
_diffrn_reflns_limit_l_max       27
_diffrn_reflns_limit_l_min       -27
_diffrn_reflns_number            56620
_diffrn_reflns_point_group_measured_fraction_full 1.000
_diffrn_reflns_point_group_measured_fraction_max 0.988
_diffrn_reflns_theta_full        67.684
_diffrn_reflns_theta_max         75.557
_diffrn_reflns_theta_min         3.512
_diffrn_ambient_environment      N~2~
_diffrn_ambient_temperature      100.00(10)
_diffrn_detector                 'Hybrid Pixel Array Detector'
_diffrn_detector_area_resol_mean 10.0000
_diffrn_detector_type            'HyPix-Arc 150'
_diffrn_measured_fraction_theta_full 1.000
_diffrn_measured_fraction_theta_max 0.988
_diffrn_measurement_details      
;
List of Runs (angles in degrees, time in seconds):

  # Type    Start    End  Width  t~exp~   \w     \q     \k     \f   Frames
#--------------------------------------------------------------------------
  1  \w     10.00  36.00   0.50    0.07    --   56.89 -30.00 -90.00   52
  2  \w      7.00  34.00   0.50    0.07    --   56.89 -30.00-120.00   54
  3  \w      4.00  33.00   0.50    0.07    --   56.89 -30.00 -30.00   58
  4  \w     10.00  36.00   0.50    0.07    --   56.89 -30.00  30.00   52
  5  \w     19.00  44.00   0.50    0.07    --   69.68 -45.00   0.00   50
  6  \w     80.00 116.00   0.50    0.07    --   69.68  61.00  90.00   72
  7  \w     20.00  46.00   0.50    0.07    --   69.68 -45.00 -60.00   52
  8  \w     22.00  47.00   0.50    0.07    --   69.68 -45.00-150.00   50
  9  \w     19.00  44.00   0.50    0.07    --   69.68 -45.00 150.00   50
 10  \w     21.00  53.00   0.50    0.07    --   69.68 -45.00  90.00   64
 11  \w     85.00 118.00   0.50    0.07    --   69.68  45.00 -60.00   66
 12  \w     79.00 112.00   0.50    0.07    --   69.68  61.00 150.00   66
 13  \w     21.00  47.00   0.50    0.07    --   69.68 -45.00  60.00   52
 14  \w     73.00 122.00   0.50    0.07    --   69.68  30.00  30.00   98
 15  \w     47.00  73.00   0.50    0.07    --   84.12  15.00 150.00   52
 16  \w     39.00  64.00   0.50    0.07    --   84.12 -61.00 120.00   50
 17  \w     83.00 111.00   0.50    0.07    --   84.12  30.00 -60.00   56
 18  \w    107.00 133.00   0.50    0.07    --   84.12  45.00-150.00   52
 19  \w     37.00  62.00   0.50    0.07    --   84.12 -61.00  30.00   50
 20  \w     37.00  62.00   0.50    0.07    --   84.12 -61.00   0.00   50
 21  \w     97.00 127.00   0.50    0.07    --   84.12   0.00-180.00   60
 22  \w     80.00 130.00   0.50    0.07    --   84.12  30.00-150.00  100
 23  \w     93.00 119.00   0.50    0.07    --   84.12  45.00 120.00   52
 24  \w     59.00  93.00   0.50    0.07    --   84.12   0.00-180.00   68
 25  \w     49.00  74.00   0.50    0.07    --   84.12 -77.00-180.00   50
 26  \w    108.00 137.00   0.50    0.07    --   84.12  30.00 -90.00   58
 27  \w    100.00 125.00   0.50    0.07    --   84.12  45.00-120.00   50
 28  \w     72.00  98.00   0.50    0.07    --   84.12-111.00 -90.00   52
 29  \w    104.00 134.00   0.50    0.07    --   84.12  15.00  60.00   60
 30  \w    103.00 129.00   0.50    0.07    --   84.12  15.00 150.00   52
 31  \w     38.00  63.00   0.50    0.07    --   84.12 -61.00-180.00   50
 32  \w     52.00 108.00   0.50    0.07    --   84.12-111.00 -60.00  112
 33  \w     38.00  70.00   0.50    0.07    --   84.12 -61.00  60.00   64
 34  \w     57.00  90.00   0.50    0.07    --   84.12 -95.00  30.00   66
 35  \w     44.00  70.00   0.50    0.07    --   84.12 -77.00 120.00   52
 36  \w     37.00  62.00   0.50    0.07    --   84.12 -61.00 150.00   50
 37  \w     87.00 125.00   0.50    0.07    --   84.12 178.00-150.00   76
 38  \w     53.00  81.00   0.50    0.07    --   84.12  15.00  60.00   56
 39  \w     46.00  71.00   0.50    0.07    --   84.12 -61.00-150.00   50
 40  \w     85.00 113.00   0.50    0.07    --   84.12  30.00-180.00   56
 41  \w     63.00  88.00   0.50    0.07    --   84.12 -77.00 -90.00   50
 42  \w     41.00  83.00   0.50    0.07    --   69.68-102.00 -50.00   84
 43  \w      7.00  50.00   0.50    0.07    --   56.89 -45.00 150.00   86
 44  \w     24.00  50.00   0.50    0.07    --   56.89-125.00 150.00   52
 45  \w     63.00  90.00   0.50    0.07    --   56.89-125.00 150.00   54
 46  \w     66.00  91.00   0.50    0.07    --   69.68  77.00  60.00   50
 47  \w     34.00 103.00   0.50    0.07    --   69.68-125.00-120.00  138
 48  \w     55.00  84.00   0.50    0.07    --   69.68 -95.00 150.00   58
 49  \w     36.00  61.00   0.50    0.07    --   69.68-125.00 -90.00   50
 50  \w     77.00 103.00   0.50    0.07    --   69.68-125.00 -90.00   52
 51  \w     76.00 117.00   0.50    0.07    --   69.68  45.00-120.00   82
 52  \w     39.00  85.00   0.50    0.07    --   69.68 -95.00  30.00   92
 53  \w     82.00 108.00   0.50    0.07    --   84.12-111.00  60.00   52
 54  \w     38.00  70.00   0.50    0.07    --   84.12-111.00  60.00   64
 55  \w     45.00  71.00   0.50    0.07    --   84.12 -77.00 -60.00   52
 56  \w     81.00 114.00   0.50    0.07    --   84.12  30.00-120.00   66
 57  \w     48.00 108.00   0.50    0.07    --   84.12-111.00   0.00  120
 58  \w     43.00  95.00   0.50    0.07    --   84.12 -95.00  60.00  104
 59  \w     40.00  65.00   0.50    0.07    --   84.12-111.00 150.00   50
 60  \w     44.00  70.00   0.50    0.07    --   84.12 -77.00-150.00   52
 61  \w     95.00 121.00   0.50    0.07    --   84.12  15.00 -90.00   52
 62  \w     74.00 108.00   0.50    0.07    --   84.12-111.00 120.00   68
 63  \w    103.00 132.00   0.50    0.07    --   84.12  15.00  90.00   58
 64  \w     75.00 106.00   0.50    0.07    --   84.12-111.00-120.00   62
 65  \w     53.00  86.00   0.50    0.07    --   84.12   0.00 -90.00   66
 66  \w     57.00 129.00   0.50    0.07    --   84.12 178.00  90.00  144
 67  \w     48.00  74.00   0.50    0.07    --   84.12  15.00-180.00   52
 68  \w     99.00 134.00   0.50    0.07    --   84.12  15.00-180.00   70
 69  \w     41.00  67.00   0.50    0.07    --   84.12 -95.00-180.00   52
 70  \w     93.00 135.00   0.50    0.07    --   84.12  45.00 -30.00   84
 71  \w     38.00  65.00   0.50    0.07    --   84.12 -61.00 -30.00   54
 72  \w     73.00 107.00   0.50    0.07    --   84.12-111.00  30.00   68
 73  \w     83.00 117.00   0.50    0.07    --   84.12  30.00 -30.00   68
 74  \w     53.00  78.00   0.50    0.07    --   84.12 -77.00 120.00   50
 75  \w     43.00  68.00   0.50    0.07    --   84.12 -77.00 -90.00   50
 76  \w     89.00 114.00   0.50    0.07    --   84.12  45.00  90.00   50
 77  \w     53.00  79.00   0.50    0.07    --   84.12 -95.00-150.00   52
 78  \w     72.00 103.00   0.50    0.07    --   84.12-111.00-150.00   62
 79  \w     46.00  73.00   0.50    0.07    --   84.12-111.00 -90.00   54
 80  \w     83.00 108.00   0.50    0.07    --   84.12-111.00 -90.00   50
 81  \w     81.00 106.00   0.50    0.07    --   84.12-111.00  90.00   50
 82  \w     47.00  73.00   0.50    0.07    --   84.12-111.00  90.00   52
 83  \w     74.00 108.00   0.50    0.07    --   84.12-111.00-180.00   68
 84  \w     44.00  69.00   0.50    0.07    --   84.12 -61.00 -90.00   50
 85  \w     79.00 107.00   0.50    0.07    --   84.12-111.00 150.00   56
 86  \w     46.00  76.00   0.50    0.07    --   86.75 -86.00 -95.32   60
;
_diffrn_measurement_device       'four-circle diffractometer'
_diffrn_measurement_device_type  'XtaLAB Synergy R, DW system, HyPix-Arc 150'
_diffrn_measurement_method       '\w scans'
_diffrn_orient_matrix_type       
'CrysAlisPro convention (1999,Acta A55,543-557)'
_diffrn_orient_matrix_UB_11      -0.0368387000
_diffrn_orient_matrix_UB_12      0.0374388000
_diffrn_orient_matrix_UB_13      -0.0661124000
_diffrn_orient_matrix_UB_21      -0.0901039000
_diffrn_orient_matrix_UB_22      -0.1129081000
_diffrn_orient_matrix_UB_23      -0.0007014000
_diffrn_orient_matrix_UB_31      -0.0742283000
_diffrn_orient_matrix_UB_32      0.1184430000
_diffrn_orient_matrix_UB_33      0.0202224000
_diffrn_radiation_monochromator  mirror
_diffrn_radiation_probe          x-ray
_diffrn_radiation_type           'Cu K\a'
_diffrn_radiation_wavelength     1.54184
_diffrn_source                   'Rotating-anode X-ray tube'
_diffrn_source_type              'Rigaku (Cu) X-ray Source'
_reflns_Friedel_coverage         0.000
_reflns_Friedel_fraction_full    .
_reflns_Friedel_fraction_max     .
_reflns_number_gt                5015
_reflns_number_total             5317
_reflns_special_details          
;
 Reflections were merged by SHELXL according to the crystal
 class for the calculation of statistics and refinement.
 
 _reflns_Friedel_fraction is defined as the number of unique
 Friedel pairs measured divided by the number that would be
 possible theoretically, ignoring centric projections and
 systematic absences.
;
_reflns_threshold_expression     'I > 2\s(I)'
_computing_cell_refinement       'CrysAlisPro 1.171.42.49 (Rigaku OD, 2022)'
_computing_data_collection       'CrysAlisPro 1.171.42.49 (Rigaku OD, 2022)'
_computing_data_reduction        'CrysAlisPro 1.171.42.49 (Rigaku OD, 2022)'
_computing_molecular_graphics    'Olex2 1.5 (Dolomanov et al., 2009)'
_computing_publication_material  'Olex2 1.5 (Dolomanov et al., 2009)'
_computing_structure_refinement  'SHELXL 2018/3 (Sheldrick, 2015)'
_computing_structure_solution    'SHELXT 2018/2 (Sheldrick, 2018)'
_refine_diff_density_max         0.275
_refine_diff_density_min         -0.262
_refine_diff_density_rms         0.046
_refine_ls_extinction_coef       .
_refine_ls_extinction_method     none
_refine_ls_goodness_of_fit_ref   1.026
_refine_ls_hydrogen_treatment    constr
_refine_ls_matrix_type           full
_refine_ls_number_parameters     297
_refine_ls_number_reflns         5317
_refine_ls_number_restraints     0
_refine_ls_R_factor_all          0.0417
_refine_ls_R_factor_gt           0.0399
_refine_ls_restrained_S_all      1.026
_refine_ls_shift/su_max          0.001
_refine_ls_shift/su_mean         0.000
_refine_ls_structure_factor_coef Fsqd
_refine_ls_weighting_details     
'w=1/[\s^2^(Fo^2^)+(0.0491P)^2^+0.9941P] where P=(Fo^2^+2Fc^2^)/3'
_refine_ls_weighting_scheme      calc
_refine_ls_wR_factor_gt          0.1008
_refine_ls_wR_factor_ref         0.1021
_refine_special_details          ?
_olex2_refinement_description    
;
1.a Ternary CH refined with riding coordinates:
 C25(H25), C13(H13), C18(H18), C6(H6)
1.b Aromatic/amide H refined with riding coordinates:
 C3(H3), C2(H2), C11(H11), C21(H21), C23(H23), C9(H9), C22(H22), C10(H10)
1.c Idealised Me refined as rotating group:
 C15(H15A,H15B,H15C), C14(H14A,H14B,H14C), C27(H27A,H27B,H27C), C26(H26A,H26B,
 H26C), C7(H7A,H7B,H7C), C8(H8A,H8B,H8C), C20(H20A,H20B,H20C), C19(H19A,H19B,
 H19C)
;
_atom_sites_solution_hydrogens   geom
_atom_sites_solution_primary     dual
_atom_sites_solution_secondary   ?
loop_
_atom_site_label
_atom_site_type_symbol
_atom_site_fract_x
_atom_site_fract_y
_atom_site_fract_z
_atom_site_U_iso_or_equiv
_atom_site_adp_type
_atom_site_occupancy
_atom_site_site_symmetry_order
_atom_site_calc_flag
_atom_site_refinement_flags_posn
_atom_site_refinement_flags_adp
_atom_site_refinement_flags_occupancy
_atom_site_disorder_assembly
_atom_site_disorder_group
N3 N 0.78750(6) 0.19206(9) 0.41401(4) 0.01844(18) Uani 1 1 d . . . . .
N2 N 0.61926(6) 0.17090(9) 0.36667(4) 0.01815(18) Uani 1 1 d . . . . .
O1 O 0.72045(8) 0.67889(9) 0.39994(4) 0.0428(3) Uani 1 1 d . . . . .
N1 N 0.68150(7) 0.42853(10) 0.39447(4) 0.0241(2) Uani 1 1 d . . . . .
C4 C 0.51504(8) 0.19376(10) 0.33553(4) 0.0188(2) Uani 1 1 d . . . . .
C16 C 0.89155(8) 0.24276(11) 0.43680(5) 0.0191(2) Uani 1 1 d . . . . .
C3 C 0.76522(8) 0.04469(11) 0.40133(5) 0.0206(2) Uani 1 1 d . . . . .
H3 H 0.813022 -0.033907 0.410812 0.025 Uiso 1 1 calc R U . . .
C12 C 0.50298(8) 0.20200(11) 0.27258(5) 0.0210(2) Uani 1 1 d . . . . .
C24 C 0.92714(8) 0.22612(11) 0.49821(5) 0.0208(2) Uani 1 1 d . . . . .
C2 C 0.66571(8) 0.03233(11) 0.37369(5) 0.0206(2) Uani 1 1 d . . . . .
H2 H 0.631970 -0.056569 0.360872 0.025 Uiso 1 1 calc R U . . .
C5 C 0.42866(8) 0.20686(11) 0.36880(5) 0.0218(2) Uani 1 1 d . . . . .
C1 C 0.70368(9) 0.55275(12) 0.39742(5) 0.0251(2) Uani 1 1 d . . . . .
C25 C 0.85372(8) 0.16348(12) 0.54076(5) 0.0228(2) Uani 1 1 d . . . . .
H25 H 0.805693 0.092111 0.517364 0.027 Uiso 1 1 calc R U . . .
C17 C 0.95502(8) 0.30651(11) 0.39679(5) 0.0220(2) Uani 1 1 d . . . . .
C11 C 0.40125(9) 0.22670(12) 0.24354(5) 0.0261(2) Uani 1 1 d . . . . .
H11 H 0.390995 0.233713 0.201004 0.031 Uiso 1 1 calc R U . . .
C13 C 0.59784(9) 0.18810(11) 0.23721(5) 0.0230(2) Uani 1 1 d . . . . .
H13 H 0.653401 0.129614 0.261943 0.028 Uiso 1 1 calc R U . . .
C21 C 1.05669(9) 0.35255(13) 0.41965(5) 0.0273(2) Uani 1 1 d . . . . .
H21 H 1.101346 0.395958 0.393452 0.033 Uiso 1 1 calc R U . . .
C23 C 1.02931(9) 0.27371(13) 0.51868(5) 0.0266(2) Uani 1 1 d . . . . .
H23 H 1.055396 0.263314 0.559930 0.032 Uiso 1 1 calc R U . . .
C9 C 0.32822(8) 0.23065(12) 0.33738(5) 0.0273(2) Uani 1 1 d . . . . .
H9 H 0.268303 0.239659 0.358899 0.033 Uiso 1 1 calc R U . . .
C18 C 0.91746(9) 0.32376(13) 0.33030(5) 0.0259(2) Uani 1 1 d . . . . .
H18 H 0.840862 0.294945 0.323878 0.031 Uiso 1 1 calc R U . . .
C22 C 1.09354(9) 0.33612(14) 0.47966(5) 0.0301(3) Uani 1 1 d . . . . .
H22 H 1.163176 0.367684 0.494307 0.036 Uiso 1 1 calc R U . . .
C10 C 0.31473(9) 0.24125(13) 0.27553(5) 0.0294(2) Uani 1 1 d . . . . .
H10 H 0.246043 0.258535 0.254887 0.035 Uiso 1 1 calc R U . . .
C15 C 0.64519(9) 0.33859(12) 0.22706(5) 0.0281(2) Uani 1 1 d . . . . .
H15A H 0.593331 0.397102 0.201508 0.042 Uiso 1 1 calc R U . . .
H15B H 0.709797 0.327255 0.207414 0.042 Uiso 1 1 calc R U . . .
H15C H 0.662693 0.387560 0.265783 0.042 Uiso 1 1 calc R U . . .
C6 C 0.44219(9) 0.19831(13) 0.43682(5) 0.0271(2) Uani 1 1 d . . . . .
H6 H 0.517133 0.168530 0.450232 0.033 Uiso 1 1 calc R U . . .
C14 C 0.57082(10) 0.10919(13) 0.17721(5) 0.0320(3) Uani 1 1 d . . . . .
H14A H 0.535022 0.017017 0.183909 0.048 Uiso 1 1 calc R U . . .
H14B H 0.636349 0.089530 0.159378 0.048 Uiso 1 1 calc R U . . .
H14C H 0.523800 0.170537 0.149950 0.048 Uiso 1 1 calc R U . . .
B1 B 0.69552(9) 0.27331(12) 0.39213(5) 0.0184(2) Uani 1 1 d . . . . .
C27 C 0.91203(10) 0.08178(15) 0.59401(6) 0.0359(3) Uani 1 1 d . . . . .
H27A H 0.957001 0.006031 0.579359 0.054 Uiso 1 1 calc R U . . .
H27B H 0.860149 0.036702 0.617415 0.054 Uiso 1 1 calc R U . . .
H27C H 0.956402 0.150135 0.619468 0.054 Uiso 1 1 calc R U . . .
C26 C 0.78371(11) 0.28374(14) 0.56209(6) 0.0370(3) Uani 1 1 d . . . . .
H26A H 0.828237 0.354374 0.586238 0.056 Uiso 1 1 calc R U . . .
H26B H 0.732390 0.240951 0.586483 0.056 Uiso 1 1 calc R U . . .
H26C H 0.745601 0.333005 0.527233 0.056 Uiso 1 1 calc R U . . .
C7 C 0.36873(11) 0.08533(16) 0.45996(6) 0.0411(3) Uani 1 1 d . . . . .
H7A H 0.294609 0.113838 0.448460 0.062 Uiso 1 1 calc R U . . .
H7B H 0.382707 0.079497 0.503804 0.062 Uiso 1 1 calc R U . . .
H7C H 0.381667 -0.009954 0.442504 0.062 Uiso 1 1 calc R U . . .
C8 C 0.42404(14) 0.34777(16) 0.46387(6) 0.0470(4) Uani 1 1 d . . . . .
H8A H 0.472676 0.418736 0.449199 0.071 Uiso 1 1 calc R U . . .
H8B H 0.437296 0.341907 0.507733 0.071 Uiso 1 1 calc R U . . .
H8C H 0.350496 0.378483 0.452024 0.071 Uiso 1 1 calc R U . . .
C20 C 0.92482(14) 0.48141(17) 0.30991(7) 0.0498(4) Uani 1 1 d . . . . .
H20A H 0.887383 0.544538 0.335705 0.075 Uiso 1 1 calc R U . . .
H20B H 0.892176 0.490506 0.268250 0.075 Uiso 1 1 calc R U . . .
H20C H 0.999624 0.510553 0.312653 0.075 Uiso 1 1 calc R U . . .
C19 C 0.97755(16) 0.2225(2) 0.29292(7) 0.0636(5) Uani 1 1 d . . . . .
H19A H 1.053640 0.244797 0.299869 0.095 Uiso 1 1 calc R U . . .
H19B H 0.952123 0.236015 0.250310 0.095 Uiso 1 1 calc R U . . .
H19C H 0.965760 0.121373 0.304414 0.095 Uiso 1 1 calc R U . . .

loop_
_atom_site_aniso_label
_atom_site_aniso_U_11
_atom_site_aniso_U_22
_atom_site_aniso_U_33
_atom_site_aniso_U_23
_atom_site_aniso_U_13
_atom_site_aniso_U_12
N3 0.0177(4) 0.0160(4) 0.0212(4) -0.0006(3) 0.0007(3) -0.0008(3)
N2 0.0184(4) 0.0157(4) 0.0197(4) 0.0003(3) -0.0002(3) -0.0007(3)
O1 0.0638(6) 0.0176(4) 0.0416(5) 0.0014(3) -0.0172(4) -0.0079(4)
N1 0.0218(4) 0.0176(5) 0.0320(5) -0.0013(4) -0.0002(4) -0.0001(3)
C4 0.0182(5) 0.0147(4) 0.0226(5) 0.0004(4) -0.0012(4) -0.0019(4)
C16 0.0166(5) 0.0166(5) 0.0239(5) -0.0017(4) 0.0013(4) 0.0008(4)
C3 0.0232(5) 0.0152(5) 0.0231(5) -0.0001(4) 0.0012(4) 0.0014(4)
C12 0.0249(5) 0.0147(5) 0.0227(5) 0.0004(4) 0.0001(4) -0.0009(4)
C24 0.0202(5) 0.0187(5) 0.0234(5) -0.0011(4) 0.0022(4) 0.0009(4)
C2 0.0247(5) 0.0141(5) 0.0226(5) -0.0005(4) 0.0003(4) -0.0009(4)
C5 0.0211(5) 0.0182(5) 0.0260(5) 0.0003(4) 0.0017(4) -0.0030(4)
C1 0.0282(5) 0.0207(5) 0.0238(5) 0.0005(4) -0.0074(4) -0.0005(4)
C25 0.0231(5) 0.0234(5) 0.0218(5) 0.0006(4) 0.0025(4) -0.0023(4)
C17 0.0213(5) 0.0199(5) 0.0250(5) -0.0005(4) 0.0039(4) 0.0013(4)
C11 0.0306(6) 0.0219(5) 0.0238(5) 0.0017(4) -0.0053(4) -0.0006(4)
C13 0.0282(5) 0.0198(5) 0.0208(5) 0.0013(4) 0.0022(4) 0.0007(4)
C21 0.0216(5) 0.0288(6) 0.0323(6) 0.0013(5) 0.0071(4) -0.0040(4)
C23 0.0235(5) 0.0298(6) 0.0253(5) -0.0007(4) -0.0018(4) -0.0017(4)
C9 0.0197(5) 0.0259(5) 0.0360(6) 0.0002(5) 0.0025(4) -0.0004(4)
C18 0.0254(5) 0.0290(6) 0.0239(5) 0.0025(4) 0.0051(4) 0.0006(4)
C22 0.0184(5) 0.0358(6) 0.0353(6) -0.0018(5) -0.0004(4) -0.0060(4)
C10 0.0216(5) 0.0269(6) 0.0370(6) 0.0014(5) -0.0071(4) 0.0012(4)
C15 0.0323(6) 0.0243(5) 0.0282(6) -0.0007(4) 0.0054(4) -0.0046(4)
C6 0.0240(5) 0.0328(6) 0.0251(5) 0.0011(4) 0.0053(4) -0.0040(4)
C14 0.0440(7) 0.0265(6) 0.0262(6) -0.0048(5) 0.0078(5) -0.0056(5)
B1 0.0193(5) 0.0168(5) 0.0191(5) 0.0000(4) 0.0025(4) -0.0008(4)
C27 0.0341(6) 0.0434(7) 0.0296(6) 0.0110(5) 0.0011(5) -0.0007(5)
C26 0.0409(7) 0.0306(6) 0.0432(7) 0.0013(5) 0.0204(6) 0.0026(5)
C7 0.0461(8) 0.0402(7) 0.0377(7) 0.0097(6) 0.0083(6) -0.0117(6)
C8 0.0686(10) 0.0412(8) 0.0341(7) -0.0096(6) 0.0182(7) -0.0131(7)
C20 0.0639(10) 0.0425(8) 0.0408(7) 0.0166(6) -0.0034(7) -0.0118(7)
C19 0.0802(12) 0.0820(13) 0.0281(7) -0.0077(7) 0.0044(7) 0.0423(10)

_geom_special_details            
;
 All esds (except the esd in the dihedral angle between two l.s. planes)
 are estimated using the full covariance matrix.  The cell esds are taken
 into account individually in the estimation of esds in distances, angles
 and torsion angles; correlations between esds in cell parameters are only
 used when they are defined by crystal symmetry.  An approximate (isotropic)
 treatment of cell esds is used for estimating esds involving l.s. planes.
;
loop_
_geom_bond_atom_site_label_1
_geom_bond_atom_site_label_2
_geom_bond_distance
_geom_bond_site_symmetry_2
_geom_bond_publ_flag
N3 C16 1.4346(12) . ?
N3 C3 1.4042(13) . ?
N3 B1 1.4217(14) . ?
N2 C4 1.4350(12) . ?
N2 C2 1.4027(13) . ?
N2 B1 1.4192(14) . ?
O1 C1 1.1774(14) . ?
N1 C1 1.1745(14) . ?
N1 B1 1.4375(14) . ?
C4 C12 1.4044(14) . ?
C4 C5 1.4007(14) . ?
C16 C24 1.4065(14) . ?
C16 C17 1.4017(14) . ?
C3 H3 0.9500 . ?
C3 C2 1.3430(15) . ?
C12 C11 1.3928(15) . ?
C12 C13 1.5216(15) . ?
C24 C25 1.5219(14) . ?
C24 C23 1.3924(15) . ?
C2 H2 0.9500 . ?
C5 C9 1.3976(15) . ?
C5 C6 1.5173(15) . ?
C25 H25 1.0000 . ?
C25 C27 1.5258(15) . ?
C25 C26 1.5279(16) . ?
C17 C21 1.3950(15) . ?
C17 C18 1.5197(15) . ?
C11 H11 0.9500 . ?
C11 C10 1.3856(17) . ?
C13 H13 1.0000 . ?
C13 C15 1.5337(15) . ?
C13 C14 1.5314(15) . ?
C21 H21 0.9500 . ?
C21 C22 1.3804(16) . ?
C23 H23 0.9500 . ?
C23 C22 1.3873(16) . ?
C9 H9 0.9500 . ?
C9 C10 1.3814(17) . ?
C18 H18 1.0000 . ?
C18 C20 1.5239(18) . ?
C18 C19 1.5155(18) . ?
C22 H22 0.9500 . ?
C10 H10 0.9500 . ?
C15 H15A 0.9800 . ?
C15 H15B 0.9800 . ?
C15 H15C 0.9800 . ?
C6 H6 1.0000 . ?
C6 C7 1.5250(16) . ?
C6 C8 1.5286(18) . ?
C14 H14A 0.9800 . ?
C14 H14B 0.9800 . ?
C14 H14C 0.9800 . ?
C27 H27A 0.9800 . ?
C27 H27B 0.9800 . ?
C27 H27C 0.9800 . ?
C26 H26A 0.9800 . ?
C26 H26B 0.9800 . ?
C26 H26C 0.9800 . ?
C7 H7A 0.9800 . ?
C7 H7B 0.9800 . ?
C7 H7C 0.9800 . ?
C8 H8A 0.9800 . ?
C8 H8B 0.9800 . ?
C8 H8C 0.9800 . ?
C20 H20A 0.9800 . ?
C20 H20B 0.9800 . ?
C20 H20C 0.9800 . ?
C19 H19A 0.9800 . ?
C19 H19B 0.9800 . ?
C19 H19C 0.9800 . ?

loop_
_geom_angle_atom_site_label_1
_geom_angle_atom_site_label_2
_geom_angle_atom_site_label_3
_geom_angle
_geom_angle_site_symmetry_1
_geom_angle_site_symmetry_3
_geom_angle_publ_flag
C3 N3 C16 122.63(8) . . ?
C3 N3 B1 107.36(8) . . ?
B1 N3 C16 129.40(9) . . ?
C2 N2 C4 122.50(8) . . ?
C2 N2 B1 107.38(8) . . ?
B1 N2 C4 130.03(9) . . ?
C1 N1 B1 159.16(11) . . ?
C12 C4 N2 118.84(9) . . ?
C5 C4 N2 119.05(9) . . ?
C5 C4 C12 122.11(9) . . ?
C24 C16 N3 119.29(9) . . ?
C17 C16 N3 118.68(9) . . ?
C17 C16 C24 122.03(9) . . ?
N3 C3 H3 125.4 . . ?
C2 C3 N3 109.29(9) . . ?
C2 C3 H3 125.4 . . ?
C4 C12 C13 121.37(9) . . ?
C11 C12 C4 117.66(10) . . ?
C11 C12 C13 120.95(9) . . ?
C16 C24 C25 120.40(9) . . ?
C23 C24 C16 117.88(10) . . ?
C23 C24 C25 121.67(9) . . ?
N2 C2 H2 125.2 . . ?
C3 C2 N2 109.51(9) . . ?
C3 C2 H2 125.2 . . ?
C4 C5 C6 121.89(9) . . ?
C9 C5 C4 117.86(10) . . ?
C9 C5 C6 120.24(10) . . ?
N1 C1 O1 176.57(13) . . ?
C24 C25 H25 107.3 . . ?
C24 C25 C27 113.66(9) . . ?
C24 C25 C26 110.11(9) . . ?
C27 C25 H25 107.3 . . ?
C27 C25 C26 110.82(10) . . ?
C26 C25 H25 107.3 . . ?
C16 C17 C18 122.33(9) . . ?
C21 C17 C16 117.77(10) . . ?
C21 C17 C18 119.89(10) . . ?
C12 C11 H11 119.4 . . ?
C10 C11 C12 121.25(10) . . ?
C10 C11 H11 119.4 . . ?
C12 C13 H13 107.7 . . ?
C12 C13 C15 110.41(9) . . ?
C12 C13 C14 112.91(9) . . ?
C15 C13 H13 107.7 . . ?
C14 C13 H13 107.7 . . ?
C14 C13 C15 110.27(9) . . ?
C17 C21 H21 119.4 . . ?
C22 C21 C17 121.14(10) . . ?
C22 C21 H21 119.4 . . ?
C24 C23 H23 119.6 . . ?
C22 C23 C24 120.88(10) . . ?
C22 C23 H23 119.6 . . ?
C5 C9 H9 119.5 . . ?
C10 C9 C5 121.01(10) . . ?
C10 C9 H9 119.5 . . ?
C17 C18 H18 107.5 . . ?
C17 C18 C20 111.74(10) . . ?
C20 C18 H18 107.5 . . ?
C19 C18 C17 111.06(10) . . ?
C19 C18 H18 107.5 . . ?
C19 C18 C20 111.32(13) . . ?
C21 C22 C23 120.28(10) . . ?
C21 C22 H22 119.9 . . ?
C23 C22 H22 119.9 . . ?
C11 C10 H10 120.0 . . ?
C9 C10 C11 120.09(10) . . ?
C9 C10 H10 120.0 . . ?
C13 C15 H15A 109.5 . . ?
C13 C15 H15B 109.5 . . ?
C13 C15 H15C 109.5 . . ?
H15A C15 H15B 109.5 . . ?
H15A C15 H15C 109.5 . . ?
H15B C15 H15C 109.5 . . ?
C5 C6 H6 107.9 . . ?
C5 C6 C7 112.10(10) . . ?
C5 C6 C8 110.39(10) . . ?
C7 C6 H6 107.9 . . ?
C7 C6 C8 110.41(10) . . ?
C8 C6 H6 107.9 . . ?
C13 C14 H14A 109.5 . . ?
C13 C14 H14B 109.5 . . ?
C13 C14 H14C 109.5 . . ?
H14A C14 H14B 109.5 . . ?
H14A C14 H14C 109.5 . . ?
H14B C14 H14C 109.5 . . ?
N3 B1 N1 127.39(9) . . ?
N2 B1 N3 106.45(9) . . ?
N2 B1 N1 126.15(10) . . ?
C25 C27 H27A 109.5 . . ?
C25 C27 H27B 109.5 . . ?
C25 C27 H27C 109.5 . . ?
H27A C27 H27B 109.5 . . ?
H27A C27 H27C 109.5 . . ?
H27B C27 H27C 109.5 . . ?
C25 C26 H26A 109.5 . . ?
C25 C26 H26B 109.5 . . ?
C25 C26 H26C 109.5 . . ?
H26A C26 H26B 109.5 . . ?
H26A C26 H26C 109.5 . . ?
H26B C26 H26C 109.5 . . ?
C6 C7 H7A 109.5 . . ?
C6 C7 H7B 109.5 . . ?
C6 C7 H7C 109.5 . . ?
H7A C7 H7B 109.5 . . ?
H7A C7 H7C 109.5 . . ?
H7B C7 H7C 109.5 . . ?
C6 C8 H8A 109.5 . . ?
C6 C8 H8B 109.5 . . ?
C6 C8 H8C 109.5 . . ?
H8A C8 H8B 109.5 . . ?
H8A C8 H8C 109.5 . . ?
H8B C8 H8C 109.5 . . ?
C18 C20 H20A 109.5 . . ?
C18 C20 H20B 109.5 . . ?
C18 C20 H20C 109.5 . . ?
H20A C20 H20B 109.5 . . ?
H20A C20 H20C 109.5 . . ?
H20B C20 H20C 109.5 . . ?
C18 C19 H19A 109.5 . . ?
C18 C19 H19B 109.5 . . ?
C18 C19 H19C 109.5 . . ?
H19A C19 H19B 109.5 . . ?
H19A C19 H19C 109.5 . . ?
H19B C19 H19C 109.5 . . ?

loop_
_geom_torsion_atom_site_label_1
_geom_torsion_atom_site_label_2
_geom_torsion_atom_site_label_3
_geom_torsion_atom_site_label_4
_geom_torsion
_geom_torsion_site_symmetry_1
_geom_torsion_site_symmetry_2
_geom_torsion_site_symmetry_3
_geom_torsion_site_symmetry_4
_geom_torsion_publ_flag
N3 C16 C24 C25 -3.70(14) . . . . ?
N3 C16 C24 C23 178.70(9) . . . . ?
N3 C16 C17 C21 -178.80(9) . . . . ?
N3 C16 C17 C18 0.03(15) . . . . ?
N3 C3 C2 N2 0.55(12) . . . . ?
N2 C4 C12 C11 -178.94(9) . . . . ?
N2 C4 C12 C13 -0.37(14) . . . . ?
N2 C4 C5 C9 179.32(9) . . . . ?
N2 C4 C5 C6 0.31(15) . . . . ?
C4 N2 C2 C3 176.38(9) . . . . ?
C4 N2 B1 N3 -176.33(9) . . . . ?
C4 N2 B1 N1 3.17(17) . . . . ?
C4 C12 C11 C10 -0.62(16) . . . . ?
C4 C12 C13 C15 -91.28(11) . . . . ?
C4 C12 C13 C14 144.75(10) . . . . ?
C4 C5 C9 C10 -0.16(16) . . . . ?
C4 C5 C6 C7 -126.77(11) . . . . ?
C4 C5 C6 C8 109.69(12) . . . . ?
C16 N3 C3 C2 -172.23(9) . . . . ?
C16 N3 B1 N2 171.20(9) . . . . ?
C16 N3 B1 N1 -8.29(17) . . . . ?
C16 C24 C25 C27 150.43(10) . . . . ?
C16 C24 C25 C26 -84.56(12) . . . . ?
C16 C24 C23 C22 0.29(16) . . . . ?
C16 C17 C21 C22 -0.10(16) . . . . ?
C16 C17 C18 C20 125.04(12) . . . . ?
C16 C17 C18 C19 -110.00(14) . . . . ?
C3 N3 C16 C24 -79.30(12) . . . . ?
C3 N3 C16 C17 100.19(11) . . . . ?
C3 N3 B1 N2 0.16(11) . . . . ?
C3 N3 B1 N1 -179.34(10) . . . . ?
C12 C4 C5 C9 -0.81(15) . . . . ?
C12 C4 C5 C6 -179.82(9) . . . . ?
C12 C11 C10 C9 -0.31(17) . . . . ?
C24 C16 C17 C21 0.67(15) . . . . ?
C24 C16 C17 C18 179.50(9) . . . . ?
C24 C23 C22 C21 0.26(18) . . . . ?
C2 N2 C4 C12 -82.00(12) . . . . ?
C2 N2 C4 C5 97.88(12) . . . . ?
C2 N2 B1 N3 0.16(11) . . . . ?
C2 N2 B1 N1 179.66(10) . . . . ?
C5 C4 C12 C11 1.19(15) . . . . ?
C5 C4 C12 C13 179.76(9) . . . . ?
C5 C9 C10 C11 0.71(17) . . . . ?
C1 N1 B1 N3 23.8(4) . . . . ?
C1 N1 B1 N2 -155.6(3) . . . . ?
C25 C24 C23 C22 -177.28(10) . . . . ?
C17 C16 C24 C25 176.84(9) . . . . ?
C17 C16 C24 C23 -0.77(15) . . . . ?
C17 C21 C22 C23 -0.35(18) . . . . ?
C11 C12 C13 C15 87.24(12) . . . . ?
C11 C12 C13 C14 -36.72(14) . . . . ?
C13 C12 C11 C10 -179.20(10) . . . . ?
C21 C17 C18 C20 -56.16(14) . . . . ?
C21 C17 C18 C19 68.80(15) . . . . ?
C23 C24 C25 C27 -32.06(15) . . . . ?
C23 C24 C25 C26 92.95(13) . . . . ?
C9 C5 C6 C7 54.23(14) . . . . ?
C9 C5 C6 C8 -69.31(14) . . . . ?
C18 C17 C21 C22 -178.96(11) . . . . ?
C6 C5 C9 C10 178.87(10) . . . . ?
B1 N3 C16 C24 110.86(12) . . . . ?
B1 N3 C16 C17 -69.65(14) . . . . ?
B1 N3 C3 C2 -0.44(12) . . . . ?
B1 N2 C4 C12 94.03(13) . . . . ?
B1 N2 C4 C5 -86.09(13) . . . . ?
B1 N2 C2 C3 -0.44(11) . . . . ?

loop_
_diffrn_refln_index_h
_diffrn_refln_index_k
_diffrn_refln_index_l
_diffrn_refln_intensity_net
_diffrn_refln_intensity_u
0 0 -1 1 0.06
0 0 1 0.04 0.03
0 0 2 447.38 8.78
0 0 2 462.75 8.86
0 0 -2 454.54 8.83
0 0 2 455.99 8.83
0 0 3 0.19 0.07
0 0 3 0.14 0.1
0 0 4 506.13 9.87
0 0 -4 492.3 9.8
0 0 5 0.03 0.16
0 0 -5 0.21 0.13
0 0 5 0.26 0.18
0 0 5 0.18 0.18
0 0 6 2123.86 41.41
0 0 6 2167.5 41.43
0 0 -6 2135.75 41.42
0 0 -6 2085.86 41.38
0 0 7 0.55 0.22
0 0 7 0.19 0.2
0 0 -7 0.21 0.21
0 0 -7 -0.06 0.23
0 0 7 0.34 0.1
0 0 -8 162.8 3.7
0 0 8 164.87 3.72
0 0 8 166.15 3.73
0 0 -8 161.51 3.67
0 0 -8 172.89 3.75
0 0 8 162.88 3.6
0 0 8 160.31 3.33
0 0 -9 0.35 0.29
0 0 -9 0.08 0.16
0 0 9 0.1 0.27
0 0 9 0.13 0.25
0 0 -9 0.02 0.24
0 0 -9 0.36 0.26
0 0 9 0.34 0.2
0 0 9 0.21 0.11
0 0 10 254.86 5.71
0 0 -10 259.45 5.42
0 0 -10 262.74 5.7
0 0 10 263.23 5.75
0 0 -10 248.55 5.7
0 0 10 251.35 5.54
0 0 -10 257.61 5.7
0 0 11 0.31 0.31
0 0 -11 0.23 0.35
0 0 -11 0.19 0.19
0 0 11 -0.05 0.27
0 0 -11 0.2 0.33
0 0 11 -0.03 0.32
0 0 -11 -0.13 0.33
0 0 -11 0.84 0.34
0 0 12 155.25 3.88
0 0 12 153.08 3.73
0 0 12 157.68 3.75
0 0 -12 154.89 3.91
0 0 12 157.97 3.96
0 0 -12 159.35 3.94
0 0 -12 154.94 3.93
0 0 -13 0.16 0.3
0 0 13 -0.04 0.3
0 0 13 0.55 0.28
0 0 13 0.29 0.25
0 0 -13 -0.12 0.34
0 0 -13 0.17 0.29
0 0 13 -0.04 0.33
0 0 -13 0.13 0.34
0 0 -14 377.86 8.44
0 0 14 371.87 8.46
0 0 -14 378.68 8.4
0 0 14 362.19 8.34
0 0 14 379.47 8.35
0 0 -14 374.16 8.44
0 0 14 380.97 8.49
0 0 -14 377.21 8.46
0 0 15 -0.05 0.31
0 0 15 -0.05 0.34
0 0 15 0.05 0.34
0 0 -15 0.05 0.35
0 0 -16 74.99 2.61
0 0 16 77.43 2.56
0 0 -16 75.21 2.56
0 0 -16 75.24 2.6
0 0 16 73.9 2.65
0 0 -16 77.37 2.65
0 0 -17 -0.24 0.41
0 0 17 0.06 0.46
0 0 17 0.13 0.46
0 0 -17 0.12 0.41
0 0 17 0.06 0.38
0 0 -17 -0.06 0.36
0 0 17 0.28 0.36
0 0 17 0.72 0.41
0 0 -18 104.09 3.38
0 0 18 103.18 3.47
0 0 18 100 3.34
0 0 -18 108 3.43
0 0 18 100.11 3.25
0 0 -18 109.48 3.36
0 0 -19 -0.2 0.48
0 0 19 -0.2 0.45
0 0 -19 -0.47 0.45
0 0 -19 -0.12 0.39
0 0 -20 1.57 0.54
0 0 20 1.42 0.61
0 0 -20 1.9 0.52
0 0 -20 1.16 0.54
0 0 -20 1.09 0.49
0 0 21 -0.15 0.47
0 0 -21 0.2 0.44
0 0 -21 0.22 0.52
0 0 22 54.81 2.37
0 0 22 54.82 2.35
0 0 -22 54.69 2.27
0 0 -22 51.44 2.3
0 0 23 0.2 0.47
0 0 23 0.33 0.47
0 0 -23 0.33 0.46
0 0 24 10.72 0.87
0 0 24 11.48 0.99
0 0 24 10.96 0.98
0 0 -24 10.58 0.89
0 0 -24 12.21 0.99
0 0 -25 0.05 0.4
0 0 25 0.32 0.29
0 0 25 0.21 0.39
0 0 -25 -0.22 0.32
0 0 25 0.18 0.36
0 0 25 0.31 0.37
0 0 -26 46.96 1.7
0 0 -26 44.34 1.55
0 0 26 40.59 1.54
0 0 26 44.57 1.69
0 0 -27 0.12 0.26
0 1 0 0.03 0.06
0 1 0 0.06 0.07
0 1 1 5.31 0.25
0 1 -1 5.72 0.22
0 1 1 5.65 0.22
0 1 -1 5.78 0.24
0 1 -1 5.87 0.24
0 1 1 5.01 0.24
0 1 1 5.69 0.2
0 1 -1 5.13 0.23
0 1 2 4651.8 91.11
0 1 2 4805.68 91.1
0 1 -2 4729.67 90.98
0 1 2 5003.49 91.03
0 1 2 4873.3 91.11
0 -1 2 4756.7 91
0 1 -2 4705.61 91.08
0 1 2 4863.18 91.07
0 -1 -2 4491.5 90.96
0 1 2 4793.02 91.11
0 1 -2 4491.74 91.07
0 1 3 82.03 1.8
0 -1 3 78.2 1.8
0 1 3 79.87 1.79
0 1 -3 83.1 1.8
0 1 4 17.91 0.63
0 1 4 19.09 0.58
0 -1 4 18.91 0.6
0 1 4 18.77 0.59
0 1 5 173.3 3.74
0 -1 5 181.32 3.77
0 -1 5 185.16 3.74
0 1 -5 180.68 3.75
0 1 5 172.14 3.8
0 1 5 177.42 3.79
0 -1 5 180.4 3.82
0 1 5 186.79 3.84
0 1 5 177.65 3.79
0 1 5 179.24 3.69
0 1 5 164.54 3.79
0 1 -5 176.94 3.78
0 1 -5 172.33 3.79
0 1 -5 175.32 3.78
0 1 6 16.91 0.68
0 1 -6 16.82 0.63
0 -1 6 17.59 0.63
0 1 6 17.35 0.65
0 -1 6 16.84 0.65
0 -1 6 16.22 0.67
0 1 6 16.69 0.66
0 1 6 16.92 0.64
0 1 6 17.24 0.66
0 -1 -6 15.99 0.63
0 1 6 16.83 0.56
0 -1 -6 16.34 0.63
0 1 6 17.33 0.64
0 1 6 15.29 0.67
0 1 -6 16.55 0.66
0 1 -6 16.98 0.67
0 1 -6 17.47 0.65
0 -1 -6 15.99 0.64
0 1 -7 5.66 0.37
0 -1 7 5.05 0.36
0 1 -7 5.58 0.44
0 1 7 6.67 0.4
0 1 7 4.25 0.39
0 1 -7 4.8 0.3
0 1 7 4.85 0.39
0 -1 7 5.45 0.41
0 1 7 5.23 0.38
0 -1 -7 5.25 0.38
0 1 7 5.07 0.38
0 1 7 4.6 0.17
0 1 7 4.98 0.3
0 1 7 5.27 0.33
0 1 7 4.52 0.41
0 1 7 6.54 0.4
0 -1 -7 4.66 0.38
0 1 -7 6.97 0.45
0 -1 -7 4.85 0.39
0 1 -7 4.63 0.39
0 1 -7 4.94 0.39
0 1 8 13.64 0.63
0 1 -8 14.13 0.69
0 1 8 12.88 0.67
0 -1 8 13.98 0.64
0 1 -8 13.19 0.61
0 -1 -8 13.81 0.63
0 1 -8 14.22 0.53
0 -1 8 12.56 0.67
0 1 8 12.84 0.65
0 1 8 14.57 0.67
0 1 8 12.94 0.5
0 -1 8 12.55 0.38
0 -1 -8 12.88 0.63
0 1 8 12.87 0.63
0 -1 8 14.27 0.7
0 1 8 13.66 0.67
0 1 8 13.25 0.59
0 1 8 12.65 0.54
0 -1 -8 12.78 0.64
0 1 -8 13.01 0.64
0 -1 -8 12.06 0.64
0 -1 -9 5.49 0.43
0 -1 9 5.12 0.45
0 1 9 5.75 0.49
0 1 9 5.1 0.43
0 1 -9 5.25 0.48
0 1 -9 4.9 0.33
0 1 9 5.18 0.45
0 -1 9 7.12 0.53
0 1 9 4.43 0.43
0 -1 -9 4.6 0.45
0 1 9 4.76 0.43
0 1 9 4.65 0.49
0 1 9 5.91 0.43
0 -1 9 5.92 0.5
0 -1 -9 5.6 0.47
0 1 -9 5.29 0.48
0 -1 -9 5.84 0.47
0 1 -9 6.57 0.52
0 1 10 4.09 0.43
0 -1 10 4.01 0.44
0 -1 -10 4.28 0.45
0 1 -10 4.83 0.44
0 1 -10 4.49 0.5
0 1 10 4.56 0.5
0 1 10 4.65 0.48
0 -1 10 5.1 0.53
0 -1 -10 4.37 0.48
0 1 10 3.48 0.43
0 1 10 4.27 0.45
0 -1 -10 4.8 0.48
0 1 10 4.42 0.4
0 -1 10 4.25 0.49
0 1 10 6.78 0.56
0 1 -10 4.08 0.48
0 1 -10 4.16 0.5
0 -1 -10 3.93 0.46
0 1 11 645.55 13.24
0 -1 -11 657.98 13.16
0 -1 11 636.02 13.19
0 1 11 648.65 13.16
0 1 11 651.38 13.17
0 -1 11 622.59 12.92
0 1 11 660.29 13.21
0 1 11 643.95 13.16
0 -1 -11 616.86 13.17
0 -1 -11 632.3 13.2
0 -1 11 630.9 13.26
0 1 11 641.19 13.28
0 1 11 645.23 13
0 1 -11 644.56 13.27
0 1 -11 623.66 13.19
0 -1 -11 644.62 13.24
0 1 -12 70.66 2.23
0 1 12 74.56 2.18
0 1 12 70.86 2.21
0 -1 -12 72.97 2.15
0 1 12 74.52 2.18
0 1 -12 75.03 2.28
0 1 12 73.67 2.2
0 -1 -12 75.04 2.22
0 1 12 71.26 2.16
0 -1 -12 71.83 2.19
0 1 12 69.96 2.24
0 -1 12 72.11 2.25
0 1 -12 69.73 2.25
0 -1 -12 73.85 2.24
0 1 -12 70.83 2.22
0 -1 -13 47.44 1.72
0 1 13 55.39 1.89
0 1 -13 50.9 1.85
0 1 13 50.09 1.76
0 1 -13 50.22 1.84
0 1 13 49.79 1.89
0 1 13 53.35 1.83
0 1 13 47.99 1.72
0 -1 -13 50.61 1.8
0 -1 13 51.74 1.87
0 -1 -13 50.26 1.81
0 1 -13 51.65 1.87
0 1 14 5.01 0.61
0 -1 -14 3.82 0.51
0 1 14 3.8 0.49
0 1 14 3.67 0.51
0 -1 -14 4.66 0.57
0 1 -14 4.44 0.57
0 1 14 3.9 0.5
0 1 14 3.29 0.56
0 1 14 4.7 0.57
0 -1 14 4.68 0.61
0 -1 -14 5.58 0.6
0 1 -14 5.82 0.67
0 1 -14 3.64 0.57
0 1 15 109.56 3.13
0 1 15 113.82 3.37
0 1 15 103.08 3.15
0 -1 15 109.64 3.12
0 1 -15 112.7 3.32
0 -1 15 107.34 3.27
0 1 15 109.37 3.14
0 -1 -15 108.94 3.13
0 1 16 19.19 1.25
0 1 -16 17.52 1.16
0 -1 -16 18.28 1.15
0 -1 -16 19.9 1.13
0 -1 16 18.09 1.16
0 1 -16 18.61 1.19
0 1 16 18.42 1.16
0 -1 -16 17.49 1.12
0 -1 16 18.35 1.2
0 1 -16 18.4 1.18
0 1 -16 19.14 1.21
0 1 17 25.72 1.49
0 1 -17 23.88 1.42
0 -1 -17 23.3 1.36
0 -1 17 25.98 1.49
0 -1 17 23.75 1.36
0 1 17 24.85 1.41
0 -1 -17 26.18 1.35
0 1 -17 25.8 1.44
0 -1 -17 24.2 1.36
0 1 -17 24.27 1.42
0 -1 17 23.77 1.42
0 1 -17 22.24 1.39
0 -1 18 2.43 0.62
0 1 -18 2.65 0.66
0 1 18 3.41 0.66
0 -1 -18 4.22 0.65
0 1 18 2.5 0.58
0 1 -18 3.76 0.67
0 -1 18 2.57 0.54
0 -1 -18 2.92 0.55
0 1 -18 2.85 0.64
0 -1 -18 2.34 0.56
0 -1 18 3.14 0.64
0 -1 -18 2.54 0.59
0 1 -18 3.93 0.71
0 -1 -19 3.5 0.65
0 -1 19 3.22 0.64
0 1 -19 5.68 0.79
0 1 19 4.17 0.76
0 -1 -19 3.76 0.6
0 -1 19 4.71 0.67
0 1 -19 3.58 0.66
0 1 19 3.99 0.67
0 -1 19 3.28 0.65
0 1 -19 4.15 0.71
0 -1 -19 4.23 0.67
0 -1 -19 4.95 0.76
0 -1 20 52.64 2.36
0 1 20 60.33 2.51
0 1 -20 59.88 2.46
0 -1 20 57.43 2.47
0 1 20 57.65 2.48
0 1 -20 62.33 2.47
0 -1 -20 53.99 2.38
0 -1 -20 57.91 2.34
0 -1 -20 59.1 2.4
0 1 -20 59.51 2.44
0 -1 20 60.52 2.5
0 1 21 1.27 0.58
0 1 -21 1.4 0.56
0 -1 21 1.19 0.48
0 -1 21 1.48 0.58
0 -1 -21 1 0.5
0 1 -21 1.47 0.56
0 -1 -21 1.27 0.48
0 1 -21 1.94 0.65
0 -1 -21 0.85 0.5
0 1 22 89.17 3.11
0 -1 22 97.83 3.34
0 -1 22 92.78 3.16
0 1 22 90.02 3.25
0 1 22 93 3.27
0 1 -22 97.24 3.24
0 -1 -22 94.42 3.14
0 -1 -22 93.7 3.21
0 1 -22 94.29 3.25
0 -1 23 102.1 3.35
0 1 23 100.1 3.35
0 -1 23 97.87 3.29
0 1 23 97.72 3.32
0 1 23 100.8 3.23
0 1 -24 3.48 0.61
0 -1 -24 2.56 0.56
0 -1 24 3.3 0.59
0 1 24 3.16 0.61
0 1 24 2.94 0.55
0 -1 24 3.9 0.63
0 1 24 3.5 0.65
0 1 -24 3.37 0.59
0 1 -24 2.52 0.55
0 1 24 3.47 0.58
0 -1 -25 15.22 0.99
0 1 -25 14.58 0.99
0 1 25 14.86 1.01
0 1 25 12.76 0.87
0 -1 25 14.88 1
0 1 25 15.11 1.03
0 -1 25 14.08 0.98
0 1 -25 14.07 0.96
0 1 25 15.75 0.99
0 -1 25 14.36 0.9
0 -1 -26 0.38 0.32
0 1 -26 -0.04 0.33
0 1 26 0.45 0.29
0 1 -26 -0.04 0.28
0 -1 26 0.03 0.26
0 1 26 0.11 0.29
0 -1 26 0.12 0.28
0 1 26 0.16 0.32
0 1 -27 13.46 0.76
0 -1 -27 15.43 0.76
0 -1 -27 13.64 0.76
0 1 -27 12.46 0.67
0 1 -27 12.68 0.72
0 2 0 9999 191.47
0 -2 0 9869.93 191.39
0 2 -1 689.13 13.62
0 2 1 714.68 13.68
0 2 -1 700.93 13.75
0 2 1 677.72 13.82
0 2 -1 720.83 13.82
0 2 -1 682.45 13.74
0 2 1 691.36 13.77
0 2 1 690.91 13.78
0 2 -1 697 13.68
0 2 1 695.74 13.7
0 2 1 701.11 13.59
0 2 -1 712.08 13.65
0 2 1 715.99 13.81
0 -2 1 683.44 13.61
0 2 2 17.09 0.44
0 2 -2 15.92 0.53
0 2 -2 16.55 0.58
0 -2 2 16.27 0.43
0 2 2 15.8 0.62
0 2 2 17.54 0.62
0 2 -2 16.63 0.6
0 2 2 17.01 0.62
0 2 -2 17.06 0.58
0 2 2 17.49 0.62
0 2 2 16.74 0.62
0 2 2 16 0.6
0 2 2 16.65 0.47
0 2 2 16.98 0.57
0 2 2 15.9 0.63
0 2 -3 2.16 0.26
0 -2 3 1.94 0.21
0 2 -3 1.79 0.24
0 2 -3 1.27 0.21
0 2 3 1.65 0.25
0 2 3 2.09 0.27
0 2 3 1.9 0.25
0 2 3 1.72 0.26
0 2 3 1.8 0.25
0 2 3 1.37 0.25
0 2 -3 1.68 0.23
0 2 3 1.58 0.25
0 2 3 1.98 0.26
0 2 3 1.5 0.25
0 2 3 1.7 0.22
0 2 -3 2.09 0.16
0 -2 4 1231.18 24.27
0 2 -4 1233.95 24.34
0 -2 4 1235.17 24.32
0 2 -4 1272.35 24.37
0 2 -4 1273.28 24.35
0 -2 -4 1166.21 24.08
0 2 4 1291.28 24.41
0 2 -4 1271.17 24.33
0 -2 4 1269.14 24.33
0 2 4 1271.12 24.42
0 2 4 1211.77 24.41
0 2 4 1269.01 24.42
0 2 4 1276.25 24.39
0 2 4 1294.27 24.41
0 2 4 1210.25 24.39
0 2 4 1227.05 24.41
0 2 4 1273.17 24.37
0 2 -4 1239.96 24.33
0 2 4 1268.39 24.42
0 2 4 1209.37 24.34
0 2 4 1280.95 24.4
0 2 -5 210.02 4.55
0 -2 5 209.8 4.49
0 2 -5 214.42 4.52
0 -2 -5 208.87 4.24
0 2 -5 218.01 4.54
0 -2 -5 203.88 4.28
0 2 5 218.75 4.5
0 -2 5 210.37 4.51
0 2 5 211.18 4.57
0 2 5 208.69 4.59
0 2 5 208.72 4.42
0 2 5 216.32 4.59
0 2 5 213.16 4.59
0 2 5 208.44 4.57
0 2 5 208.29 4.59
0 2 -5 207.18 4.5
0 2 5 214.28 4.58
0 -2 -5 202.97 4.44
0 2 5 228.34 4.57
0 2 5 215.43 4.54
0 2 -6 136.42 3.12
0 2 -6 135.68 3.11
0 -2 6 137.28 3.09
0 2 6 138.54 3.06
0 2 6 141.71 3.17
0 2 -6 134.35 3.12
0 -2 6 137.9 2.99
0 -2 -6 134.57 2.9
0 -2 -6 135.57 2.83
0 2 6 132.87 3.15
0 2 -6 130.5 2.93
0 2 6 133.02 3.02
0 2 6 136.95 3.16
0 -2 6 135.86 3.15
0 2 6 136.53 3.18
0 2 6 142.35 3.19
0 2 6 132.21 3.14
0 -2 -6 132.09 2.97
0 -2 -6 134.81 3.04
0 2 6 135.95 3.14
0 -2 -6 131.3 2.98
0 2 6 135.09 3.11
0 2 -7 61.42 1.74
0 2 -7 63.74 1.74
0 2 -7 63.16 1.76
0 -2 -7 62.7 1.56
0 -2 -7 60.5 1.47
0 2 7 61.37 1.79
0 2 7 65.23 1.8
0 2 -7 66.57 1.78
0 -2 7 63.5 1.72
0 2 7 60.51 1.67
0 -2 7 66.26 1.64
0 2 7 64.35 1.78
0 -2 7 60.8 1.77
0 2 -7 62.67 1.54
0 -2 -7 61.37 1.62
0 2 7 62.52 1.77
0 -2 -7 59.82 1.62
0 2 7 65.43 1.77
0 2 7 66.39 1.74
0 2 -8 72.23 1.97
0 2 -8 72.7 1.99
0 2 -8 70.46 1.96
0 2 8 71.96 2.03
0 -2 8 71.52 1.87
0 2 8 73.76 1.92
0 -2 8 73.51 1.96
0 -2 -8 70.1 1.79
0 2 -8 71.84 2
0 -2 -8 71.11 1.7
0 2 -8 69.42 1.91
0 -2 8 69.57 2.01
0 2 -8 69.72 1.8
0 2 -8 68.32 1.71
0 2 8 74.06 2.02
0 2 8 68.33 2.01
0 2 -8 76.68 1.76
0 2 8 69.73 1.99
0 -2 -8 70.41 1.87
0 -2 -8 70.84 1.88
0 2 8 71.58 1.97
0 2 8 69.44 1.93
0 2 -9 12.93 0.74
0 2 -9 12.09 0.75
0 2 -9 13.39 0.7
0 -2 -9 13.29 0.56
0 2 9 16.63 0.84
0 -2 9 12.28 0.7
0 2 -9 13.71 0.76
0 2 9 13.7 0.7
0 -2 -9 12.18 0.6
0 -2 9 16 0.72
0 2 9 12.24 0.73
0 -2 9 12.89 0.75
0 2 -9 12.68 0.61
0 2 9 14.31 0.77
0 2 -9 13.66 0.56
0 2 9 12.98 0.78
0 -2 -9 12.86 0.67
0 -2 -9 12.21 0.68
0 2 9 13.73 0.73
0 2 9 11.94 0.68
0 2 -10 382.43 8.27
0 2 -10 381.05 8.26
0 -2 10 380.15 8.1
0 2 -10 377.9 8.13
0 2 10 368.82 8.26
0 2 10 396.09 8.14
0 -2 -10 367.46 7.98
0 2 -10 388.33 7.96
0 2 10 389.56 8.27
0 -2 10 382.37 8.3
0 2 10 392.17 8.33
0 2 10 398.21 8.14
0 -2 -10 365.96 8.09
0 2 10 381.63 8.25
0 2 10 387.4 8.19
0 -2 10 382.44 8.28
0 -2 -10 387.8 8.13
0 2 10 391.9 8.16
0 2 -11 208.99 5.09
0 2 -11 223.11 5.17
0 2 11 216.21 5.15
0 -2 11 212.52 4.96
0 -2 -11 213.53 4.85
0 2 11 217.96 4.97
0 2 -11 218.19 4.98
0 -2 11 208.05 5.12
0 2 -11 222.35 4.78
0 2 11 229.14 4.9
0 2 11 218.49 5.1
0 2 11 221.27 4.98
0 2 11 219.65 5.18
0 2 11 222.08 5.11
0 -2 -11 215.93 4.98
0 2 11 209.82 4.98
0 -2 -11 207.25 4.96
0 -2 11 209.15 5.11
0 2 11 217.52 4.97
0 2 12 170.07 4.14
0 2 12 169.66 4.33
0 -2 -12 172.8 4.06
0 2 -12 172.77 4.31
0 2 -12 172.46 4.16
0 2 12 168.11 4.26
0 -2 12 167.01 4.32
0 2 12 167.56 4.14
0 -2 -12 168.04 4.17
0 2 12 168.47 4.25
0 2 12 167.94 4.35
0 -2 12 168.62 4.34
0 -2 -12 173.68 4.19
0 2 -12 178.74 4.37
0 2 -12 174.24 4.32
0 2 -13 49.1 1.87
0 -2 13 48.39 1.75
0 2 13 47.88 1.87
0 2 13 50.03 1.82
0 -2 13 49.35 1.88
0 2 -13 51.55 1.89
0 2 13 48.9 1.9
0 -2 -13 48.82 1.76
0 -2 -13 49.22 1.77
0 -2 13 51.26 1.92
0 2 -13 49.42 1.89
0 2 -13 50.74 1.87
0 2 14 207.53 5.19
0 -2 -14 213.51 5.13
0 2 14 212.84 5.34
0 2 -14 203.97 5.25
0 -2 -14 200.56 5.08
0 2 14 216.31 5.38
0 2 -15 12.04 0.81
0 2 -15 13.63 1
0 2 15 9.69 0.91
0 2 15 12.79 0.98
0 2 15 11.5 0.99
0 2 -15 12.39 0.97
0 2 -15 14.17 1.04
0 -2 15 11.41 0.92
0 2 -15 12.31 0.98
0 -2 -15 11.51 0.92
0 2 -16 0.42 0.44
0 2 16 0.25 0.43
0 2 16 0.43 0.39
0 -2 -16 0.47 0.38
0 2 -16 0.24 0.46
0 2 16 0.26 0.43
0 -2 -16 0.11 0.36
0 -2 16 0.25 0.47
0 -2 -16 -0.06 0.34
0 2 -16 0.06 0.41
0 2 -16 0.93 0.47
0 -2 -16 0.35 0.41
0 2 -17 43.85 2.01
0 2 17 48.04 2.11
0 2 17 47.18 2.09
0 -2 17 43.54 1.99
0 2 -17 47.19 2.04
0 -2 -17 41.57 1.84
0 -2 -17 43.07 1.89
0 -2 17 41.91 1.99
0 2 -17 43.26 2.01
0 2 -17 43.61 2.01
0 -2 -17 47.24 2.04
0 2 17 40.61 1.93
0 2 -18 72.47 2.74
0 2 -18 76.79 2.77
0 2 18 73.68 2.83
0 -2 18 72.13 2.7
0 -2 -18 68.69 2.57
0 -2 18 70.6 2.72
0 2 -18 71.36 2.75
0 2 -18 72.08 2.75
0 -2 -18 70.64 2.69
0 2 -19 3.27 0.69
0 -2 -19 3.28 0.67
0 -2 19 3.38 0.71
0 2 19 3.3 0.68
0 2 19 2.23 0.62
0 2 -19 4.88 0.8
0 -2 19 2.27 0.58
0 2 19 3.27 0.68
0 2 -19 2.75 0.66
0 2 -19 3.43 0.71
0 -2 19 2.53 0.68
0 2 19 2.08 0.47
0 2 -20 24.88 1.56
0 2 20 24.78 1.57
0 2 20 22.28 1.43
0 -2 20 23.49 1.54
0 2 20 22.4 1.51
0 2 -20 26.75 1.54
0 -2 20 21.34 1.39
0 2 -20 22.3 1.47
0 -2 20 24.19 1.52
0 -2 -20 22.27 1.44
0 -2 -21 0.4 0.47
0 2 -21 0.56 0.45
0 2 -21 0.28 0.52
0 2 21 0.27 0.43
0 -2 21 0.44 0.44
0 2 21 -0.29 0.51
0 -2 21 0.14 0.47
0 2 21 0.15 0.47
0 2 -21 -0.64 0.54
0 -2 21 -0.07 0.46
0 2 21 1.52 0.53
0 -2 -22 20.6 1.32
0 2 -22 21.19 1.37
0 -2 22 19.66 1.35
0 -2 22 20.4 1.36
0 2 22 19.15 1.29
0 2 -22 20.3 1.35
0 2 22 20.03 1.36
0 2 22 20.57 1.37
0 2 -22 17.86 1.31
0 2 22 20.49 1.33
0 2 23 9.37 0.87
0 -2 23 8.88 0.89
0 -2 23 8.5 0.87
0 2 23 8.47 0.88
0 2 23 9.13 0.92
0 2 -23 8.21 0.79
0 2 23 9.89 0.91
0 -2 -24 0.1 0.37
0 2 -24 0.42 0.39
0 -2 24 0.11 0.34
0 2 24 -0.15 0.34
0 2 24 0.4 0.4
0 -2 24 -0.05 0.34
0 -2 24 -0.11 0.39
0 2 24 0.28 0.43
0 2 -24 0.38 0.42
0 2 24 0.21 0.38
0 2 -25 24.68 1.23
0 -2 -25 24.18 1.18
0 2 25 22.22 1.12
0 2 -25 25.66 1.27
0 -2 25 23.48 1.09
0 2 25 25.14 1.24
0 -2 25 23.35 1.21
0 2 -26 5.85 0.54
0 -2 -26 4.67 0.48
0 2 26 4.83 0.52
0 -2 -26 4.25 0.52
0 2 -26 5.12 0.55
0 2 -26 3.88 0.48
0 2 -27 4.04 0.39
0 2 27 3.69 0.4
0 2 -27 4.42 0.4
0 2 -27 3.75 0.39
0 -2 -27 4.87 0.43
0 3 0 0.13 0.2
0 3 0 0.13 0.21
0 3 0 0.24 0.2
0 3 0 0.09 0.19
0 3 0 0.02 0.23
0 3 0 0.02 0.23
0 3 0 0.19 0.21
0 3 0 -0.17 0.17
0 3 0 -0.09 0.19
0 -3 0 0.12 0.14
0 3 0 0.2 0.19
0 3 0 0.98 0.18
0 3 0 0.1 0.17
0 3 1 186.92 3.96
0 3 1 173.6 3.91
0 3 -1 180.77 3.81
0 3 -1 181.52 3.91
0 -3 -1 174.96 3.56
0 3 1 177.47 3.88
0 3 -1 171.61 3.65
0 3 1 183.98 3.9
0 3 -1 187.79 4
0 3 1 182.52 3.96
0 3 -1 182.26 3.91
0 3 1 182.4 3.91
0 3 1 175.54 4
0 3 -1 183.08 3.9
0 3 1 175.07 3.83
0 3 -1 180.05 3.9
0 3 1 176.23 3.78
0 3 1 175.47 3.91
0 -3 -1 171.23 3.75
0 3 1 184.07 3.9
0 -3 1 177.58 3.77
0 3 1 181.64 3.96
0 3 -1 177.26 3.87
0 3 -1 181.6 3.9
0 3 -1 184.92 3.77
0 3 1 188.45 3.85
0 3 1 177.92 3.65
0 3 -1 177.1 3.8
0 3 1 184.5 3.82
0 -3 -1 171.77 3.76
0 -3 1 171.16 3.68
0 3 2 756.05 14.68
0 3 2 733.37 14.66
0 3 -2 752.3 14.57
0 3 -2 745.29 14.61
0 3 -2 746.49 14.43
0 3 -2 738.91 14.61
0 -3 2 718.32 14.24
0 3 -2 740.92 14.64
0 3 2 730.64 14.66
0 3 2 762.28 14.62
0 3 2 745.83 14.72
0 3 -2 719.16 14.48
0 3 -2 741.92 14.61
0 3 2 703.47 14.45
0 3 2 715.87 14.6
0 3 -2 740.37 14.52
0 3 -2 737.17 14.49
0 3 2 741.56 14.7
0 3 -2 739.02 14.61
0 3 -2 740.99 14.59
0 3 2 727.7 14.35
0 3 -2 729.84 14.51
0 3 2 742.74 14.54
0 3 2 718.52 14.47
0 3 2 725.88 14.57
0 3 3 461.44 9.61
0 -3 3 467.13 9.44
0 3 -3 458.95 9.52
0 3 3 466.34 9.63
0 3 -3 479.28 9.56
0 -3 3 466.54 9.52
0 3 3 468 9.46
0 3 -3 480.25 9.45
0 3 -3 487.33 9.57
0 3 3 483.03 9.61
0 3 3 480.23 9.61
0 3 -3 467.24 9.4
0 3 3 478.14 9.69
0 3 3 461.88 9.63
0 3 -3 484.99 9.58
0 3 3 482.84 9.6
0 3 3 482.26 9.68
0 3 -3 476.44 9.48
0 3 -3 462.83 9.54
0 3 3 476.54 9.63
0 3 -3 476.35 9.49
0 3 3 474.79 9.66
0 -3 -3 451.88 9.44
0 3 3 471.63 9.51
0 3 -3 473.66 9.36
0 3 3 446.02 9.3
0 3 3 467.36 9.47
0 3 -4 739.21 14.48
0 -3 4 735.12 14.46
0 3 -4 724.45 14.51
0 -3 4 720.93 14.37
0 3 4 712.91 14.35
0 3 -4 732.51 14.42
0 3 4 703.83 14.32
0 3 -4 719.8 14.27
0 3 4 740.95 14.56
0 3 4 747.44 14.6
0 3 4 726.96 14.51
0 3 4 729.88 14.56
0 3 4 726.83 14.58
0 3 4 719.06 14.61
0 3 -4 702.16 14.38
0 3 -4 725.47 14.48
0 3 4 750.68 14.56
0 3 -4 733.86 14.43
0 3 4 729.82 14.53
0 3 4 724.78 14.34
0 3 4 724.91 14.59
0 3 4 722.72 14.43
0 3 -4 712.08 14.24
0 3 4 702.62 14.44
0 -3 -5 392.08 8.36
0 -3 5 415.89 8.5
0 -3 5 401.15 8.4
0 3 5 411.75 8.38
0 3 -5 413.56 8.53
0 3 -5 412.49 8.56
0 3 -5 398.16 8.26
0 -3 5 420.04 8.52
0 3 -5 422.87 8.49
0 3 5 407.44 8.63
0 3 5 412.46 8.61
0 3 -5 417.62 8.38
0 3 5 409.43 8.63
0 3 5 421.24 8.38
0 3 5 417.85 8.62
0 3 5 417.87 8.62
0 3 5 424.2 8.58
0 3 5 421.83 8.66
0 -3 -5 403.94 8.4
0 3 -5 417.55 8.5
0 3 5 406.36 8.33
0 3 5 411.09 8.49
0 3 5 421.19 8.51
0 3 5 427.04 8.62
0 -3 6 21.29 0.85
0 3 -6 23.01 0.91
0 3 6 19.7 0.75
0 -3 -6 19.49 0.77
0 3 -6 19.24 0.65
0 3 -6 23.08 0.92
0 3 -6 21.95 0.87
0 3 6 21.42 0.93
0 -3 6 21.02 0.86
0 3 -6 20.31 0.74
0 3 -6 20.15 0.66
0 3 6 19.72 0.92
0 3 6 20.54 0.9
0 3 6 19.4 0.75
0 3 6 19.59 0.9
0 3 6 20.84 0.91
0 3 6 20.92 0.87
0 -3 -6 21.39 0.79
0 3 -6 20.5 0.84
0 3 6 20 0.91
0 3 6 21.14 0.86
0 3 6 21.25 0.9
0 3 6 20.55 0.88
0 3 6 19.62 0.69
0 3 -7 37.92 1.29
0 3 7 33.98 1.11
0 3 -7 34.32 1.26
0 3 -7 34.25 1.23
0 -3 -7 34.53 1.16
0 3 7 37.45 1.33
0 -3 7 36.5 1.09
0 3 -7 34.5 1.23
0 3 -7 39.93 1.29
0 -3 7 35.06 1.22
0 3 7 35.32 1.26
0 -3 7 37.49 1.31
0 3 -7 36.17 1.12
0 3 -7 35.5 1.08
0 3 7 37.55 1.34
0 3 7 36.73 1.33
0 3 7 33.97 1.29
0 -3 -7 34.85 1.15
0 3 7 37.02 1.34
0 3 7 34.9 1.24
0 3 7 38.66 1.31
0 3 7 34.11 1.22
0 3 -8 61.84 1.84
0 -3 -8 57.86 1.73
0 3 8 59.01 1.65
0 3 -8 60.75 1.84
0 3 -8 62.17 1.84
0 -3 8 61.51 1.81
0 -3 8 60.71 1.64
0 3 -8 59.4 1.81
0 3 8 58.38 1.88
0 3 -8 59.25 1.61
0 3 8 56.49 1.86
0 3 8 62.11 1.83
0 -3 8 59.66 1.87
0 3 8 58.9 1.89
0 3 8 63.37 1.9
0 -3 -8 59.34 1.71
0 3 8 59.39 1.83
0 3 8 59.51 1.88
0 3 8 61.75 1.84
0 3 9 34.48 1.38
0 -3 -9 33.75 1.26
0 3 -9 35.31 1.34
0 3 -9 34.87 1.34
0 -3 9 35.96 1.31
0 -3 9 33.27 1.15
0 3 -9 33.86 1.33
0 3 -9 35.44 1.3
0 3 9 33.43 1.27
0 3 9 33.29 1.36
0 3 -9 33.52 1.1
0 -3 9 34.36 1.36
0 3 9 31.89 1.34
0 3 9 33.48 1.36
0 -3 -9 35.8 1.24
0 3 9 33.39 1.36
0 3 9 35.83 1.33
0 3 9 33.81 1.3
0 3 10 153.73 3.84
0 3 -10 148.04 3.68
0 3 10 144.87 3.63
0 3 10 148.76 3.8
0 3 -10 150.74 3.53
0 -3 10 143.26 3.78
0 3 10 143.01 3.78
0 3 10 149.25 3.83
0 3 10 146.8 3.77
0 3 10 150.73 3.71
0 -3 -10 142.99 3.59
0 3 -10 145.87 3.74
0 -3 -10 144.58 3.65
0 3 10 138.31 3.79
0 3 -10 151.42 3.76
0 3 -11 351.64 7.68
0 -3 -11 345.84 7.57
0 3 11 340.49 7.72
0 3 11 345.26 7.72
0 3 -11 342.61 7.64
0 3 -11 345.04 7.57
0 3 11 342.09 7.48
0 3 11 338.28 7.69
0 3 -11 339.23 7.34
0 -3 11 343.72 7.73
0 3 11 342.73 7.72
0 3 11 351.03 7.75
0 3 11 343.94 7.6
0 -3 -11 335.56 7.48
0 3 11 320.79 7.5
0 -3 -12 49.2 1.81
0 3 -12 54.01 1.95
0 3 -12 48.27 1.85
0 3 12 48.45 1.89
0 3 -12 48.06 1.76
0 3 12 50.1 1.92
0 3 -12 52.54 1.9
0 -3 12 52.6 1.95
0 3 12 53.13 1.94
0 3 12 48.81 1.92
0 3 12 52.2 1.94
0 -3 12 49.39 1.91
0 3 12 48.67 1.8
0 3 12 45.81 1.73
0 -3 -13 26.85 1.33
0 3 -13 29.93 1.44
0 3 13 33.83 1.54
0 3 -13 30.35 1.36
0 3 13 30.33 1.48
0 3 13 30.45 1.4
0 3 13 28.96 1.33
0 3 -14 41.82 1.84
0 3 -14 46.02 1.87
0 3 14 45.7 1.93
0 3 -14 46.24 1.89
0 -3 14 44.47 1.91
0 3 14 40.72 1.82
0 3 -14 43.88 1.84
0 3 14 44.08 1.9
0 -3 14 42.28 1.87
0 3 14 43.5 1.71
0 3 -15 202.26 5.22
0 3 15 199.83 5.25
0 3 15 195.62 5.3
0 3 15 195.6 5.28
0 3 -15 202.11 5.24
0 -3 15 191.84 5.23
0 3 15 197.3 5.09
0 3 -15 197.72 5.26
0 -3 -15 199.22 5.15
0 3 -15 194.34 5.25
0 3 16 2.1 0.55
0 3 16 3.3 0.64
0 3 -16 2.08 0.56
0 3 -16 2.3 0.47
0 3 -16 3.37 0.65
0 3 16 2.81 0.63
0 3 -16 2.99 0.64
0 -3 16 2.22 0.6
0 3 16 2.74 0.55
0 3 -16 3.22 0.65
0 -3 -16 2.31 0.53
0 3 -17 0.21 0.51
0 -3 -17 0.56 0.4
0 3 -17 0.53 0.49
0 3 17 0.27 0.48
0 3 -17 0.2 0.48
0 3 17 0.49 0.5
0 3 -17 0.05 0.35
0 3 -17 0.34 0.48
0 3 17 0.47 0.39
0 -3 17 -0.07 0.48
0 3 17 0.68 0.45
0 3 17 0.23 0.37
0 3 -18 0.94 0.63
0 -3 -18 0.9 0.51
0 3 18 1.46 0.55
0 3 18 0.97 0.53
0 3 -18 1.32 0.54
0 -3 18 0.8 0.51
0 3 18 1.61 0.55
0 3 -18 1.09 0.56
0 3 18 0.89 0.4
0 -3 18 0.58 0.58
0 3 -18 1.35 0.59
0 3 18 0.84 0.46
0 3 18 1.04 0.43
0 3 -19 0.44 0.51
0 -3 -19 0.19 0.39
0 3 19 -0.07 0.52
0 3 -19 -0.07 0.51
0 3 19 0.21 0.48
0 -3 19 0.07 0.43
0 3 19 -0.22 0.48
0 3 -19 0.21 0.45
0 3 -19 -0.15 0.53
0 3 19 -0.41 0.49
0 -3 19 0.22 0.52
0 3 19 0.46 0.4
0 3 19 0.27 0.48
0 -3 20 53.67 2.46
0 3 -20 54.95 2.34
0 3 20 53.26 2.3
0 3 20 55.13 2.39
0 -3 20 53.38 2.35
0 3 -20 54.9 2.37
0 -3 -20 57.16 2.29
0 3 -20 55.07 2.4
0 3 -21 5.61 0.74
0 -3 -21 6.83 0.79
0 3 21 5.45 0.77
0 3 21 6.3 0.85
0 3 -21 6.41 0.86
0 -3 21 6.56 0.87
0 -3 21 5.69 0.75
0 3 21 6.07 0.82
0 -3 21 6.77 0.87
0 3 -21 6.47 0.87
0 3 21 6.34 0.68
0 3 21 9.34 0.91
0 3 22 11.61 1.06
0 -3 22 13.3 1.07
0 3 22 10.59 1.02
0 -3 22 11.5 0.97
0 3 22 11.38 0.98
0 3 -23 51.35 1.97
0 -3 -23 46.84 1.85
0 3 23 48.39 1.95
0 -3 23 45.19 1.98
0 3 23 46.15 2
0 -3 23 46.33 1.94
0 3 -23 48.07 2.02
0 3 23 47.12 1.93
0 3 -24 28.34 1.34
0 -3 -24 28.12 1.28
0 3 24 28.22 1.33
0 3 24 28.07 1.42
0 -3 24 26.23 1.36
0 -3 24 28.41 1.36
0 3 -24 30 1.35
0 3 -24 27.72 1.41
0 3 24 31.49 1.42
0 -3 -25 4.91 0.48
0 3 25 6.44 0.59
0 3 -25 5.13 0.54
0 -3 25 5.43 0.56
0 3 -25 6.58 0.64
0 3 -25 5.96 0.57
0 3 -25 7.01 0.66
0 -3 -25 7.04 0.62
0 3 25 6.5 0.62
0 -3 25 5.97 0.57
0 3 26 12.12 0.67
0 3 26 12.33 0.73
0 3 -26 12.36 0.66
0 3 -26 11.84 0.68
0 3 -26 13.01 0.76
0 -3 -26 13.17 0.72
0 -4 0 647.5 13.32
0 4 0 668.94 13.4
0 4 0 691.78 13.65
0 4 0 677.71 13.62
0 4 0 682.53 13.63
0 4 0 677.74 13.75
0 4 0 674.49 13.45
0 4 0 666.65 13.58
0 4 0 652.36 13.31
0 -4 0 667.26 13.42
0 4 0 683.85 13.64
0 4 0 691.96 13.49
0 4 0 667.53 13.26
0 -4 0 668.45 13.34
0 4 0 714.35 13.5
0 4 1 866.57 17.61
0 4 1 903.64 17.66
0 4 -1 853.98 17.4
0 4 -1 890.34 17.58
0 4 1 887.78 17.57
0 4 -1 875.96 17.52
0 4 -1 856.88 17.44
0 4 1 872.66 17.68
0 4 1 849.84 17.44
0 4 1 876.53 17.73
0 4 -1 892.22 17.71
0 4 1 888.43 17.56
0 4 -1 901.29 17.59
0 4 1 890.41 17.58
0 4 -1 898.37 17.59
0 -4 -1 845.74 17.35
0 4 1 871.49 17.59
0 4 1 874.87 17.4
0 4 -1 872.92 17.31
0 4 -1 923.26 17.57
0 4 -1 896.87 17.59
0 4 1 915.8 17.57
0 4 1 911.59 17.48
0 -4 -1 860.36 17.33
0 -4 1 859.16 17.23
0 4 1 878.18 17.44
0 4 -1 877.1 17.43
0 4 1 856.88 17.3
0 4 2 200.5 4.49
0 4 -2 196.51 4.33
0 -4 2 196.42 4.25
0 4 2 198.06 4.5
0 4 2 193.63 4.41
0 4 -2 197.1 4.4
0 4 -2 198.04 4.44
0 4 2 199.52 4.44
0 4 2 204.35 4.4
0 4 2 200.52 4.52
0 4 2 200.35 4.42
0 4 -2 189.48 4.26
0 4 2 196.75 4.56
0 4 -2 202.84 4.45
0 4 2 185.42 4.21
0 -4 -2 188.82 4.22
0 4 -2 195.69 4.39
0 4 -2 200.83 4.32
0 4 2 209.79 4.46
0 4 2 191.37 4.43
0 4 2 201.7 4.54
0 4 -2 193.26 4.22
0 4 2 200.16 4.36
0 -4 -2 183.43 4.16
0 -4 -2 189.62 4.25
0 4 2 199.6 4.23
0 4 -2 195.62 4.29
0 4 2 201.94 4.33
0 -4 3 10.87 0.59
0 4 3 10.23 0.67
0 -4 3 10.14 0.52
0 4 -3 8.29 0.55
0 4 3 9.96 0.65
0 4 -3 9.37 0.58
0 4 -3 10.69 0.62
0 4 -3 8.91 0.47
0 4 3 10 0.66
0 4 -3 9.39 0.5
0 4 3 9.91 0.6
0 4 3 10.51 0.63
0 4 3 8.73 0.66
0 4 -3 9.38 0.62
0 4 3 9.27 0.62
0 4 -3 11.1 0.55
0 4 3 9.41 0.49
0 4 3 10.8 0.69
0 4 -3 9.71 0.54
0 4 -3 10.74 0.61
0 4 3 11.33 0.62
0 4 -3 9.59 0.47
0 -4 -3 8.85 0.48
0 4 3 9.08 0.55
0 4 3 9.79 0.54
0 4 4 1.12 0.34
0 -4 4 1.62 0.31
0 4 -4 1.3 0.31
0 -4 4 1.82 0.28
0 4 -4 1.7 0.36
0 4 4 2.22 0.41
0 4 -4 1.51 0.32
0 4 -4 1.53 0.27
0 4 -4 2.02 0.26
0 4 4 1.66 0.25
0 4 4 1.87 0.36
0 4 -4 1.75 0.33
0 4 4 1.83 0.38
0 4 -4 1.99 0.3
0 4 -4 2.05 0.3
0 4 4 1.81 0.26
0 4 -4 1.89 0.35
0 4 -4 1.93 0.23
0 4 4 2.3 0.35
0 4 4 1.78 0.32
0 4 4 1.38 0.3
0 -4 -4 1.69 0.27
0 4 5 15.79 0.85
0 4 -5 15.76 0.83
0 4 -5 18.04 0.84
0 4 5 17.47 0.87
0 -4 5 15.58 0.78
0 4 -5 16.59 0.66
0 -4 5 17.26 0.74
0 4 -5 17.14 0.84
0 4 -5 16.01 0.74
0 4 -5 17.16 0.75
0 4 5 16.89 0.91
0 4 5 19 0.89
0 4 5 15.99 0.88
0 4 5 17.01 0.91
0 4 -5 16.44 0.81
0 4 -5 17.26 0.78
0 -4 -5 14.81 0.71
0 4 5 16.46 0.71
0 4 5 17.29 0.8
0 4 5 17.66 0.82
0 4 5 18.21 0.84
0 -4 6 45.3 1.5
0 4 6 47.25 1.6
0 4 6 46.27 1.39
0 4 -6 46.29 1.53
0 4 -6 48.27 1.54
0 4 -6 45.67 1.53
0 4 -6 46 1.47
0 -4 6 45.84 1.53
0 4 6 48.63 1.65
0 4 6 46.72 1.56
0 4 -6 48.3 1.43
0 4 6 46.7 1.62
0 4 -6 46.87 1.53
0 4 6 44.93 1.67
0 4 6 44.68 1.57
0 4 6 46.81 1.51
0 4 -7 399.74 8.61
0 4 -7 426.77 8.56
0 4 7 394.97 8.66
0 4 -7 399.9 8.45
0 4 7 392.57 8.76
0 4 7 419.17 8.82
0 4 7 400.72 8.8
0 4 -7 420.76 8.71
0 4 7 399.58 8.85
0 4 7 407.23 8.74
0 4 -7 408.52 8.69
0 4 -7 406.87 8.69
0 4 -8 40.46 1.48
0 4 -8 38.88 1.46
0 4 -8 36.55 1.44
0 4 -8 39.32 1.3
0 -4 8 39.68 1.51
0 4 8 34.79 1.45
0 4 -8 36.49 1.22
0 4 8 36.54 1.39
0 4 8 38.27 1.5
0 4 8 38.39 1.52
0 4 8 37.08 1.45
0 4 8 37.69 1.53
0 4 -8 38.12 1.42
0 4 8 38.12 1.48
0 4 -9 8.38 0.69
0 4 -9 7.37 0.67
0 -4 9 7.16 0.63
0 4 -9 7.73 0.66
0 4 9 8.46 0.74
0 4 -9 7.75 0.65
0 -4 9 8.21 0.7
0 4 -9 7.57 0.54
0 4 9 8.47 0.67
0 4 9 7.46 0.68
0 4 9 8.06 0.7
0 4 9 7.81 0.66
0 4 9 6.76 0.63
0 4 9 8.78 0.65
0 4 -10 11.58 0.82
0 4 -10 10.26 0.77
0 -4 10 12.01 0.8
0 4 -10 10.62 0.78
0 4 -10 11.1 0.79
0 4 10 9.59 0.78
0 4 10 10.51 0.77
0 -4 10 9.41 0.78
0 4 -10 10.69 0.71
0 4 10 10.45 0.83
0 4 10 12.4 0.86
0 4 10 9.46 0.75
0 4 10 11.67 0.83
0 4 10 10.56 0.76
0 4 -11 190.56 4.74
0 -4 11 187.48 4.71
0 4 -11 188.92 4.74
0 4 11 186.32 4.83
0 4 -11 185.31 4.53
0 4 11 186.21 4.7
0 4 11 198.04 4.9
0 4 11 190.32 4.73
0 4 11 186.17 4.69
0 4 11 184.34 4.71
0 4 -12 18.81 1.09
0 4 12 18.59 1.16
0 4 -12 16.99 1.08
0 -4 12 17.03 1.11
0 4 -12 16.42 0.92
0 4 12 19.59 1.18
0 4 12 15.15 1.07
0 4 -12 15.95 1.05
0 4 -12 19.39 1.18
0 4 12 16.08 1.02
0 4 12 18.02 1.07
0 4 -13 48.39 2
0 4 -13 51.72 2.05
0 4 13 49.5 2.06
0 4 -13 45.86 1.89
0 4 -13 50.1 1.96
0 -4 13 47.99 2.04
0 4 13 47.2 2.01
0 4 13 51.67 2.09
0 4 -13 49.59 1.94
0 4 13 46.72 1.89
0 -4 13 46.56 1.99
0 4 13 43.47 1.85
0 4 13 49.22 1.91
0 4 -14 89.69 2.96
0 4 -14 92.4 3.03
0 4 14 90.68 3.06
0 4 -14 90.81 2.95
0 4 -14 86.4 2.86
0 -4 14 86.08 2.99
0 4 14 90.96 3.07
0 4 -14 84.41 2.86
0 4 14 89.46 2.99
0 4 14 86.79 2.84
0 -4 14 84.28 2.96
0 4 14 87.97 2.82
0 4 14 84.65 2.84
0 4 14 93.6 2.9
0 4 -15 57.68 2.35
0 4 -15 60.19 2.3
0 4 15 56.31 2.33
0 -4 15 52.44 2.28
0 4 15 56.4 2.29
0 4 15 54.75 2.32
0 4 -15 59.05 2.28
0 -4 15 52.94 2.28
0 4 -15 60.72 2.36
0 4 15 55.82 2.17
0 4 15 56.69 2.2
0 4 15 53.37 2.11
0 4 15 54.2 2.18
0 4 -16 119.86 3.85
0 4 -16 117.55 3.72
0 4 16 125.71 3.87
0 4 -16 119.06 3.75
0 4 16 116.46 3.84
0 4 -16 122.37 3.65
0 4 -16 123.49 3.82
0 -4 16 117.92 3.82
0 4 16 115.3 3.6
0 4 16 125.07 3.69
0 4 16 127.36 3.73
0 4 -17 124.3 3.88
0 4 -17 120.57 3.74
0 4 17 121.86 3.87
0 4 17 113.91 3.74
0 4 -17 118.67 3.74
0 4 17 120.08 3.85
0 4 -17 111.81 3.53
0 -4 17 115.6 3.81
0 4 17 115.65 3.57
0 4 -17 118.2 3.79
0 4 17 120.3 3.67
0 4 17 115.41 3.6
0 4 -18 53.32 2.35
0 4 18 49.46 2.28
0 4 18 46.9 2.17
0 4 -18 52.58 2.23
0 4 -18 49.36 2.04
0 4 18 51.54 2.32
0 4 18 48.12 2.04
0 -4 18 54.56 2.34
0 4 -18 51.89 2.29
0 4 18 51.15 2.18
0 4 18 54.36 2.17
0 4 -19 1 0.5
0 4 19 1.52 0.54
0 4 19 1.09 0.54
0 4 -19 0.99 0.49
0 -4 19 1.74 0.6
0 4 -19 1.02 0.55
0 4 -20 14.09 1.06
0 4 -20 14.02 1.14
0 -4 20 13.22 1.21
0 4 20 14.84 1.16
0 4 -20 12.75 1.07
0 4 20 14.34 1.19
0 -4 20 15 1.18
0 4 -20 16.79 1.23
0 -4 20 15.9 1.21
0 4 -20 15.5 1.13
0 4 20 13.3 1.06
0 4 20 16.97 1.11
0 4 21 15.92 1.19
0 -4 21 13.62 1.08
0 4 21 12.39 0.94
0 4 21 15.38 1.1
0 4 -22 45.21 1.79
0 -4 22 45.19 2.04
0 -4 22 40.04 1.81
0 4 22 44.66 1.89
0 -4 22 44.46 1.89
0 4 -22 48.21 1.99
0 -4 22 47.09 2.01
0 4 -22 48.39 1.86
0 4 22 44.43 1.72
0 -4 -22 45.45 1.85
0 4 22 45.18 1.88
0 4 23 5.37 0.63
0 4 23 6.25 0.69
0 4 -23 5.44 0.56
0 -4 23 5.06 0.68
0 -4 23 5.33 0.59
0 4 -23 6.53 0.64
0 4 -23 5.62 0.69
0 4 23 5.87 0.65
0 4 23 6.09 0.55
0 -4 -23 5.1 0.59
0 4 24 17.19 0.96
0 4 24 21.63 1.09
0 -4 24 19.54 1.1
0 -4 24 16.73 0.93
0 4 -24 19.68 1.09
0 4 -24 19.89 0.98
0 4 24 17.5 0.98
0 -4 -24 19.39 0.98
0 4 25 11.51 0.66
0 4 25 10.75 0.7
0 -4 25 9.64 0.69
0 4 -25 11.23 0.64
0 4 -25 12.63 0.77
0 -4 -25 11.99 0.67
0 4 26 3.53 0.35
0 4 -26 4.02 0.39
0 4 26 3.71 0.37
0 5 0 0.41 0.27
0 5 0 -0.03 0.27
0 5 0 -0.19 0.37
0 5 0 0.2 0.32
0 5 0 0.31 0.24
0 5 0 0.3 0.31
0 5 0 0.89 0.32
0 5 0 0.03 0.27
0 5 0 0.1 0.23
0 5 -1 51.85 1.6
0 5 -1 42.35 1.54
0 5 1 55.11 1.61
0 5 -1 52.79 1.54
0 5 1 43.42 1.65
0 5 -1 45.15 1.58
0 5 1 47.17 1.59
0 5 1 45.85 1.58
0 5 -1 46.88 1.6
0 5 1 46.45 1.6
0 5 1 46.61 1.61
0 5 1 44.79 1.56
0 5 -1 44.52 1.59
0 5 -1 42.91 1.53
0 5 -1 48.02 1.51
0 5 -1 42.92 1.42
0 5 1 44.91 1.46
0 5 1 46.83 1.48
0 5 2 102.99 2.83
0 5 -2 98.34 2.59
0 5 2 102.32 2.75
0 5 -2 109.02 2.75
0 5 2 100.89 2.85
0 5 2 101.23 2.75
0 5 2 100.36 2.72
0 5 -2 103.44 2.6
0 5 -2 101.39 2.78
0 5 2 101.87 2.78
0 5 -2 102.08 2.71
0 5 -2 100.22 2.62
0 5 2 104.34 2.76
0 5 2 96.51 2.59
0 5 3 215.93 5.18
0 5 -3 222.18 4.97
0 5 3 229.98 5.23
0 -5 3 220.94 5.01
0 5 3 219 5.08
0 5 -3 224.91 5.09
0 5 3 217.97 5.1
0 5 3 222.34 5.09
0 5 -3 211.83 4.86
0 5 3 222.16 5.21
0 5 -3 222.68 5.13
0 5 3 217.07 5.14
0 5 -3 224.37 5.07
0 5 -3 218.34 4.94
0 5 3 215.16 5.1
0 5 3 215.6 4.95
0 -5 4 77.46 2.17
0 5 4 70.64 2.27
0 5 -4 74.38 2.12
0 5 4 76.86 2.29
0 5 4 72.48 2.18
0 5 -4 77.12 2.22
0 5 4 75.6 2.23
0 5 4 73.72 2.18
0 5 4 70.2 2.24
0 5 4 70.08 2.32
0 5 -4 74.05 2.21
0 5 4 73.55 2.23
0 5 4 72.21 2.21
0 5 -4 71.83 2.15
0 5 -4 72.05 2.06
0 5 4 70.95 2.05
0 5 4 71.29 2.14
0 5 5 1.45 0.4
0 -5 5 1.93 0.36
0 5 -5 2.32 0.38
0 5 -5 1.45 0.34
0 5 5 1.63 0.42
0 5 5 1.34 0.35
0 5 -5 1.56 0.31
0 5 5 1.73 0.41
0 5 5 1.49 0.38
0 5 5 2.04 0.44
0 5 5 1.64 0.37
0 5 -5 1.84 0.38
0 5 -5 1.4 0.33
0 5 5 1.92 0.35
0 -5 -5 0.96 0.28
0 5 6 0.59 0.33
0 -5 6 0.6 0.29
0 5 -6 0.43 0.31
0 5 -6 0.77 0.32
0 5 6 0.89 0.38
0 5 6 0.48 0.32
0 5 6 0.9 0.33
0 5 6 0.32 0.36
0 5 -6 0.34 0.26
0 -5 6 0.3 0.24
0 5 -6 0.22 0.26
0 5 6 0.9 0.33
0 5 6 0.14 0.25
0 5 -7 11.17 0.76
0 5 7 12.17 0.87
0 5 -7 11.57 0.8
0 5 7 12.06 0.85
0 -5 7 12.74 0.8
0 5 -7 12.01 0.71
0 5 -7 12.67 0.76
0 5 7 11.52 0.88
0 5 7 12.97 0.84
0 -5 7 11.67 0.78
0 5 -7 12.43 0.85
0 5 -7 12.99 0.85
0 5 7 12.54 0.82
0 5 7 11.19 0.75
0 5 -8 215.79 5.22
0 5 -8 219.45 5.23
0 5 -8 215 5.29
0 -5 8 214.04 5.21
0 5 -8 218.54 5.22
0 5 8 219.17 5.18
0 5 8 218.93 5.24
0 5 8 207.13 5.34
0 -5 8 219.7 5.39
0 5 -8 223.96 5.09
0 5 8 207.72 5.21
0 5 -9 14.59 0.97
0 -5 9 14.3 0.92
0 5 -9 14.21 0.88
0 5 9 13.92 0.93
0 5 -9 14.76 0.84
0 5 -9 16 0.96
0 5 9 17.62 1
0 5 9 15.68 0.95
0 5 -10 63.39 2.22
0 -5 10 58.87 2.12
0 5 -10 61.2 2.09
0 -5 10 58.45 2.22
0 5 10 58.23 2.22
0 5 -10 58.73 2.13
0 5 10 61.64 2.25
0 5 10 59.37 2.2
0 5 10 62.27 2.13
0 5 10 61.57 2.18
0 5 11 76.7 2.67
0 5 -11 76.95 2.61
0 5 11 76.87 2.66
0 -5 11 80.18 2.61
0 5 -11 78.64 2.53
0 5 -11 81.53 2.65
0 5 -11 77.23 2.47
0 -5 11 79.06 2.71
0 5 11 73.06 2.59
0 5 11 75.72 2.67
0 5 11 73.19 2.56
0 5 -11 81.84 2.59
0 5 11 82.8 2.63
0 5 11 77.72 2.55
0 5 -12 10.08 0.92
0 5 12 11.27 0.95
0 5 -12 10.55 0.91
0 5 12 11.85 0.95
0 5 -12 11.1 0.94
0 -5 12 11.76 0.93
0 5 -12 10.35 0.87
0 5 12 10.18 0.87
0 -5 12 10.38 0.93
0 5 -12 11.26 0.82
0 5 -12 10.63 0.84
0 5 12 9.26 0.9
0 5 12 8.38 0.83
0 5 -12 11.36 0.89
0 5 12 10.54 0.87
0 5 12 10.89 0.89
0 5 -13 121.13 3.66
0 5 -13 122.92 3.75
0 5 -13 123.82 3.61
0 5 -13 118.75 3.62
0 -5 13 115.78 3.74
0 5 13 120.57 3.73
0 5 -13 121.42 3.55
0 5 13 116.49 3.57
0 -5 13 117.54 3.75
0 5 -13 128.81 3.64
0 5 13 119.89 3.59
0 5 13 124.02 3.6
0 5 -14 35.53 1.79
0 5 -14 33.26 1.72
0 5 -14 36.47 1.71
0 -5 14 35.05 1.8
0 5 -14 33.25 1.63
0 5 14 36.92 1.82
0 5 14 33.52 1.66
0 5 -14 36.1 1.7
0 -5 14 35.04 1.81
0 5 -14 35.1 1.74
0 5 14 34.64 1.68
0 5 14 33.47 1.64
0 5 -15 124.73 3.86
0 -5 15 115.06 3.82
0 5 15 120.23 3.82
0 5 -15 121.84 3.65
0 5 -15 124.1 3.81
0 5 15 119.99 3.64
0 5 -15 129.82 3.73
0 -5 15 119.94 3.87
0 5 15 117.72 3.66
0 5 15 120.04 3.66
0 -5 -15 112.21 3.56
0 5 -16 148.21 4.41
0 5 16 143.86 4.29
0 5 -16 149.64 4.28
0 -5 16 139.85 4.35
0 5 16 138.06 4.11
0 5 -16 150.84 4.35
0 5 -16 150.02 4.22
0 -5 16 145.41 4.42
0 -5 -16 139.89 4.11
0 5 16 141.16 4.17
0 5 16 148.84 4.24
0 5 -16 140.42 4.17
0 5 16 149.29 4.37
0 5 17 8.13 0.91
0 5 -17 7.59 0.89
0 5 17 6.42 0.84
0 5 17 6.67 0.85
0 5 -17 6.5 0.78
0 5 -17 6.49 0.82
0 -5 17 7.32 0.89
0 5 -17 7.56 0.81
0 -5 -17 5.44 0.7
0 5 18 19.59 1.3
0 5 18 16.96 1.25
0 5 -18 16.19 1.28
0 5 -18 18.91 1.21
0 5 -18 16.41 1.17
0 5 -18 19.77 1.23
0 5 -18 19.1 1.3
0 -5 18 19.83 1.37
0 5 18 20.15 1.25
0 -5 -18 18.64 1.2
0 5 18 18.21 1.21
0 5 -19 1.91 0.6
0 5 19 1.22 0.5
0 5 19 2.18 0.55
0 5 -19 1.85 0.49
0 5 19 1.26 0.4
0 5 -19 1.7 0.52
0 5 19 1.4 0.48
0 5 19 1.47 0.46
0 5 -19 1.56 0.48
0 5 -19 2.19 0.53
0 -5 19 2.05 0.58
0 5 -20 12.75 0.92
0 -5 20 14.82 1.14
0 5 -20 15.49 1.03
0 -5 -20 14.97 1.01
0 5 20 14.05 1.03
0 5 20 14.18 1
0 5 21 28.47 1.4
0 5 21 26.73 1.39
0 -5 21 25.67 1.5
0 -5 21 26.2 1.44
0 -5 21 27.06 1.45
0 5 -21 26.22 1.29
0 5 -21 26.48 1.42
0 5 21 26.52 1.35
0 5 21 26.07 1.29
0 -5 -21 24.75 1.25
0 5 22 8.21 0.77
0 5 22 9.87 0.78
0 -5 22 8.19 0.75
0 -5 22 8.44 0.83
0 5 -22 8.45 0.68
0 5 -22 9.38 0.8
0 -5 22 7.34 0.76
0 5 22 8.18 0.73
0 -5 -22 8.4 0.64
0 -5 -22 9.18 0.77
0 5 23 138.12 3.53
0 5 23 142.22 3.63
0 -5 23 125.61 3.5
0 5 23 138.52 3.55
0 -5 23 142.31 3.78
0 -5 23 139.17 3.69
0 5 -23 136.23 3.42
0 5 -23 145.26 3.65
0 -5 -23 133.43 3.33
0 -5 -23 137.07 3.58
0 5 23 140.15 3.53
0 5 24 0.25 0.28
0 -5 24 0.21 0.31
0 5 24 0.49 0.29
0 5 24 0.13 0.26
0 5 24 0.27 0.28
0 5 -25 6.32 0.46
0 5 25 6.92 0.47
0 6 0 88.06 2.64
0 6 0 88.46 2.56
0 6 0 91.25 2.7
0 6 0 92.18 2.58
0 6 0 89.13 2.61
0 6 -1 667.56 13.87
0 6 1 664.48 13.95
0 6 1 680.43 14.08
0 6 1 680.2 14.09
0 6 -1 672.76 13.99
0 6 1 681.12 13.95
0 6 1 665.57 13.94
0 6 -1 674.84 13.89
0 6 -1 687.13 14.06
0 6 1 661.01 14.04
0 -6 1 661.66 13.92
0 6 2 3.63 0.59
0 6 -2 1.27 0.32
0 6 2 2.3 0.47
0 6 2 1.68 0.45
0 6 2 3.17 0.47
0 6 -2 1.84 0.44
0 6 2 1.85 0.47
0 6 2 1.28 0.42
0 6 -2 0.9 0.36
0 -6 2 1.19 0.35
0 -6 3 141 3.75
0 6 3 152.28 3.89
0 6 -3 151.9 3.89
0 6 3 152.02 3.9
0 6 3 153.66 3.77
0 6 -3 147.73 3.84
0 6 3 143.59 3.87
0 6 3 144.17 3.74
0 -6 4 29.04 1.27
0 6 4 27.04 1.29
0 6 -4 30.59 1.31
0 6 4 30.16 1.25
0 6 -4 28.87 1.33
0 6 4 30.65 1.37
0 6 -4 29.38 1.33
0 6 4 30.34 1.29
0 -6 5 198.63 4.87
0 6 5 202.02 5.09
0 6 5 197.38 5.1
0 6 -5 205.83 4.86
0 6 5 201.23 4.97
0 6 -5 202.94 4.98
0 6 5 198.8 5.03
0 6 -5 197.04 4.92
0 6 5 195.66 4.79
0 6 5 204.86 4.93
0 6 6 1.74 0.46
0 6 6 2.42 0.5
0 6 -6 3.17 0.49
0 6 6 2.92 0.51
0 6 -6 2.9 0.45
0 -6 6 2.96 0.49
0 6 -6 3.44 0.54
0 6 6 3.16 0.52
0 6 6 2.81 0.52
0 6 6 3.22 0.45
0 6 6 2.99 0.48
0 6 7 81.09 2.75
0 6 7 82.61 2.75
0 6 7 82.91 2.73
0 6 7 81.47 2.63
0 6 7 80.43 2.67
0 6 -7 87.47 2.61
0 6 -7 88.9 2.77
0 -6 7 87.17 2.69
0 6 7 90.69 2.72
0 6 7 84.95 2.73
0 6 7 84.35 2.66
0 6 7 84.96 2.57
0 6 -8 -0.05 0.32
0 6 -8 0.14 0.32
0 6 8 0.39 0.42
0 6 8 0.34 0.38
0 6 8 0.42 0.36
0 6 8 0.14 0.32
0 6 -8 -0.13 0.31
0 6 8 0.26 0.36
0 -6 8 2.03 0.5
0 -6 8 -0.2 0.32
0 6 -8 0.37 0.38
0 6 8 0.1 0.35
0 6 8 -0.21 0.37
0 6 -8 0.24 0.34
0 6 8 0.23 0.28
0 6 8 0.05 0.35
0 6 -9 51.4 1.99
0 6 -9 52.6 2.01
0 6 9 54.82 2.16
0 6 9 50.11 2.1
0 -6 9 51.29 2.14
0 6 9 53.48 2.01
0 6 9 54.77 2.07
0 6 -9 52.93 1.89
0 6 9 51.25 2.06
0 -6 9 54.21 2.04
0 6 9 52.96 2.02
0 6 -9 53.51 2.09
0 6 -9 55.31 2.04
0 6 9 53.12 2.04
0 6 9 54.8 1.99
0 6 10 20.32 1.29
0 6 10 20.11 1.28
0 6 -10 18.16 1.13
0 6 10 18.42 1.18
0 -6 10 17.92 1.22
0 6 -10 23.55 1.26
0 6 10 20.42 1.2
0 6 -10 20.16 1.25
0 6 10 18.14 1.13
0 -6 10 18.88 1.16
0 6 -10 19.52 1.17
0 6 10 21.07 1.22
0 6 10 17.7 1.1
0 6 11 43.04 1.94
0 6 -11 42.64 1.85
0 6 11 43.01 1.94
0 6 -11 43.1 1.92
0 6 -11 42.56 1.79
0 -6 11 41.81 1.94
0 6 11 46.92 1.95
0 -6 11 40.9 1.81
0 6 -11 43.27 1.93
0 6 11 41.26 1.79
0 6 -11 47.2 1.88
0 6 11 42.57 1.79
0 6 11 42.9 1.86
0 6 12 5.04 0.76
0 6 -12 5.55 0.75
0 6 12 6.62 0.85
0 6 -12 4.38 0.69
0 -6 12 5.46 0.79
0 6 -12 5.86 0.67
0 -6 12 6.54 0.74
0 6 -12 6.33 0.71
0 6 12 5.91 0.74
0 6 12 5.19 0.69
0 6 13 4.18 0.76
0 6 13 4.48 0.75
0 6 -13 4.47 0.71
0 -6 13 5.2 0.77
0 6 -13 5.52 0.65
0 6 -13 3.74 0.71
0 6 -13 6.08 0.71
0 6 -13 5.45 0.69
0 6 13 5.13 0.67
0 6 13 4.98 0.72
0 6 14 0.8 0.51
0 6 -14 0.86 0.53
0 6 14 0.4 0.45
0 -6 14 1.27 0.57
0 6 -14 0.32 0.48
0 6 -14 0.67 0.44
0 6 -14 0.63 0.43
0 -6 14 0.79 0.49
0 6 14 0.49 0.39
0 6 14 0.7 0.41
0 -6 15 47.12 2.13
0 6 -15 46.88 1.96
0 6 -15 45.88 2.02
0 -6 15 43 2.09
0 6 15 44.02 2.04
0 6 -15 45.17 2.06
0 6 15 46.68 2.09
0 6 16 10.31 0.98
0 6 -16 10.96 1
0 6 16 10.2 1.01
0 6 -16 10.85 1
0 -6 16 11.47 1.07
0 6 -16 11.47 0.97
0 6 -16 11.28 0.93
0 6 16 12.78 1.01
0 6 16 10.73 0.9
0 6 17 4.29 0.7
0 6 -17 4.84 0.76
0 6 17 3.77 0.69
0 6 17 4.77 0.65
0 6 -17 4.33 0.7
0 6 17 3.59 0.59
0 6 17 4.52 0.67
0 -6 -17 4.29 0.67
0 6 -17 4.24 0.64
0 -6 17 4.11 0.7
0 6 -17 3.51 0.57
0 6 -18 62.01 2.29
0 -6 -18 57.8 2.24
0 6 18 65.39 2.32
0 6 18 60.06 2.22
0 6 19 7.22 0.77
0 6 19 6.67 0.76
0 6 -19 6.5 0.76
0 6 -19 7.17 0.73
0 6 19 6.98 0.72
0 6 19 7.18 0.68
0 6 -19 6.3 0.71
0 6 -19 7.92 0.72
0 -6 19 6.27 0.79
0 6 19 8.66 0.8
0 -6 -19 5.84 0.68
0 6 19 7.17 0.71
0 6 20 62.73 2.21
0 6 20 63.73 2.25
0 6 -20 64.62 2.14
0 -6 20 63.38 2.36
0 6 20 66.28 2.22
0 6 20 62.27 2.01
0 -6 20 63.91 2.44
0 -6 20 65.07 2.34
0 6 -20 66.42 2.09
0 6 -20 59.44 2.18
0 -6 -20 65.6 2.21
0 6 20 64.34 2.14
0 6 21 2.55 0.49
0 6 21 2.6 0.47
0 6 -21 2.72 0.4
0 -6 21 2.48 0.5
0 6 21 2.3 0.43
0 -6 21 3.2 0.59
0 6 21 2.91 0.51
0 6 -21 2.67 0.47
0 6 -21 1.99 0.37
0 -6 21 2.91 0.52
0 6 21 2.11 0.4
0 -6 -21 2.68 0.42
0 6 22 30.8 1.22
0 -6 22 29.76 1.36
0 -6 22 30.88 1.33
0 6 -22 31.19 1.22
0 6 22 31.94 1.26
0 6 22 28.04 1.23
0 6 22 31.29 1.23
0 6 23 0.35 0.23
0 -6 23 0.23 0.3
0 6 23 0.33 0.25
0 6 23 0.08 0.28
0 7 0 0.3 0.3
0 7 0 -0.05 0.4
0 7 0 0.18 0.33
0 7 1 65.89 2.28
0 7 1 70.47 2.46
0 7 -1 74.54 2.49
0 7 1 69.93 2.32
0 7 -1 73.94 2.4
0 7 -2 122.79 3.53
0 7 2 126.49 3.5
0 7 2 120.21 3.55
0 7 -2 124.44 3.64
0 7 2 124.3 3.62
0 7 2 127.25 3.68
0 7 2 126.39 3.46
0 7 -2 129.51 3.56
0 7 3 1.45 0.41
0 7 -3 0.39 0.38
0 7 3 1.11 0.42
0 7 3 0.43 0.45
0 7 3 0.27 0.45
0 7 3 0.74 0.37
0 7 3 1.56 0.42
0 7 -3 0.45 0.35
0 7 3 0.77 0.42
0 7 4 19.77 1.21
0 7 4 22.27 1.22
0 7 4 21.59 1.22
0 7 -4 22.4 1.19
0 7 4 19.32 1.22
0 7 4 23.69 1.32
0 7 -4 20.31 1.19
0 7 4 21.72 1.23
0 7 -5 76.39 2.52
0 7 5 81.91 2.64
0 7 5 77.79 2.62
0 7 -5 84.27 2.68
0 7 5 78.6 2.67
0 7 5 80.89 2.71
0 7 5 81.3 2.73
0 -7 5 77.98 2.62
0 7 -5 83.37 2.7
0 7 5 76.32 2.63
0 7 -6 58.09 2.18
0 7 6 59.7 2.19
0 7 6 63 2.3
0 7 -6 63.19 2.15
0 7 6 60.52 2.24
0 7 6 57.67 2.31
0 7 6 59.34 2.28
0 7 6 60.92 2.32
0 7 6 64.01 2.29
0 -7 6 58.07 2.18
0 7 -6 63.24 2.32
0 7 7 0.05 0.4
0 7 -7 0.06 0.39
0 -7 7 1.29 0.44
0 7 -7 0.76 0.4
0 7 7 0.37 0.38
0 7 7 -0.06 0.42
0 -7 7 -0.06 0.37
0 7 7 1.26 0.5
0 7 7 0.3 0.43
0 7 7 0.53 0.47
0 7 7 -0.16 0.37
0 7 8 57.3 2.29
0 7 8 50.89 2.19
0 7 8 51.91 2.07
0 -7 8 50.46 2.06
0 7 8 57.17 2.16
0 -7 8 54.05 2.21
0 7 -8 52.26 2
0 7 8 53.23 2.15
0 7 8 52.94 2.15
0 7 8 56.41 2.09
0 7 8 54.6 2.19
0 7 8 51.66 2.06
0 7 9 62.55 2.48
0 7 9 62.31 2.46
0 7 9 62.6 2.37
0 7 9 64.28 2.41
0 -7 9 61.37 2.44
0 7 9 56.9 2.3
0 7 -9 62.46 2.21
0 -7 9 63.71 2.34
0 7 9 64.41 2.33
0 7 -9 64.98 2.45
0 7 9 65.29 2.45
0 7 9 62.92 2.32
0 7 10 23.29 1.47
0 7 10 24.85 1.48
0 7 10 26.09 1.47
0 -7 10 25.42 1.51
0 7 10 26.41 1.48
0 7 -10 28.5 1.49
0 7 -10 26.27 1.52
0 7 10 25.82 1.39
0 -7 10 25.58 1.4
0 7 10 27.07 1.52
0 7 10 28.68 1.48
0 7 -11 11.82 0.96
0 7 11 10.73 1.02
0 7 11 10.05 0.98
0 7 -11 9.75 0.89
0 7 11 9.87 0.95
0 -7 11 9.89 0.96
0 7 11 12.51 1
0 7 11 10.8 0.89
0 7 -11 10.77 0.98
0 -7 11 10.04 0.89
0 7 11 8.76 0.92
0 7 11 10.1 0.91
0 -7 12 40.23 1.99
0 7 -12 46.73 1.93
0 7 12 44.11 1.96
0 7 12 48.05 1.99
0 7 -12 46.77 2.04
0 7 12 46.47 2.05
0 7 12 45.29 2.06
0 7 -12 43.79 1.95
0 7 12 44.89 2.06
0 -7 13 75.51 2.84
0 7 13 79.41 2.75
0 7 -13 73.25 2.57
0 7 13 82.25 2.79
0 7 -13 80.93 2.82
0 7 13 75.25 2.58
0 -7 13 79.68 2.94
0 7 13 84.45 2.87
0 7 13 77.52 2.85
0 7 13 77.75 2.84
0 7 -13 75.88 2.74
0 7 14 -0.13 0.47
0 7 14 0.58 0.51
0 7 -14 0.24 0.43
0 7 14 0.17 0.39
0 -7 14 0.46 0.47
0 7 14 -0.36 0.46
0 7 14 0.35 0.4
0 -7 14 0.34 0.48
0 7 14 0.06 0.43
0 7 14 0.4 0.39
0 7 15 24.06 1.41
0 7 -15 21.12 1.29
0 7 15 21.55 1.36
0 7 15 23.97 1.32
0 -7 15 21.55 1.36
0 7 15 22.01 1.31
0 -7 15 22.84 1.43
0 7 15 24.55 1.39
0 7 15 22.36 1.23
0 7 15 23.13 1.31
0 7 -15 23.34 1.39
0 7 -16 52.09 2.09
0 7 -16 47.09 1.98
0 7 16 51.31 1.91
0 7 16 50.8 2
0 7 -17 18.64 1.15
0 7 17 19.07 1.19
0 7 17 21.22 1.24
0 7 17 19.55 1.11
0 7 17 20.59 1.16
0 7 -17 19.52 1.17
0 -7 17 19.67 1.24
0 7 17 20.41 1.2
0 7 17 18.18 1.05
0 7 18 42.75 1.73
0 7 -18 37.21 1.63
0 7 18 41.19 1.72
0 7 -18 44.66 1.74
0 7 18 42.32 1.62
0 7 18 41.22 1.65
0 -7 18 39.9 1.76
0 7 18 42.08 1.71
0 7 18 41.93 1.57
0 7 19 8.39 0.72
0 7 19 7.82 0.72
0 7 -19 9.24 0.72
0 -7 19 8.28 0.78
0 7 19 7.81 0.62
0 7 19 8.97 0.69
0 -7 19 6.52 0.76
0 7 19 10.39 0.78
0 -7 19 7.85 0.75
0 7 19 7.85 0.61
0 7 20 3.84 0.41
0 7 20 4.84 0.5
0 7 20 4.54 0.46
0 -7 20 4.88 0.6
0 7 20 5.07 0.53
0 -7 20 5.22 0.57
0 7 -20 4.11 0.46
0 -7 20 4.31 0.56
0 7 21 2.73 0.39
0 -7 21 2.99 0.41
0 7 21 2.06 0.32
0 -7 21 3.02 0.45
0 7 21 2.83 0.32
0 7 22 21.08 0.83
0 -7 22 23.23 0.95
0 8 0 395.98 9.07
0 8 0 393.64 9.16
0 8 -1 120.11 3.56
0 8 1 114.37 3.38
0 8 1 120.87 3.61
0 8 1 122.15 3.74
0 8 -2 6.42 0.75
0 8 2 5.73 0.7
0 8 2 6.19 0.82
0 8 -3 66.65 2.48
0 8 3 69.51 2.41
0 8 -3 68.39 2.41
0 8 3 69.54 2.55
0 8 -3 67.39 2.38
0 -8 3 66.5 2.42
0 8 -4 229.39 5.66
0 8 -4 232 5.78
0 8 4 227.2 5.7
0 8 -4 228.22 5.63
0 8 4 223.8 5.8
0 8 -4 221.12 5.66
0 -8 4 219.87 5.68
0 8 -5 279.46 6.67
0 8 -5 286.24 6.81
0 8 5 277.58 6.77
0 8 5 274.77 6.86
0 8 5 276.76 6.85
0 8 5 273.13 6.91
0 8 -5 285.18 6.82
0 -8 6 115.43 3.63
0 8 -6 119.97 3.52
0 8 -6 114.1 3.36
0 8 6 119.95 3.55
0 8 6 113.24 3.55
0 8 6 119.06 3.65
0 8 -6 118.6 3.57
0 8 6 119.19 3.66
0 8 6 115.82 3.45
0 8 -6 117.82 3.55
0 8 7 422.66 9.36
0 -8 7 406.29 9.45
0 8 -7 406.43 9.21
0 8 -7 413.17 9.3
0 8 7 417.29 9.43
0 8 7 374.77 9.2
0 8 7 410.64 9.45
0 8 7 396.53 9.26
0 8 -7 414.91 9.36
0 8 8 61.64 2.35
0 8 8 65.2 2.36
0 8 -8 60.09 2.33
0 -8 8 57.24 2.35
0 8 -8 58.48 2.18
0 8 8 57.95 2.33
0 8 8 63.2 2.4
0 8 -8 59.59 2.31
0 8 -9 40.48 1.83
0 8 9 41.03 1.81
0 8 9 40.8 1.84
0 8 -9 38.79 1.66
0 -8 9 37.41 1.84
0 8 -9 40.46 1.72
0 8 9 40.13 1.86
0 8 9 41.11 1.91
0 8 9 38.31 1.74
0 8 -9 43.25 1.91
0 8 -10 31.85 1.57
0 -8 10 27.26 1.53
0 8 10 30.13 1.53
0 8 10 29.5 1.51
0 8 10 29.11 1.55
0 8 10 30.36 1.53
0 8 10 29.32 1.59
0 8 -10 31.39 1.58
0 8 10 27.46 1.41
0 8 11 86.37 2.84
0 8 11 83.97 2.81
0 8 -11 88.47 2.83
0 -8 11 80.65 2.87
0 8 11 86.4 2.85
0 8 11 79.74 2.74
0 8 11 89.03 2.94
0 8 -11 88.99 2.91
0 8 11 78.47 2.65
0 8 12 4.55 0.67
0 8 12 5.5 0.7
0 8 12 5.75 0.73
0 -8 12 6.63 0.79
0 8 12 5.17 0.62
0 8 13 0.95 0.39
0 8 -13 0.58 0.45
0 8 13 1.07 0.37
0 8 -13 0.69 0.37
0 8 14 49.23 1.89
0 8 14 46.17 1.85
0 8 14 50.14 1.78
0 8 -14 45.52 1.73
0 -8 14 45.02 1.91
0 8 14 49.57 1.89
0 8 14 50.48 1.96
0 -8 14 46.6 1.99
0 8 -14 49.4 1.99
0 8 15 15.08 0.97
0 8 15 14.1 0.86
0 8 15 15.33 0.98
0 8 15 15.24 0.97
0 -8 15 15.95 1.08
0 8 15 17.06 1.07
0 8 -15 16.6 1.06
0 8 16 79.12 2.42
0 8 16 76.82 2.39
0 8 16 78.01 2.4
0 -8 16 76.46 2.55
0 8 16 80.74 2.5
0 8 -16 83.39 2.56
0 8 17 9.86 0.69
0 8 17 9.82 0.7
0 8 17 10.31 0.71
0 -8 17 11.4 0.82
0 8 17 11.23 0.78
0 8 -17 10.94 0.78
0 8 18 1.34 0.32
0 8 18 1.76 0.33
0 -8 18 1.55 0.4
0 8 18 1.69 0.33
0 -8 18 1.96 0.41
0 8 18 2.33 0.41
0 8 -18 1.98 0.38
0 -8 18 2.09 0.42
0 -8 19 19.62 0.89
0 8 19 19.9 0.87
0 8 19 18.68 0.78
0 8 19 16.53 0.74
0 -8 19 19.51 0.95
0 8 20 11.03 0.55
0 9 0 -0.17 0.38
0 9 0 0.17 0.41
0 9 0 0.38 0.42
0 9 0 0.59 0.43
0 9 1 5.92 0.73
0 9 -1 8.38 0.8
0 9 1 7.4 0.8
0 9 -1 6.9 0.78
0 9 1 8.34 0.81
0 9 -1 7.57 0.8
0 9 1 7.56 0.82
0 9 -1 7.41 0.78
0 9 -2 2.88 0.53
0 9 2 3.13 0.6
0 9 2 2.75 0.57
0 9 2 2.4 0.56
0 9 -2 3.64 0.57
0 9 -2 2.37 0.56
0 9 -2 3.63 0.64
0 9 2 2.58 0.57
0 9 3 2.4 0.53
0 9 -3 2.06 0.46
0 9 3 1.18 0.49
0 9 -3 2.1 0.5
0 9 -3 2.38 0.54
0 9 3 2.28 0.46
0 9 -3 2.19 0.55
0 9 3 2.43 0.54
0 9 3 1.06 0.48
0 9 4 2.05 0.49
0 9 4 1.62 0.5
0 9 -4 2.38 0.48
0 9 -4 1.79 0.48
0 9 4 1.47 0.42
0 9 4 1.46 0.49
0 9 4 0.96 0.42
0 9 -4 1.92 0.51
0 9 -5 0.33 0.35
0 9 5 0.2 0.34
0 9 5 0.17 0.37
0 9 5 0.46 0.43
0 9 -5 -0.16 0.37
0 9 5 0.44 0.4
0 9 5 -0.17 0.36
0 9 -5 0.5 0.36
0 9 -6 3.44 0.57
0 9 6 3.32 0.57
0 9 6 3.85 0.58
0 9 -6 3.97 0.63
0 9 6 3.16 0.6
0 9 -6 2.42 0.51
0 9 6 2.64 0.52
0 9 6 2.89 0.57
0 9 -6 3.05 0.51
0 9 7 1.96 0.49
0 9 -7 3.53 0.58
0 9 7 3.75 0.61
0 9 -7 3.13 0.52
0 9 7 2.4 0.51
0 9 7 2.44 0.53
0 9 -7 3.78 0.58
0 9 8 12.22 0.92
0 -9 8 10.97 0.9
0 9 -8 12.23 0.85
0 9 8 10.91 0.84
0 9 -8 11.74 0.86
0 9 -8 11.89 0.86
0 9 8 12.73 0.87
0 9 -8 10.09 0.86
0 9 -9 12.84 0.96
0 9 -9 10.84 0.87
0 -9 9 11.11 0.9
0 9 9 11.23 0.84
0 9 10 0.04 0.29
0 9 10 0.09 0.35
0 -9 10 0.2 0.35
0 9 -10 0.57 0.38
0 9 10 0.05 0.35
0 9 10 -0.14 0.43
0 9 -10 0.51 0.39
0 9 10 0.28 0.36
0 9 -11 24.57 1.27
0 9 11 25.32 1.25
0 -9 11 22 1.2
0 9 11 24.75 1.2
0 9 -11 24.43 1.23
0 9 11 24.95 1.22
0 9 11 25.94 1.28
0 -9 11 24.53 1.33
0 9 11 21.71 1.11
0 9 -11 27.57 1.29
0 9 12 0.45 0.31
0 9 -12 0.37 0.34
0 9 12 0.17 0.33
0 -9 12 0.08 0.29
0 9 -12 0.04 0.3
0 9 12 -0.08 0.3
0 9 12 0.25 0.34
0 -9 12 0.15 0.37
0 9 12 -0.04 0.35
0 9 12 0.21 0.29
0 9 -12 0.16 0.29
0 9 -13 13.66 0.89
0 9 13 13.04 0.85
0 9 13 13.99 0.8
0 9 13 14.11 0.78
0 9 13 13.7 0.85
0 9 13 12.15 0.76
0 9 13 13.71 0.9
0 -9 13 15.26 0.95
0 9 -13 11.97 0.75
0 9 -14 6.38 0.6
0 9 14 6.28 0.57
0 9 14 5.49 0.49
0 9 14 7.08 0.58
0 9 14 6.04 0.52
0 -9 14 5.42 0.57
0 9 14 6.28 0.55
0 9 -15 3.55 0.45
0 9 15 3.34 0.43
0 -9 15 2.34 0.43
0 9 15 3.13 0.4
0 -9 15 3.26 0.44
0 9 15 3.02 0.36
0 9 15 3.48 0.42
0 -9 16 3.44 0.41
0 9 16 3.26 0.34
0 9 16 4.28 0.42
0 9 16 3.66 0.38
0 -9 16 3.1 0.41
0 9 17 1.1 0.24
0 9 -17 1.21 0.26
0 10 0 1.26 0.45
0 10 0 1.88 0.48
0 10 0 0.44 0.39
0 10 0 1.36 0.48
0 10 0 1.34 0.43
0 10 -1 34.18 1.5
0 10 1 32.36 1.46
0 10 -1 33.83 1.48
0 10 1 32.95 1.44
0 10 -1 31.55 1.4
0 10 -1 32.51 1.41
0 10 1 31.82 1.43
0 10 -1 31.91 1.48
0 10 1 30.3 1.44
0 10 2 26.62 1.3
0 10 -2 25.06 1.27
0 10 2 27.79 1.33
0 10 -2 27.59 1.33
0 10 -2 25.34 1.22
0 10 -2 22.04 1.14
0 10 2 27.98 1.34
0 10 2 26.41 1.3
0 10 -2 27.06 1.33
0 10 -3 0.41 0.29
0 10 3 -0.45 0.37
0 10 -3 0.16 0.3
0 10 3 -0.04 0.35
0 10 -3 -0.04 0.34
0 10 -3 0.28 0.37
0 10 3 0.22 0.35
0 10 3 -0.14 0.35
0 10 -3 0.14 0.34
0 10 4 1.59 0.45
0 10 4 1.95 0.38
0 10 4 0.94 0.39
0 10 -4 2.34 0.45
0 10 -4 1.96 0.39
0 10 -4 2.04 0.45
0 10 4 2 0.44
0 10 4 1.92 0.4
0 10 -4 1.94 0.43
0 10 4 1.58 0.41
0 10 5 10.38 0.71
0 10 5 11.02 0.82
0 10 -5 12.6 0.9
0 10 5 11.7 0.82
0 10 -5 10.63 0.78
0 10 -5 10.87 0.8
0 10 -5 11.49 0.81
0 10 5 10.69 0.79
0 10 5 11.85 0.85
0 10 5 10.25 0.73
0 10 -5 11.41 0.79
0 10 6 5.17 0.57
0 10 -6 4.97 0.61
0 10 6 3.82 0.49
0 10 -6 4.38 0.51
0 10 6 3.24 0.45
0 10 -6 3.67 0.5
0 10 -6 4.05 0.5
0 10 6 3.97 0.51
0 10 6 4.41 0.54
0 10 -6 4.11 0.53
0 10 7 13.35 0.86
0 10 -7 12.43 0.85
0 10 7 12.95 0.8
0 10 7 12.34 0.84
0 10 7 11.58 0.75
0 10 -7 12.5 0.78
0 10 -7 13.56 0.81
0 10 7 12.56 0.79
0 10 -7 12.86 0.84
0 10 -7 13.82 0.9
0 10 -8 5.44 0.53
0 10 8 5.7 0.54
0 10 -8 6.07 0.61
0 10 8 6.22 0.59
0 10 8 5.83 0.58
0 10 -8 5.53 0.5
0 10 -8 4.99 0.47
0 10 8 5.26 0.53
0 10 -8 5.13 0.57
0 10 -8 6.96 0.63
0 10 9 15.8 0.86
0 10 -9 15.07 0.83
0 10 9 14.12 0.76
0 10 -9 16.38 0.89
0 10 9 15.58 0.87
0 10 9 14.82 0.85
0 -10 9 17.09 0.95
0 10 -9 16.86 0.91
0 10 -9 17.7 0.93
0 10 10 1.88 0.36
0 10 10 2.61 0.39
0 -10 10 2.11 0.39
0 10 -10 2.73 0.41
0 10 -10 2.55 0.43
0 10 10 2.37 0.38
0 10 -10 2.53 0.39
0 10 11 0.25 0.26
0 10 11 0.39 0.26
0 10 11 0.55 0.28
0 -10 11 0.22 0.27
0 10 -11 0.25 0.28
0 10 -11 0.11 0.24
0 10 12 20.94 0.88
0 10 12 19.65 0.8
0 -10 12 20.82 0.9
0 10 -12 19.49 0.79
0 10 -12 19.99 0.9
0 10 12 17.22 0.75
0 10 13 5.1 0.41
0 10 -13 5.57 0.45
0 11 0 0.26 0.24
0 11 0 0.17 0.27
0 11 0 -0.21 0.26
0 11 0 0.03 0.24
0 11 0 -0.02 0.22
0 11 0 -0.07 0.23
0 11 -1 1.16 0.31
0 11 -1 1.45 0.32
0 11 1 1.11 0.28
0 11 1 0.62 0.28
0 11 1 1.28 0.3
0 11 -1 1.21 0.31
0 11 -1 1.02 0.32
0 11 -1 1.42 0.29
0 11 1 1.03 0.28
0 11 -1 1.43 0.32
0 11 2 8.78 0.6
0 11 -2 8.53 0.59
0 11 2 8.12 0.52
0 11 2 8.74 0.58
0 11 -2 10.04 0.63
0 11 -2 8.35 0.48
0 11 2 9.01 0.58
0 11 -2 7.94 0.58
0 11 3 12.13 0.67
0 11 3 11.59 0.66
0 11 -3 11.5 0.68
0 11 -3 12.12 0.68
0 11 3 11.76 0.67
0 11 -3 11.22 0.66
0 11 4 1.76 0.33
0 11 4 1.68 0.32
0 11 -4 1.71 0.33
0 11 -4 2.09 0.32
0 11 4 1.78 0.32
0 11 -4 2.08 0.35
0 11 5 4.83 0.43
0 11 -5 6.08 0.48
0 11 5 5.61 0.45
0 11 5 6.17 0.48
0 11 -5 5.31 0.42
0 -11 5 4.41 0.41
0 11 -5 5.69 0.48
0 11 6 3.45 0.34
0 11 -6 3.93 0.38
0 11 6 3.95 0.38
0 11 6 4.11 0.39
0 11 6 3.57 0.35
0 11 -6 3.85 0.39
0 11 -7 4.88 0.4
0 11 7 4.46 0.39
0 11 7 4.45 0.37
0 11 -7 4.39 0.39
0 11 8 15.31 0.65
1 0 -27 0.19 0.28
-1 0 27 0.17 0.23
-1 0 26 14.9 0.89
-1 0 26 17.95 1.04
1 0 -26 17.8 1.02
-1 0 26 17.57 0.93
1 0 -25 0.1 0.41
-1 0 25 0.05 0.39
-1 0 25 0.14 0.34
-1 0 25 -0.27 0.39
-1 0 25 0.08 0.3
1 0 -25 -0.09 0.27
-1 0 25 -0.13 0.36
1 0 -24 12.84 1.03
-1 0 24 13.98 1.08
-1 0 24 11.47 0.95
-1 0 24 13.48 1.07
1 0 -24 13.64 0.97
1 0 -24 13.43 0.97
-1 0 24 12.18 0.95
-1 0 23 0.14 0.46
1 0 -23 -0.26 0.45
-1 0 23 -0.21 0.48
1 0 -22 5.03 0.69
1 0 -22 5.06 0.75
1 0 -22 4.42 0.76
1 0 -22 5.72 0.77
-1 0 22 3.84 0.76
1 0 -21 0.53 0.45
-1 0 21 0.57 0.43
-1 0 21 -0.53 0.58
1 0 -21 -0.2 0.41
1 0 -20 106.32 3.47
-1 0 20 105.65 3.43
1 0 -20 108.33 3.44
-1 0 20 105.68 3.63
1 0 -20 105.49 3.49
1 0 -19 -0.13 0.47
-1 0 19 0.06 0.44
1 0 -19 -0.19 0.47
1 0 -19 -0.13 0.5
1 0 -18 141.15 4.14
-1 0 18 140.31 4.19
1 0 -18 145.14 4.14
-1 0 18 141.32 4.13
1 0 -18 139.13 4.15
-1 0 18 142.94 4.31
-1 0 17 0.12 0.37
1 0 -17 -0.28 0.4
-1 0 17 0.49 0.43
1 0 -17 0.52 0.42
1 0 -17 0.06 0.4
1 0 -17 0.06 0.38
1 0 -16 9.8 0.86
-1 0 16 8.95 0.82
1 0 -16 8.7 0.81
-1 0 16 9.62 0.88
1 0 -16 10.33 0.87
1 0 -16 11.02 0.89
-1 0 15 0.85 0.33
1 0 -15 0.05 0.35
-1 0 15 0.05 0.33
-1 0 15 0.05 0.31
-1 0 15 0.72 0.34
1 0 -14 50.38 1.89
1 0 -14 52.62 1.9
-1 0 14 54.31 1.98
1 0 -14 52.27 1.92
1 0 -14 53.22 1.92
-1 0 14 51.61 1.8
-1 0 13 -0.14 0.31
1 0 -13 0.64 0.35
-1 0 13 0.17 0.34
-1 0 13 0.08 0.34
1 0 -13 0.12 0.32
-1 0 13 0.07 0.27
-1 0 12 2010.36 40
-1 0 12 2035.15 40.15
1 0 -12 2012.11 40.12
1 0 -12 2019.93 40.01
-1 0 12 2076.4 40.02
-1 0 11 -0.03 0.34
1 0 -11 0.16 0.31
1 0 -11 0.26 0.3
-1 0 11 -0.04 0.19
-1 0 11 0.26 0.31
-1 0 10 1600.37 32.32
1 0 -10 1596.82 32.2
1 0 -10 1655.34 32.28
-1 0 10 1669.99 32.32
-1 0 10 1650.51 31.97
-1 0 9 0.03 0.25
-1 0 9 0.05 0.25
-1 0 9 0.06 0.16
1 0 -9 -0.02 0.24
1 0 -9 0.7 0.26
1 0 -9 0.13 0.2
-1 0 8 4384.68 83.48
1 0 -8 4287.82 83.23
-1 0 8 4471.75 83.37
-1 0 8 4157.67 83.44
-1 0 8 4316.47 83.18
-1 0 8 4390.43 83.46
1 0 -8 4146.09 83.28
1 0 -8 4409.9 83.44
1 0 -8 4198.7 83.37
-1 0 7 0.04 0.2
1 0 -7 0.1 0.14
-1 0 7 0.67 0.18
-1 0 7 0.07 0.19
-1 0 7 0.04 0.13
-1 0 7 0.3 0.19
1 0 -7 0.19 0.18
1 0 -7 0.27 0.17
-1 0 6 3787.81 69.4
1 0 -6 3385.84 69.13
1 0 -6 3622.69 69.2
-1 0 6 3627.15 69.36
-1 0 6 3584.38 69.36
-1 0 6 3650.71 69.2
-1 0 6 3641.76 69.36
1 0 -6 3508.35 69.31
1 0 -6 3584.45 69.31
-1 0 5 -0.01 0.12
1 0 -5 0.06 0.11
1 0 -5 0.09 0.1
-1 0 5 0.36 0.18
-1 0 4 234.91 4.57
-1 0 4 232.5 4.64
-1 0 3 0.01 0.11
-1 0 3 0.46 0.08
-1 0 1 1.01 0.09
-1 0 1 1.16 0.1
-1 0 0 379.74 7.36
1 0 0 372.17 7.36
-1 0 0 374.77 7.33
-1 0 -1 0.1 0.08
1 0 1 0.07 0.07
-1 0 -1 0.16 0.07
1 0 1 0.26 0.06
-1 0 -2 284.51 5.72
-1 0 -2 289.91 5.71
-1 0 -3 0.29 0.14
-1 0 -3 0.05 0.12
-1 0 -4 2.37 0.2
-1 0 -4 2.46 0.24
-1 0 -5 0.07 0.2
-1 0 -5 0.4 0.17
-1 0 -5 -0.11 0.2
1 0 5 -0.08 0.18
-1 0 -5 0.22 0.2
-1 0 -5 0.15 0.2
-1 0 -6 5304.75 99.72
1 0 6 5222.84 99.73
-1 0 -6 5183.34 99.82
-1 0 -6 5176.58 99.85
1 0 6 5131.62 99.81
-1 0 -6 5035.95 99.85
-1 0 -6 4959.37 99.85
1 0 7 0.26 0.2
-1 0 -7 0.1 0.16
-1 0 -7 0.22 0.25
1 0 7 0.14 0.16
1 0 7 0.09 0.16
-1 0 -7 0.15 0.24
1 0 7 -0.02 0.22
-1 0 -7 0.21 0.23
-1 0 -7 -0.02 0.23
-1 0 -8 301.86 6.57
-1 0 -8 323.23 6.43
1 0 8 306.37 6.47
1 0 8 301.89 6.38
-1 0 -8 307.69 6.6
1 0 8 313.42 6.4
1 0 8 309.24 6.59
-1 0 -8 311.92 6.62
-1 0 -8 308.94 6.63
-1 0 -9 0.46 0.27
1 0 9 0.3 0.29
-1 0 -9 0.04 0.19
1 0 9 2 0.31
1 0 9 1.64 0.26
1 0 9 1.73 0.26
-1 0 -9 0.03 0.3
1 0 9 -0.08 0.28
-1 0 -9 -0.14 0.3
-1 0 -9 0.31 0.27
-1 0 -10 2629.53 51.23
-1 0 -10 2671.49 51.49
1 0 10 2643.8 51.36
1 0 10 2722.6 51.55
1 0 10 2592.99 51.22
-1 0 -10 2555.42 51.51
1 0 10 2645.29 51.24
1 0 10 2581.48 51.51
-1 0 -10 2676.19 51.53
-1 0 -10 2581.85 51.54
-1 0 -11 0.36 0.3
1 0 11 -0.04 0.28
1 0 11 -0.15 0.27
-1 0 -11 0.28 0.22
1 0 11 0.02 0.21
1 0 11 0.02 0.24
1 0 11 0.19 0.34
-1 0 -11 0.04 0.35
-1 0 -11 0.04 0.31
1 0 11 -0.21 0.32
-1 0 -11 0.47 0.34
1 0 12 297.06 6.76
-1 0 -12 299.32 6.71
1 0 12 289.43 6.53
-1 0 -12 294.33 6.7
1 0 12 294.67 6.71
-1 0 -12 290.95 6.73
-1 0 -13 0.26 0.32
1 0 13 -0.09 0.35
-1 0 -13 0.12 0.32
1 0 13 0.04 0.28
1 0 13 0.19 0.28
-1 0 -13 0.09 0.33
1 0 13 0.13 0.35
-1 0 -13 0.18 0.33
-1 0 -14 35.28 1.57
1 0 14 37 1.63
1 0 14 37.7 1.59
1 0 14 37.36 1.5
-1 0 -14 36.76 1.54
-1 0 -14 34.77 1.59
1 0 14 33.65 1.56
-1 0 -14 36.45 1.61
1 0 15 1.21 0.43
1 0 15 1.04 0.43
1 0 15 -0.47 0.35
-1 0 -15 -0.1 0.36
1 0 15 0.64 0.32
1 0 16 1.68 0.55
-1 0 -16 1.69 0.49
1 0 16 1.95 0.51
-1 0 -16 1.79 0.5
1 0 16 1.81 0.53
1 0 16 2.28 0.51
-1 0 -16 2.3 0.54
-1 0 -17 -0.31 0.42
1 0 17 0.07 0.41
-1 0 -17 -0.06 0.43
1 0 17 0.13 0.37
1 0 17 0.37 0.38
-1 0 -17 0.06 0.37
1 0 18 0.82 0.48
-1 0 -18 2.23 0.58
1 0 18 1.53 0.57
-1 0 -18 2.29 0.55
1 0 18 1.15 0.49
-1 0 -18 1.39 0.53
-1 0 -18 2.61 0.6
1 0 19 0.07 0.43
1 0 19 -0.14 0.54
-1 0 -19 -0.07 0.44
1 0 19 -0.33 0.4
-1 0 -19 -0.07 0.42
-1 0 -19 0.21 0.49
1 0 20 18.34 1.32
1 0 20 21.81 1.46
1 0 20 20.08 1.39
-1 0 -20 19.27 1.39
-1 0 -20 20.76 1.37
1 0 21 -0.36 0.54
1 0 21 -0.55 0.49
-1 0 -21 0.27 0.46
-1 0 -21 0.36 0.47
1 0 22 199.08 5.49
1 0 22 195.63 5.45
-1 0 -22 201.04 5.46
-1 0 -22 203.83 5.5
1 0 23 -0.06 0.43
1 0 23 -0.13 0.45
1 0 24 5.35 0.67
-1 0 -24 5.54 0.7
-1 0 -24 4.6 0.67
1 0 24 5.59 0.71
-1 0 -25 0.05 0.36
-1 0 -25 0.27 0.35
1 0 25 -0.04 0.34
1 0 25 -0.09 0.36
-1 0 -26 -0.3 0.35
-1 0 -26 -0.03 0.24
1 0 26 0.07 0.27
1 0 26 0.44 0.3
-1 0 -27 0.19 0.25
-1 0 -27 0.08 0.22
-1 1 27 6.16 0.46
1 1 -27 6.08 0.46
1 1 -27 6.09 0.55
1 -1 -27 6.28 0.53
1 -1 -26 0.27 0.32
1 1 -26 0.78 0.38
-1 1 26 0.22 0.31
-1 -1 26 0.43 0.29
-1 1 26 0.3 0.34
-1 -1 26 0.68 0.37
1 1 -26 0.39 0.3
-1 -1 26 0.54 0.24
-1 1 26 0.74 0.33
1 1 -25 17.83 1.1
1 -1 -25 16.28 1.03
-1 1 25 14 0.94
-1 1 25 15.84 1.07
-1 -1 25 16.05 0.96
-1 -1 25 15.74 1.07
-1 1 25 16.57 1.09
-1 -1 25 14.94 1.04
1 1 -25 15.74 1
1 1 -25 15.8 1
-1 -1 25 14.82 0.9
-1 1 25 16.83 1.03
1 1 -24 6.56 0.76
1 -1 -24 5.69 0.72
-1 1 24 7.15 0.8
-1 -1 24 4.33 0.69
-1 1 24 6.27 0.77
-1 1 24 6.35 0.77
-1 -1 24 6.87 0.81
1 1 -24 6.76 0.76
-1 1 24 6.07 0.65
-1 -1 24 5.68 0.65
-1 1 24 6.6 0.73
-1 1 23 6.07 0.83
1 1 -23 7.1 0.8
-1 -1 23 6.57 0.85
-1 1 23 5.89 0.84
1 1 -23 7.62 0.87
1 -1 -23 7.87 0.85
-1 1 23 7.35 0.82
1 -1 -22 0.54 0.53
1 1 -22 1.05 0.52
-1 -1 22 0.44 0.52
1 1 -22 1.15 0.49
-1 1 22 0.44 0.5
-1 1 22 0.29 0.51
1 1 -22 2.1 0.58
1 1 -22 1.94 0.55
-1 1 22 0.45 0.44
1 1 -21 0.76 0.47
1 -1 -21 1.24 0.45
1 -1 -21 1.27 0.51
-1 -1 21 0.98 0.55
-1 1 21 1.43 0.56
1 1 -21 0.84 0.5
1 1 -20 0.61 0.47
-1 1 20 1.56 0.56
1 -1 -20 0.7 0.42
-1 1 20 0.75 0.52
-1 -1 20 1.08 0.54
1 1 -20 0.56 0.43
1 -1 -20 1.32 0.49
1 -1 -20 0.92 0.49
-1 -1 20 0.48 0.47
-1 1 20 1.29 0.58
1 1 -20 1.26 0.54
-1 -1 20 1.88 0.61
1 -1 -20 1.27 0.49
1 1 -19 44.76 2.03
-1 1 19 42.65 2.02
1 -1 -19 43.15 1.89
1 1 -19 44.7 2.05
1 -1 -19 43.31 1.95
-1 -1 19 47.25 2.14
1 1 -19 41.9 2
1 1 -19 44.92 2.08
1 -1 -19 44.26 1.96
-1 -1 19 43.92 2.05
-1 -1 18 2.32 0.54
1 -1 -18 2.34 0.53
1 1 -18 3.14 0.64
-1 1 18 2.97 0.6
-1 1 18 1.84 0.59
1 -1 -18 2.21 0.54
1 1 -18 2.41 0.63
-1 -1 18 3.75 0.62
1 1 -18 3.76 0.69
-1 -1 18 2.54 0.61
1 -1 -18 2.66 0.57
1 1 -18 1.51 0.53
-1 -1 17 94.56 3.04
-1 -1 17 97.96 3.09
-1 1 17 101.37 3.23
1 -1 -17 99.94 3.06
1 1 -17 101.85 3.25
-1 1 17 95.95 3.04
1 1 -17 102.78 3.24
-1 -1 17 95.32 3.19
1 -1 -17 99.52 3.11
1 1 -17 99.41 3.21
1 1 -17 92.87 3.16
-1 1 17 97.26 3.28
-1 1 17 91.74 3
1 -1 -17 99.59 3.11
1 1 -16 12.23 0.98
1 -1 -16 14.45 0.97
-1 -1 16 10.32 0.85
-1 1 16 12.29 0.98
1 1 -16 12.2 0.98
-1 1 16 13.57 1.05
1 -1 -16 10.76 0.89
1 1 -16 11.74 0.95
-1 -1 16 14.39 1.04
1 -1 -16 11.4 0.92
1 1 -16 12.49 1
-1 1 15 10.1 0.8
-1 1 15 9.27 0.77
-1 1 15 11.31 0.9
1 -1 -15 9.93 0.81
1 1 -15 9.88 0.87
-1 -1 15 9.69 0.83
-1 -1 15 10.78 0.81
1 -1 -15 9.47 0.76
-1 1 14 19.29 1.13
1 1 -14 21.39 1.18
-1 -1 14 21.11 1.15
1 -1 -14 20.57 1.08
-1 1 14 20.82 1.1
1 -1 -14 20.67 1.1
-1 1 14 22.55 1.16
1 -1 -14 18.49 1.05
-1 -1 14 21.68 1.17
1 1 -14 22.32 1.15
1 -1 -14 21.24 1.12
1 1 -14 22.11 1.18
1 -1 -13 98.54 2.76
1 1 -13 96.67 2.86
-1 -1 13 101.74 2.87
-1 1 13 99.7 2.87
-1 1 13 100.97 2.82
-1 1 13 93.79 2.69
-1 1 13 101.2 2.82
1 -1 -13 97.43 2.77
-1 -1 13 99.45 2.86
-1 1 13 101.32 2.88
1 -1 -13 95.15 2.76
1 1 -13 97.26 2.86
1 -1 -13 96.85 2.78
1 1 -13 92.47 2.76
-1 1 12 85.34 2.38
1 1 -12 92.71 2.62
1 -1 -12 85.67 2.47
-1 1 12 91.49 2.61
-1 1 12 88.63 2.55
-1 -1 12 87.13 2.59
1 -1 -12 90.84 2.52
-1 1 12 89.16 2.54
-1 1 12 89.63 2.47
-1 1 12 90.29 2.59
1 -1 -12 92.18 2.52
-1 -1 12 88.84 2.6
1 -1 -12 88.55 2.52
1 1 -12 89.29 2.54
1 1 -12 89.56 2.58
-1 -1 11 0.36 0.31
1 1 -11 0.76 0.26
-1 1 11 0.49 0.24
-1 -1 11 0.89 0.35
1 -1 -11 1 0.31
-1 1 11 0.89 0.32
-1 1 11 0.94 0.29
-1 1 11 0.41 0.24
1 -1 -11 0.42 0.3
-1 1 11 0.79 0.28
-1 1 11 0.8 0.36
1 -1 -11 0.83 0.3
1 1 -11 0.27 0.3
1 1 -11 1.39 0.36
-1 -1 10 537.17 11.2
-1 1 10 556.19 11.06
-1 1 10 538.61 11.27
-1 -1 10 529.56 11.25
-1 1 10 544.3 11.22
-1 1 10 531.04 10.93
-1 1 10 550.43 11.1
-1 1 10 541.22 11.24
-1 -1 10 548.39 11.26
-1 1 10 542.65 11.07
-1 1 10 546.37 11.04
1 -1 -10 553.25 11.16
1 1 -10 520.67 11.11
1 -1 -10 544.79 11.17
1 1 -10 544.84 11.2
-1 1 9 94.52 2.36
-1 -1 9 100.78 2.51
-1 1 9 98.9 2.56
1 1 -9 99.36 2.38
-1 -1 9 96.02 2.52
-1 1 9 96.88 2.51
-1 1 9 98.22 2.32
-1 1 9 99.8 2.41
-1 1 9 99.92 2.51
-1 -1 9 97.38 2.19
-1 1 9 96.91 2.38
-1 -1 9 101.97 2.56
-1 1 9 98.09 2.51
-1 1 9 99 2.41
1 1 -9 97.71 2.44
1 1 -9 93.17 2.49
1 -1 -9 95.24 2.44
1 1 -9 98.7 2.5
-1 1 8 495.85 10.18
-1 -1 8 504.99 10.13
1 1 -8 508.45 10.02
-1 1 8 511.46 10
-1 1 8 476.4 10.14
-1 -1 8 486.27 10.19
-1 1 8 499.79 10.15
-1 1 8 504.07 9.98
-1 1 8 503.84 10.01
-1 1 8 501.5 10.06
-1 1 8 488.22 10.15
-1 -1 8 518.74 10.19
-1 1 8 497.59 10.03
1 -1 -8 475.08 10.05
1 -1 -8 467.99 9.97
1 1 -8 491.19 10.08
1 1 -8 497.96 10.14
1 1 -8 483.73 10.12
1 -1 -7 2.6 0.25
1 1 -7 2.47 0.31
1 -1 -7 3.66 0.32
1 1 -7 2.63 0.31
-1 1 7 4.1 0.29
-1 -1 7 2.72 0.32
-1 1 7 2.39 0.31
-1 -1 7 2.81 0.31
1 1 -7 2.57 0.27
-1 1 7 2.34 0.3
-1 -1 7 3.98 0.36
-1 1 7 2.48 0.16
-1 -1 7 2.82 0.3
-1 1 7 2.67 0.27
-1 1 7 2.83 0.31
-1 1 7 2.39 0.29
-1 1 7 2.4 0.26
1 1 -7 2.46 0.33
-1 1 7 3.24 0.38
1 1 -6 560.99 11.46
1 1 -6 564.87 11.47
-1 -1 6 581.73 11.48
-1 1 6 566.34 11.33
1 1 -6 549.48 11.37
-1 1 6 583.39 11.51
-1 -1 6 587.15 11.51
-1 1 6 586.63 11.51
-1 1 6 587.68 11.5
-1 -1 6 561.31 11.42
-1 1 6 566.14 11.21
-1 1 6 588.02 11.4
-1 1 6 574.45 11.43
1 1 -6 543.71 11.48
-1 1 6 586.1 11.52
-1 1 6 579.57 11.47
-1 1 6 587.24 11.54
-1 1 6 575.71 11.4
1 1 -5 419.29 8.56
-1 1 5 430.48 8.59
1 1 -5 413.15 8.51
1 1 -5 429.18 8.49
-1 1 5 429.2 8.43
-1 -1 5 421.85 8.57
-1 -1 5 434.57 8.54
-1 1 5 432.9 8.6
-1 -1 5 433.4 8.59
-1 1 5 434.6 8.59
-1 1 5 424.77 8.38
-1 1 5 424.29 8.57
-1 1 5 410.45 8.55
-1 1 5 429.3 8.6
-1 1 5 426.2 8.54
1 1 -5 411.44 8.58
-1 1 5 426.5 8.61
-1 -1 4 33.5 0.87
-1 -1 4 31.82 0.9
-1 1 4 31.59 0.9
1 1 -4 31.67 0.85
1 1 -4 34.34 0.9
-1 1 4 30.8 0.78
-1 1 4 33.29 0.91
-1 1 4 32.54 0.8
-1 1 3 56.93 1.31
-1 -1 3 58.55 1.3
-1 1 3 55.86 1.2
1 1 -3 55.56 1.33
1 1 -3 54.8 1.29
-1 1 3 56.3 1.32
-1 1 3 55.1 1.26
-1 -1 2 322.27 6.22
-1 1 2 303.03 6.17
-1 1 2 321.96 6.2
1 -1 -2 308.94 6.11
1 1 -2 311.84 6.25
1 1 -2 326.95 6.21
-1 1 2 303.89 6.22
-1 1 2 308.48 6.23
-1 1 2 300.63 6.24
-1 1 2 320.3 6.21
-1 1 1 378.93 7.65
-1 1 1 385.42 7.61
-1 1 1 391.99 7.67
-1 1 1 384.5 7.66
-1 -1 1 411.5 7.74
-1 1 1 377.11 7.65
-1 1 1 397.03 7.7
-1 1 1 382.14 7.68
-1 1 1 390.67 7.64
1 1 -1 403.78 7.74
1 1 -1 401.07 7.79
-1 1 1 396.88 7.76
-1 -1 1 425.17 7.75
-1 1 1 404.87 7.75
1 -1 -1 392.58 7.7
-1 1 1 402.04 7.7
-1 1 1 420.41 7.79
-1 1 0 762.74 14.8
-1 1 0 772.6 14.81
-1 -1 0 777.73 14.87
-1 1 0 744.99 14.85
-1 1 0 733.54 14.86
-1 1 0 773.89 14.88
1 -1 0 737.31 14.78
-1 -1 -1 2.52 0.15
-1 1 -1 2.57 0.18
1 1 1 2.42 0.2
-1 1 -1 2.37 0.16
-1 1 -1 2.5 0.19
-1 1 -2 4.52 0.26
-1 -1 -2 5.18 0.25
-1 1 -2 4.43 0.26
1 1 2 4.59 0.28
1 1 2 4.68 0.28
-1 1 -2 4.69 0.24
1 1 2 5.27 0.27
-1 1 -2 5.4 0.23
1 1 2 4.42 0.29
1 1 3 162.21 3.57
-1 1 -3 172.46 3.57
1 1 3 175.82 3.59
-1 -1 -3 165.72 3.49
1 -1 3 174.81 3.47
-1 1 -3 178.7 3.55
1 -1 3 165.65 3.42
1 1 3 162.42 3.48
1 1 3 172.26 3.5
-1 1 -3 171.23 3.45
1 1 3 162.54 3.58
-1 -1 -4 1060.19 21.04
1 -1 4 1089.27 21.06
-1 1 -4 1081.58 21.13
1 -1 4 1049.38 21.01
-1 1 -4 1101.06 21.16
1 1 4 1133.5 21.17
-1 -1 -4 1088.37 21.07
1 1 4 1115 21.17
-1 1 -4 1098.78 20.97
1 1 4 1035.65 21
-1 -1 -4 1042.36 21.15
-1 1 -4 1071.75 21.14
1 1 4 1086.06 21.04
-1 1 -5 12.92 0.57
-1 1 -5 12.56 0.57
1 -1 5 13.03 0.49
1 1 5 14.4 0.58
-1 -1 -5 13.18 0.51
-1 1 -5 12.77 0.56
-1 1 -5 13.23 0.54
1 1 5 12.85 0.56
1 -1 5 13.61 0.55
1 1 5 13.12 0.55
-1 1 -5 12.96 0.5
-1 1 -5 13.07 0.57
1 1 5 12.24 0.57
-1 -1 -5 12.82 0.55
1 1 5 12.66 0.57
1 -1 5 11.59 0.29
-1 1 -5 13.39 0.4
-1 -1 -5 11.9 0.54
1 1 5 14.19 0.49
1 1 5 13.07 0.45
-1 1 -6 33.64 1.08
-1 1 -6 35.63 1.11
1 1 6 36.38 1.09
1 -1 6 34.75 1.02
1 1 6 37.79 1.12
-1 1 -6 37.94 1.08
-1 1 -6 35.36 1.14
-1 -1 -6 34.4 1.02
1 -1 6 35.58 1.1
1 1 6 35.25 1.06
-1 1 -6 36.52 1.02
-1 1 -6 35.68 1.12
1 1 6 33.22 1.11
-1 1 -6 37.21 0.99
-1 1 -6 35.21 0.85
-1 -1 -6 34.22 1.08
1 1 6 35.2 1.11
-1 -1 -6 35.9 1.1
1 -1 6 38.22 1.11
1 1 6 32.68 0.89
1 1 6 37.8 1
-1 1 -7 50.81 1.55
-1 1 -7 55.61 1.58
-1 1 -7 57.03 1.52
1 1 7 54.8 1.54
1 1 7 58.18 1.58
-1 -1 -7 56.47 1.49
-1 1 -7 55.39 1.58
1 -1 7 55.95 1.48
1 1 7 55.83 1.51
1 -1 7 55.94 1.56
-1 1 -7 56.02 1.44
-1 1 -7 55.19 1.41
1 1 7 58.2 1.59
-1 1 -7 56.19 1.57
-1 1 -7 53.66 1.21
1 1 7 54.84 1.56
-1 -1 -7 56.44 1.55
1 1 7 55.58 1.51
1 1 7 55.67 1.58
1 -1 7 57.29 1.57
-1 -1 -7 54.9 1.56
1 1 7 55.48 1.42
1 1 7 53.05 1.29
-1 1 -8 1412.84 27.26
-1 1 -8 1388.83 27.22
1 1 8 1384.72 27.18
-1 1 -8 1402.39 27.24
-1 -1 -8 1398.46 27.11
1 1 8 1433.48 27.24
-1 1 -8 1371.7 27.01
1 -1 8 1397.09 27.23
1 1 8 1359.43 27.12
-1 1 -8 1406.3 27.24
1 1 8 1388.58 27.12
-1 -1 -8 1375.13 27.19
1 1 8 1386.14 27.23
1 -1 8 1400.19 27.22
-1 -1 -8 1376.6 27.21
1 1 8 1389.57 27.24
1 1 8 1310.51 26.77
1 1 8 1386.03 26.99
-1 1 -8 1365.98 26.88
-1 1 -9 4.3 0.48
-1 1 -9 5.12 0.53
-1 -1 -9 4.91 0.43
-1 1 -9 4.5 0.48
1 1 9 4.94 0.48
1 1 9 3.86 0.42
1 1 9 4.84 0.44
1 -1 9 6.35 0.52
-1 1 -9 4.6 0.47
1 1 9 5.02 0.42
-1 -1 -9 3.69 0.44
1 1 9 4.57 0.49
1 1 9 4.54 0.47
-1 -1 -9 5.64 0.49
1 1 9 4.85 0.5
1 -1 9 4.07 0.46
-1 1 -9 4.03 0.29
1 1 9 4.32 0.36
-1 1 -10 161.81 3.89
-1 -1 -10 157.24 3.72
-1 1 -10 162.02 3.86
1 1 10 165.58 3.85
-1 1 -10 159.32 3.69
1 1 10 161.71 3.81
1 1 10 153.67 3.71
1 1 10 156.12 3.85
-1 1 -10 157.79 3.85
1 1 10 156.68 3.84
-1 -1 -10 154.83 3.82
1 1 10 158.05 3.87
-1 1 -10 158.73 3.89
-1 -1 -10 161.4 3.84
1 -1 10 157.74 3.85
1 1 10 151.47 3.55
1 1 11 283.83 6.34
-1 1 -11 290.53 6.21
-1 -1 -11 281.56 6.27
1 1 11 300.35 6.42
1 1 11 278.92 6.23
1 1 11 276.8 6.42
1 1 11 288.93 6.42
-1 1 -11 288.59 6.43
-1 -1 -11 283.48 6.38
1 -1 11 279.89 6.4
-1 -1 -11 275.83 6.37
1 1 11 285.2 6.42
-1 1 -11 284.08 6.44
-1 1 -11 277.12 6.44
1 1 12 153.91 3.89
-1 1 -12 154.51 3.95
-1 1 -12 155.57 3.73
1 -1 12 150.68 3.71
1 1 12 155.65 3.79
-1 1 -12 157.2 3.99
1 1 12 154.38 3.97
-1 -1 -12 154.61 3.94
1 1 12 151.02 3.98
-1 1 -12 155.59 4
-1 -1 -12 156.39 3.95
1 -1 12 154.44 3.96
-1 1 -12 157.56 4.01
-1 -1 -13 12.88 0.81
1 1 13 11.66 0.82
-1 1 -13 12.77 0.86
1 1 13 13.42 0.85
1 1 13 12.23 0.77
1 1 13 12.74 0.89
-1 1 -13 13.56 0.92
1 1 13 12.73 0.88
-1 -1 -13 13.05 0.86
1 -1 13 11.54 0.86
-1 -1 -13 13.63 0.89
-1 1 -13 10.21 0.82
-1 1 -13 13.81 0.94
-1 -1 -14 88.41 2.68
1 1 14 85.86 2.72
1 1 14 80.61 2.63
-1 -1 -14 82.13 2.61
-1 1 -14 81.48 2.63
-1 -1 -14 79 2.48
1 1 14 80.14 2.58
1 -1 14 86.22 2.72
1 1 14 78.42 2.55
-1 1 -15 175.03 4.69
1 1 15 182.19 4.76
1 -1 15 163.45 4.72
1 1 15 179.36 4.61
-1 -1 -15 169.13 4.45
-1 1 -15 179.43 4.65
1 -1 15 173.47 4.68
1 -1 15 172.92 4.68
-1 1 -15 172.92 4.67
-1 1 -15 178.4 4.72
1 1 16 51.67 2.12
1 1 16 55.79 2.24
-1 -1 -16 56.07 2.15
1 -1 16 55.19 2.28
-1 1 -16 53.47 2.17
-1 1 -16 56.69 2.19
1 -1 16 54.6 2.2
1 1 16 54.12 2.13
-1 -1 -16 58.24 2.08
1 -1 16 56.95 2.23
-1 1 -16 56.67 2.22
-1 -1 -16 58.41 2.2
-1 1 -16 56.4 2.23
1 1 16 50.64 2.06
-1 -1 -16 54.27 2.2
1 1 17 210.81 5.52
-1 -1 -17 200.14 5.3
-1 1 -17 192.64 5.37
1 1 17 200.58 5.34
1 -1 17 194.28 5.47
1 -1 17 199.55 5.4
1 1 17 202.11 5.42
-1 -1 -17 201.03 5.16
1 1 17 205.42 5.3
-1 1 -17 200.86 5.34
-1 1 -17 200.07 5.41
1 -1 17 202.19 5.46
-1 -1 -17 203.73 5.35
-1 -1 -17 200.88 5.42
1 -1 18 16.73 1.29
1 -1 18 16.74 1.24
1 1 18 19.5 1.27
-1 1 -18 17.4 1.26
-1 1 -18 15.81 1.18
1 -1 18 17.79 1.25
1 1 18 16.53 1.25
1 1 18 16.25 1.16
-1 -1 -18 17.88 1.24
-1 1 -18 16.46 1.23
1 -1 18 17.57 1.28
-1 -1 -18 15.89 1.21
1 -1 19 7.73 0.92
1 -1 19 9.06 0.94
1 1 19 7.97 0.92
-1 1 -19 8.41 0.93
1 1 19 7.37 0.9
1 -1 19 8.89 0.89
1 -1 19 9.25 0.99
-1 1 -19 9.5 0.99
-1 -1 -19 7.96 0.9
-1 -1 -19 10 0.94
-1 -1 -19 9.35 0.97
-1 1 -19 9.91 1.02
1 1 20 -0.13 0.4
1 -1 20 0.45 0.49
-1 1 -20 -0.07 0.5
1 1 20 -0.15 0.5
1 -1 20 -0.36 0.53
1 -1 20 0.41 0.4
1 1 20 -0.07 0.5
-1 -1 -20 0.07 0.38
-1 1 -20 -0.07 0.48
-1 -1 -20 0.36 0.47
-1 1 -20 0.07 0.49
1 -1 21 84.31 3.09
1 1 21 80.16 2.89
1 -1 21 82.58 3.06
1 1 21 84.83 3.1
-1 1 -21 92.49 2.96
1 -1 21 83.45 2.96
-1 -1 -21 87.09 3.06
-1 1 -21 82.91 3.06
-1 1 -21 89.29 3.12
-1 -1 -21 85.51 3.07
1 -1 22 72.9 2.77
1 -1 22 77.01 2.84
1 1 22 74.32 2.82
1 1 22 71.86 2.63
1 -1 22 77.53 2.83
1 1 22 75.66 2.84
-1 -1 -22 77.54 2.78
-1 1 -22 79.85 2.85
-1 -1 -22 76.09 2.82
-1 1 -22 77.81 2.83
-1 -1 -23 4.76 0.64
1 1 23 4.89 0.72
1 1 23 3.67 0.57
1 -1 23 4.41 0.69
1 -1 23 5.96 0.76
1 1 23 4.11 0.68
-1 -1 -24 5.01 0.67
-1 1 -24 5.05 0.69
1 1 24 4.93 0.68
1 -1 24 5.84 0.69
-1 -1 -24 5.08 0.63
-1 1 -24 5.25 0.69
1 1 24 6.17 0.69
1 1 24 5.74 0.73
1 -1 24 4.71 0.63
-1 -1 -25 22.69 1.19
-1 1 -25 25.11 1.25
-1 1 -25 22.7 1.19
-1 -1 -25 20.99 1.07
1 1 25 21.98 1.16
1 -1 25 21.77 1.16
1 1 25 19.74 1.15
-1 -1 -26 2.09 0.4
-1 1 -26 2.3 0.43
1 1 26 2.77 0.42
-1 -1 -26 2.67 0.46
1 -1 26 2.7 0.4
-1 -1 -26 2.1 0.33
-1 1 -26 2.55 0.43
-1 1 -27 -0.18 0.25
-1 -1 -27 0.02 0.21
-1 -1 -27 0.05 0.24
-1 1 -27 -0.04 0.17
-1 1 -27 0.1 0.23
-1 1 -27 0.05 0.21
-1 2 27 7.53 0.52
1 2 -27 8.52 0.57
1 2 -27 7.73 0.52
1 2 -27 7.1 0.5
1 -2 -27 7.95 0.54
1 -2 -26 2.17 0.38
1 2 -26 2.42 0.45
-1 2 26 2.45 0.41
-1 -2 26 3.46 0.48
1 2 -26 2.16 0.38
1 2 -26 2.58 0.43
-1 2 26 2.08 0.4
1 -2 -25 17.75 1.02
1 2 -25 18.07 1.09
-1 2 25 16.79 1.06
-1 2 25 16.07 0.99
-1 2 25 16.2 1.04
-1 -2 25 17.55 1.07
1 2 -25 16.96 1.03
-1 2 25 16.62 1.02
1 2 -24 5.2 0.72
1 -2 -24 6.64 0.71
-1 2 24 4.7 0.65
-1 2 24 6.46 0.74
-1 -2 24 6.04 0.74
-1 2 24 6.19 0.76
1 2 -24 5.29 0.72
-1 2 24 6.84 0.76
-1 2 23 35.76 1.78
-1 -2 23 33.29 1.73
-1 2 23 34.98 1.77
-1 2 23 30.53 1.51
-1 2 23 35 1.69
1 -2 -22 21.32 1.36
-1 2 22 21.52 1.4
1 2 -22 23.97 1.46
-1 -2 22 22.65 1.44
-1 -2 22 22.11 1.38
-1 2 22 21.36 1.44
1 2 -22 23.46 1.41
-1 2 22 24.28 1.51
1 2 -22 20.99 1.38
-1 2 22 20.8 1.27
-1 2 22 22.23 1.38
-1 2 21 0.15 0.52
-1 -2 21 0.36 0.45
-1 2 21 0.98 0.54
1 2 -21 0.42 0.49
1 2 -21 0.85 0.55
-1 2 21 0.06 0.35
-1 -2 21 0.07 0.49
1 2 -21 0.78 0.47
1 -2 -21 -0.07 0.48
1 2 -20 6.51 0.83
1 -2 -20 6.79 0.83
-1 2 20 5.97 0.84
-1 -2 20 7.58 0.87
1 2 -20 6.92 0.9
-1 2 20 6.92 0.91
1 2 -20 7.24 0.88
-1 2 20 7.39 0.93
1 2 -20 7.37 0.92
-1 -2 20 7.27 0.91
-1 2 20 7.48 0.85
1 2 -19 0.07 0.47
-1 2 19 -0.28 0.51
-1 2 19 -0.22 0.55
-1 -2 19 0.52 0.54
-1 2 19 0.22 0.55
1 2 -19 -0.07 0.53
-1 -2 19 0.36 0.52
1 2 -19 -0.07 0.5
1 2 -19 0.93 0.52
1 -2 -19 0.27 0.39
1 -2 -18 0.52 0.45
1 2 -18 0.14 0.49
-1 -2 18 1.08 0.45
1 2 -18 0.74 0.51
-1 2 18 0.54 0.52
-1 2 18 0.86 0.52
-1 2 18 0.68 0.43
1 2 -18 0.68 0.52
1 -2 -18 0.06 0.35
-1 -2 18 0.62 0.49
1 2 -18 0.68 0.53
-1 2 18 0.45 0.35
1 2 -17 81.55 2.9
-1 2 17 85.87 2.99
-1 2 17 78.66 2.87
1 2 -17 83.39 2.89
-1 2 17 81.12 2.8
1 -2 -17 78.54 2.67
-1 2 17 86.46 3.01
1 2 -17 85.28 2.93
-1 -2 17 83.16 2.92
1 2 -17 82.82 2.91
-1 2 17 80.15 2.61
1 2 -16 32.85 1.63
1 2 -16 30.93 1.56
-1 2 16 30.78 1.6
1 2 -16 32.46 1.63
-1 2 16 33.14 1.66
-1 2 16 28 1.48
-1 2 16 31.64 1.63
1 -2 -16 30.64 1.45
1 2 -16 30.16 1.56
-1 -2 16 30.09 1.57
-1 2 16 29.4 1.39
1 2 -15 30.41 1.49
1 2 -15 31.65 1.58
1 2 -15 36.01 1.65
-1 2 15 32.71 1.6
-1 -2 15 31.09 1.49
-1 2 15 31.08 1.57
1 2 -15 33.46 1.58
-1 -2 15 32 1.57
-1 2 15 32.06 1.44
-1 2 14 4.91 0.62
-1 2 14 5.08 0.63
1 -2 -14 5.61 0.59
-1 2 14 5 0.65
1 2 -14 5.07 0.64
-1 -2 14 3.36 0.52
-1 2 14 4.56 0.55
-1 2 13 116.27 3.32
1 2 -13 116.68 3.1
1 2 -13 119.53 3.33
-1 -2 13 114.2 3.2
-1 -2 13 111.66 3.31
-1 2 13 119.87 3.31
1 -2 -13 116.44 3.13
-1 2 13 116.15 3.36
-1 2 13 114.01 3.28
1 -2 -13 118.99 3.15
-1 -2 13 117.74 3.33
-1 2 13 116.69 3.15
1 2 -13 115.19 3.26
1 2 -13 119.98 3.34
1 2 -12 27.32 1.27
1 2 -12 27.48 1.15
1 -2 -12 26.77 1.12
-1 2 12 28.74 1.31
-1 -2 12 28.3 1.31
-1 2 12 26.52 1.26
1 -2 -12 28.23 1.17
-1 2 12 26.85 1.27
-1 2 12 28.62 1.31
-1 -2 12 28.33 1.31
1 -2 -12 26.33 1.14
1 2 -12 30.45 1.3
-1 2 11 33.47 1.44
1 -2 -11 36.74 1.29
-1 -2 11 38.56 1.4
1 2 -11 38.18 1.34
-1 2 11 36.92 1.26
-1 -2 11 38.04 1.5
-1 2 11 37.64 1.45
-1 2 11 41.07 1.52
1 -2 -11 37.56 1.33
-1 2 11 39.66 1.49
-1 2 11 40.48 1.43
-1 -2 11 38.72 1.48
1 -2 -11 38.77 1.33
1 2 -11 36.16 1.4
1 2 -11 37.95 1.44
1 2 -11 36.94 1.43
-1 2 10 50.65 1.76
-1 2 10 53.96 1.53
-1 -2 10 53.45 1.7
-1 -2 10 54.29 1.65
1 2 -10 51.05 1.59
-1 -2 10 52.09 1.73
1 2 -10 49.78 1.41
-1 2 10 52.95 1.74
1 -2 -10 51.77 1.58
-1 2 10 50.22 1.71
-1 2 10 52.23 1.76
1 -2 -10 50.03 1.55
-1 2 10 50.96 1.66
1 2 -10 52.25 1.7
1 2 -10 52.45 1.68
1 2 -10 53.31 1.71
-1 2 9 601.54 12.34
-1 2 9 600.04 12.04
1 2 -9 599.54 12.17
-1 -2 9 609.78 12.29
-1 -2 9 607.73 12.21
-1 2 9 602.96 12.34
-1 2 9 597.26 12.35
-1 -2 9 605.05 12.34
-1 2 9 606.14 12.34
-1 2 9 582.86 12.12
-1 2 9 587.56 12.31
1 -2 -9 589.62 12.1
1 -2 -9 595.46 12.09
-1 2 9 599.44 12.26
1 2 -9 588 12.27
1 2 -9 595.34 12.31
1 2 -9 593.46 12.27
1 2 -8 32.55 1.15
1 2 -8 31.86 1.16
-1 2 8 33.13 1.02
-1 -2 8 34.37 1.17
-1 2 8 33.48 1.21
-1 2 8 32.84 1.2
-1 -2 8 34.13 1.21
1 2 -8 32.32 0.89
-1 2 8 36.37 1.25
-1 2 8 32.89 1.19
-1 2 8 30.47 0.9
-1 2 8 30.49 0.97
1 -2 -8 33.54 1.05
-1 2 8 33.77 1.2
-1 2 8 33.89 1.11
1 -2 -8 32.47 1.03
-1 2 8 32.65 1.17
1 2 -8 32.1 1.17
-1 2 8 33.57 1.04
-1 2 8 34.83 1.25
1 2 -7 32.01 1.09
1 2 -7 31.09 1.08
1 -2 -7 31.29 0.76
-1 2 7 31.99 0.95
-1 2 7 31.81 1.12
-1 -2 7 33.39 1.09
-1 2 7 32.01 1.12
-1 2 7 32.1 1.12
-1 2 7 29.88 1.04
-1 -2 7 31.38 1.11
-1 2 7 30.43 0.88
1 -2 -7 29.47 0.93
-1 2 7 30.95 1.11
-1 2 7 30.19 1.03
-1 2 7 31.38 0.95
1 -2 -7 29.16 0.92
1 2 -7 31.31 1.08
-1 2 7 29.86 1.08
-1 2 7 31.8 1.1
-1 2 7 31.67 1.12
-1 2 7 31.57 0.97
1 2 -6 77.56 1.98
1 2 -6 79.58 1.99
-1 -2 6 76.99 1.96
-1 -2 6 77.86 1.88
1 2 -6 74.73 1.93
-1 -2 6 78.74 1.98
-1 2 6 80.01 2.02
1 -2 -6 73.05 1.58
1 2 -6 82.01 1.94
-1 2 6 80.54 2.03
-1 2 6 78.56 1.95
-1 2 6 75.84 2.02
-1 -2 6 77.1 1.83
-1 2 6 78.9 1.97
-1 2 6 77.24 1.86
-1 2 6 76.04 2
-1 2 6 77.78 2.02
1 2 -6 79.41 1.99
-1 2 6 77.83 1.98
-1 2 6 78.03 2.01
-1 2 6 78.58 2.01
-1 2 6 79.08 1.87
1 2 -5 488.71 10
1 2 -5 486.45 10.01
-1 -2 5 497.62 9.99
-1 -2 5 488.3 9.96
-1 2 5 489.99 10.04
-1 2 5 505.02 10.02
-1 -2 5 483.93 10
1 2 -5 487.34 9.97
1 2 -5 500.86 9.95
-1 -2 5 500.14 9.89
-1 2 5 499.66 10.05
-1 2 5 504.34 9.98
-1 2 5 495.59 10.06
-1 2 5 509.23 10.06
-1 2 5 499.67 9.93
-1 2 5 506.25 10.02
-1 2 5 474.05 9.9
-1 2 5 495.07 10.01
1 2 -5 497.1 10.01
-1 2 5 492.07 10
-1 2 5 498.97 10.05
-1 2 5 476.3 9.98
-1 2 5 513.26 10.04
-1 2 5 483.42 9.9
-1 -2 4 262.46 5.39
-1 -2 4 260.23 5.42
-1 -2 4 264.11 5.31
-1 2 4 266.28 5.43
1 2 -4 261.23 5.43
1 2 -4 257.53 5.39
-1 2 4 255.77 5.44
-1 2 4 259.53 5.39
-1 2 4 260.58 5.46
-1 2 4 266.79 5.47
-1 2 4 262.89 5.36
-1 2 4 249.2 5.37
-1 2 4 261.37 5.47
-1 2 4 264.53 5.43
-1 2 4 262.24 5.46
1 2 -4 259.59 5.43
-1 2 4 251.72 5.39
-1 2 4 260.9 5.47
-1 2 4 259.51 5.45
-1 2 4 257.17 5.47
-1 2 4 258.92 5.36
-1 2 4 265.91 5.45
-1 2 4 257.8 5.35
-1 2 4 252.23 5.42
-1 -2 3 899.47 17.76
-1 -2 3 914.55 17.74
1 2 -3 892.65 17.78
-1 2 3 926.42 17.75
1 2 -3 935.92 17.78
-1 2 3 895.88 17.77
1 2 -3 888.53 17.75
1 2 -3 911.06 17.78
-1 2 3 936.78 17.81
-1 2 3 897.36 17.78
-1 2 3 926.14 17.75
-1 2 3 923.77 17.82
1 2 -3 899.66 17.72
-1 2 3 926.89 17.77
-1 2 3 917.63 17.8
-1 2 3 904.21 17.8
-1 2 3 919.16 17.83
-1 2 3 891.07 17.8
1 2 -3 920.5 17.78
-1 2 3 910.34 17.73
-1 2 3 903.18 17.82
-1 2 3 872.79 17.74
-1 2 3 877.93 17.68
1 2 -3 873.89 17.48
-1 2 3 887.33 17.76
1 2 -2 1129.31 22.42
1 2 -2 1158.87 22.39
-1 -2 2 1163.32 22.31
1 2 -2 1122.21 22.41
-1 2 2 1125.82 22.41
-1 2 2 1111.9 22.4
-1 2 2 1168.85 22.46
-1 2 2 1141.15 22.43
1 2 -2 1142.88 22.36
-1 2 2 1165.85 22.38
-1 -2 2 1185.54 22.39
1 2 -2 1155.64 22.42
-1 2 2 1163.54 22.45
-1 2 2 1099.26 22.43
-1 2 2 1148.1 22.44
-1 2 2 1128.5 22.33
-1 2 2 1147.93 22.46
1 2 -2 1112.45 22.19
-1 2 2 1107.1 22.39
-1 2 2 1139.04 22.39
-1 -2 2 1137.44 22.33
-1 2 1 4801.3 92.37
-1 2 1 4646.38 92.29
1 2 -1 4923.53 92.37
-1 -2 1 4974.99 92.25
1 2 -1 5017 92.36
-1 2 1 4659.75 92.36
1 2 -1 4873.46 92.37
-1 2 1 4817.64 92.4
-1 2 1 4810.22 92.39
-1 2 1 4662.63 92.38
1 2 -1 4885.37 92.38
-1 2 1 4673.54 92.33
-1 -2 1 4689.97 92.29
-1 2 1 4862.01 92.39
-1 2 1 4719.62 92.33
1 2 -1 4606.8 92.17
-1 2 0 23.96 0.77
1 2 0 26.61 0.79
-1 2 0 25.62 0.74
1 2 0 28.16 0.79
-1 2 0 25.78 0.81
-1 2 0 26.7 0.8
-1 2 0 27.95 0.8
-1 2 0 25.93 0.75
-1 2 0 26.91 0.82
-1 2 0 25.36 0.79
-1 2 0 25.45 0.77
-1 -2 0 27.29 0.76
1 -2 0 23.31 0.59
1 2 0 24.29 0.65
-1 2 0 26.46 0.77
-1 2 0 26.55 0.79
1 2 1 391.31 7.69
1 2 1 380.71 7.61
-1 2 -1 377.8 7.61
-1 2 -1 388.51 7.7
-1 2 -1 383.07 7.68
-1 2 -1 388.75 7.71
-1 2 -1 368.68 7.64
-1 2 -1 375.51 7.66
-1 2 -1 377.78 7.65
-1 2 -1 381.33 7.68
-1 2 -1 379.08 7.64
1 2 1 373.18 7.53
-1 -2 -1 388.1 7.67
1 2 2 3865.08 75.88
1 2 2 3984.8 75.79
-1 2 -2 3949.23 75.84
-1 -2 -2 3754.14 75.66
-1 2 -2 3737.78 75.84
1 2 2 4111.86 75.96
-1 2 -2 4031.59 75.94
-1 2 -2 4042.51 75.94
1 2 2 4148.56 75.97
1 2 2 3995.28 75.94
-1 2 -2 3844.69 75.86
-1 2 -2 3922.41 75.92
-1 2 -2 4063.94 75.88
-1 2 -2 3983.58 75.88
-1 2 -2 3786.9 75.8
-1 2 -3 317.07 6.56
1 2 3 308.87 6.6
-1 2 -3 325.4 6.58
-1 2 -3 329.22 6.6
1 -2 3 313.31 6.35
1 2 3 321.39 6.47
1 2 3 333.93 6.7
-1 2 -3 339.9 6.63
1 2 3 332.31 6.65
1 2 3 324.2 6.7
1 2 3 329.6 6.67
-1 2 -3 325.89 6.6
-1 -2 -3 326.45 6.63
1 2 3 322.73 6.58
1 2 3 321.55 6.64
-1 2 -3 328.89 6.53
-1 2 -4 15.37 0.6
-1 2 -4 15.28 0.54
-1 2 -4 14.56 0.6
-1 -2 -4 14.12 0.59
1 2 4 15.96 0.68
1 2 4 15.33 0.47
-1 2 -4 15.23 0.62
1 2 4 14.89 0.64
1 -2 4 15.52 0.57
1 -2 4 14.65 0.45
-1 2 -4 15.45 0.62
1 2 4 14.27 0.62
-1 2 -4 15.36 0.54
-1 2 -4 14.76 0.57
-1 2 -4 15.4 0.56
1 2 4 16.58 0.69
1 2 4 15.46 0.65
1 2 4 15.28 0.58
-1 -2 -4 14.4 0.61
1 2 4 14.84 0.61
-1 2 -5 39.03 1.18
-1 2 -5 42.03 1.21
-1 -2 -5 39.65 1.19
-1 2 -5 42.46 1.21
1 -2 5 39.18 1.01
-1 2 -5 40.53 1.21
1 -2 5 41.08 1.14
1 2 5 37.45 0.94
1 2 5 40.46 1.25
1 2 5 41.62 1.23
-1 -2 -5 41.77 1.07
1 2 5 40.38 1.16
-1 2 -5 39.43 1.07
-1 2 -5 40.15 1.11
1 -2 5 42.22 1.21
-1 2 -5 40.83 1.11
1 2 5 40.91 1.25
1 2 5 41.44 1.23
-1 -2 -5 38.03 1.18
1 2 5 40.26 1.15
1 2 5 42.46 1.18
-1 2 -6 288.37 6.04
-1 -2 -6 284.73 6.05
-1 2 -6 300.21 6.08
1 -2 6 290.1 5.85
1 -2 6 288.54 5.98
1 2 6 284.48 6.14
-1 2 -6 294.64 6.08
1 2 6 262.64 5.63
1 2 6 287.87 6.07
-1 -2 -6 284 5.81
-1 -2 -6 292.8 5.86
-1 2 -6 289.1 5.91
1 -2 6 299.36 6.08
-1 2 -6 299.89 5.98
1 2 6 282.12 5.96
1 2 6 291.6 6.09
-1 -2 -6 298.64 6.08
1 2 6 283.59 5.99
-1 -2 -7 21.6 0.87
1 2 7 18.53 0.85
-1 2 -7 19.58 0.83
1 -2 7 17.55 0.75
1 -2 7 18.75 0.7
-1 -2 -7 19.66 0.7
-1 -2 -7 18.66 0.68
1 2 7 19.5 0.87
1 2 7 18.97 0.82
-1 2 -7 19.24 0.84
1 2 7 20.45 0.76
1 -2 7 18.24 0.82
1 2 7 18.63 0.82
-1 2 -7 18.67 0.7
-1 2 -7 19.23 0.76
-1 2 -7 20.23 0.64
-1 2 -7 19.78 0.72
-1 -2 -7 18.46 0.78
-1 -2 -7 19.79 0.83
1 2 7 19.36 0.78
-1 2 -8 52.08 1.61
-1 2 -8 51.45 1.63
1 2 8 51.36 1.63
-1 -2 -8 50.29 1.59
1 2 8 54.08 1.66
-1 -2 -8 49.83 1.4
1 -2 8 50 1.43
-1 2 -8 50.7 1.55
1 2 8 52.62 1.61
-1 -2 -8 53.1 1.42
-1 2 -8 51.61 1.62
-1 2 -8 53.81 1.49
1 2 8 52.18 1.6
1 -2 8 53 1.64
1 2 8 51.03 1.45
-1 2 -8 52.97 1.6
1 2 8 51.97 1.64
-1 2 -8 50.86 1.28
-1 2 -8 52.33 1.44
-1 -2 -8 48.88 1.53
-1 -2 -8 51.67 1.6
1 2 8 53.08 1.52
-1 -2 -9 217.15 5.02
-1 2 -9 211.47 4.99
1 2 9 220.58 5.03
-1 2 -9 222.61 5.04
1 -2 9 214.35 4.8
-1 -2 -9 216.62 4.74
-1 2 -9 217.66 4.93
1 2 9 228.04 5.08
-1 2 -9 220.46 5.03
-1 -2 -9 216.22 4.76
1 2 9 217.55 4.98
-1 2 -9 222.81 4.82
1 2 9 219.89 4.77
1 2 9 222.59 4.99
1 -2 9 218.19 5.02
-1 2 -9 219.38 5
1 2 9 221.03 5.06
-1 2 -9 217.38 4.73
-1 -2 -9 210.86 4.89
1 -2 9 225.8 5.04
-1 -2 -9 216.74 5
-1 -2 -9 220 4.95
1 2 9 220.7 4.85
-1 -2 -10 897 18.29
-1 2 -10 907.43 18.33
1 2 10 909.12 18.31
-1 2 -10 897.6 18.29
1 2 10 917.89 18.25
-1 2 -10 880.56 18.17
-1 -2 -10 882.6 17.99
1 -2 10 881.59 18.3
-1 2 -10 909.85 18.03
1 2 10 904.46 18.24
-1 -2 -10 906.88 18.19
1 2 10 927.03 18.37
-1 2 -10 909.17 18.3
-1 2 -10 890.37 17.92
-1 -2 -10 907.4 18.22
1 -2 10 898.57 18.3
1 2 10 895.78 18.06
-1 2 -11 136.25 3.53
1 2 11 135.37 3.5
-1 2 -11 131.88 3.47
-1 -2 -11 129.22 3.48
-1 2 -11 132.37 3.48
-1 -2 -11 132.26 3.23
1 2 11 132.47 3.51
1 -2 11 134.35 3.51
-1 2 -11 126.63 3.19
1 2 11 128.31 3.39
-1 -2 -11 132.43 3.39
-1 2 -11 135.14 3.49
1 2 11 138.56 3.55
-1 -2 -11 131.69 3.4
1 -2 11 132.65 3.49
1 2 11 130.7 3.24
-1 2 -12 81.1 2.48
1 2 12 76.95 2.49
-1 2 -12 77.86 2.45
1 2 12 75.23 2.35
1 2 12 75.72 2.46
1 -2 12 81.86 2.49
-1 2 -12 78.74 2.47
-1 -2 -12 77.15 2.38
1 2 12 74.82 2.43
-1 2 -12 78.03 2.46
-1 -2 -12 79.4 2.48
-1 2 -13 69.27 2.39
1 2 13 71.9 2.45
-1 2 -13 72.5 2.24
1 2 13 70.97 2.43
1 2 13 75.51 2.36
-1 2 -13 75.31 2.42
-1 -2 -13 73.19 2.34
-1 -2 -13 75.63 2.42
1 -2 13 67.51 2.36
-1 2 -13 68.89 2.39
-1 2 -13 73.21 2.45
1 2 13 73.39 2.4
-1 -2 -13 69.52 2.38
-1 -2 -14 5.6 0.64
1 2 14 6.49 0.72
-1 2 -14 6.67 0.73
-1 2 -14 6.02 0.6
1 2 14 5.03 0.61
1 2 14 6.16 0.7
-1 2 -15 0.23 0.39
1 2 15 0.36 0.37
1 2 15 0.41 0.35
-1 2 -15 0.56 0.44
1 2 15 0.36 0.43
-1 2 -15 0.44 0.29
-1 -2 -15 0.57 0.4
-1 2 -15 0.29 0.4
-1 -2 -15 0.28 0.36
1 -2 15 0.35 0.39
-1 2 -15 0.42 0.43
-1 -2 -15 0.4 0.41
-1 2 -16 13.69 1.1
1 2 16 15.9 1.08
1 2 16 12.11 1.03
1 2 16 12.13 0.94
1 2 16 13.04 1.08
-1 2 -16 13.66 1.07
1 -2 16 12.97 1.06
-1 -2 -16 11.95 0.95
1 -2 16 15.03 1.11
-1 2 -16 14.75 1.1
-1 -2 -16 13.4 1.02
-1 -2 -16 13.92 1.07
-1 2 -16 11.44 1
-1 2 -17 102.76 3.33
1 -2 17 97.52 3.47
1 2 17 98.33 3.24
1 2 17 104.97 3.43
1 2 17 94.41 3.31
-1 2 -17 101 3.33
1 -2 17 99.73 3.36
-1 -2 -17 102.04 3.29
-1 2 -17 100.8 3.35
1 -2 17 98.69 3.34
-1 2 -17 95.5 3.32
-1 -2 -17 101.07 3.31
-1 2 -18 18.84 1.3
1 2 18 17.8 1.24
1 -2 18 16.32 1.32
1 -2 18 18.41 1.3
-1 2 -18 15.05 1.16
1 2 18 17.6 1.29
-1 2 -18 16.56 1.27
1 -2 18 15.72 1.24
-1 -2 -18 15.73 1.16
-1 -2 -18 17.57 1.27
-1 2 -18 16.67 1.28
1 -2 19 23.52 1.54
-1 2 -19 24.97 1.51
1 2 19 22.79 1.42
1 2 19 23.47 1.51
1 2 19 21.52 1.47
1 -2 19 20.57 1.4
-1 2 -19 20.54 1.4
-1 -2 -19 24.95 1.51
-1 -2 -19 22.14 1.4
1 -2 19 22.42 1.47
-1 2 -19 19.64 1.39
-1 2 -20 18.02 1.31
1 2 20 16.41 1.21
1 2 20 18.88 1.36
1 -2 20 14.18 1.18
1 -2 20 14.89 1.26
-1 2 -20 14.55 1.23
-1 -2 -20 14.7 1.14
1 -2 20 16.16 1.28
-1 -2 -20 16.64 1.23
-1 2 -20 16.87 1.26
1 2 21 86.61 3.1
1 2 21 85.03 2.95
1 -2 21 81.24 2.98
1 -2 21 85.47 3.13
1 -2 21 82.23 2.97
1 2 21 86.39 3.09
-1 2 -21 85.73 3.1
-1 -2 -21 79.98 2.86
-1 -2 -21 82.67 2.98
-1 2 -21 89.2 3.07
-1 2 -22 15.05 1.12
-1 -2 -22 12.5 1.01
1 -2 22 11.25 1.06
1 -2 22 12.14 1.04
1 2 22 12.09 1.08
1 2 22 11.23 1.04
-1 2 -22 11.82 0.98
1 -2 22 12.4 1.01
-1 2 -22 13.53 1.08
1 2 22 13.8 1.07
-1 -2 -23 9.07 0.85
-1 2 -23 7.91 0.82
1 -2 23 7.16 0.81
1 2 23 8.36 0.78
1 -2 23 8.44 0.84
1 2 23 7.3 0.83
-1 2 -23 7.96 0.77
1 -2 23 7.95 0.76
1 -2 23 8.75 0.83
1 2 23 8.43 0.87
-1 2 -23 8.85 0.87
1 2 23 8.2 0.84
-1 2 -24 5.79 0.68
-1 -2 -24 4.34 0.61
1 2 24 3.39 0.5
1 -2 24 5.05 0.64
1 2 24 4.98 0.66
1 -2 24 4.32 0.58
-1 2 -24 4.52 0.64
1 2 24 4.78 0.62
1 -2 24 4.07 0.56
-1 -2 -25 23.23 1.13
-1 2 -25 22.36 1.13
-1 2 -25 26.08 1.2
-1 2 -25 22.75 1.19
1 2 25 22.32 1.13
-1 -2 -25 22.25 1.14
1 -2 25 20.05 1.06
-1 -2 -26 13.98 0.78
-1 2 -26 15.85 0.82
1 2 26 12.87 0.68
1 2 26 15.32 0.82
-1 -2 -26 15.26 0.84
-1 2 -26 16.84 0.88
-1 2 -26 14.72 0.81
-1 -2 -27 -0.02 0.21
1 2 27 0.13 0.2
-1 -2 -27 -0.11 0.22
-1 2 -27 0.02 0.2
-1 2 -27 -0.19 0.23
-1 3 27 26.77 0.96
1 3 -26 0.06 0.23
-1 3 26 -0.06 0.28
-1 3 26 0.21 0.29
1 3 -26 -0.15 0.24
1 3 -26 0.19 0.27
1 -3 -26 0.25 0.27
1 -3 -25 57.37 1.85
1 3 -25 65.66 2.07
-1 3 25 61.06 2.04
-1 -3 25 60.31 2.07
1 3 -25 66.96 2.01
1 3 -25 62.67 2.12
1 -3 -25 64.21 2.04
-1 3 25 65.95 2.09
1 -3 -24 4.87 0.54
1 3 -24 4.43 0.61
-1 3 24 4.36 0.63
-1 -3 24 4.72 0.6
-1 3 24 3.99 0.59
-1 -3 24 5.37 0.66
1 3 -24 4.79 0.57
1 3 -24 3.97 0.61
-1 3 24 5.29 0.65
1 -3 -23 1.73 0.47
1 3 -23 1.76 0.5
-1 -3 23 1.39 0.5
-1 -3 23 0.78 0.45
-1 3 23 0.97 0.48
-1 3 23 2.03 0.53
1 3 -23 0.63 0.47
-1 3 23 1.62 0.51
1 3 -23 1.06 0.52
-1 3 23 0.66 0.47
1 3 -22 15.29 1.15
-1 3 22 16.99 1.24
-1 3 22 17.12 1.24
-1 -3 22 14.28 1.12
1 3 -22 16.14 1.18
-1 3 22 13.49 1.08
1 3 -21 53.58 2.31
1 -3 -21 53.97 2.18
1 3 -21 52.66 2.28
-1 3 21 50.81 2.27
-1 3 21 51.37 2.26
-1 -3 21 52.47 2.33
1 3 -21 55.94 2.3
-1 3 21 54.69 2.33
-1 3 21 51.89 2.13
-1 -3 21 54.94 2.35
1 3 -21 54.13 2.32
-1 3 21 55.6 2.25
-1 -3 20 30.67 1.76
1 3 -20 29.97 1.69
-1 3 20 32.78 1.75
-1 3 20 29.66 1.72
-1 -3 20 30.19 1.7
-1 3 20 33.74 1.68
1 3 -20 30.38 1.7
1 -3 -20 29.89 1.6
1 3 -20 30.63 1.74
1 -3 -19 3.12 0.63
1 3 -19 2.56 0.65
1 3 -19 2.89 0.67
-1 3 19 4.28 0.73
-1 3 19 2.51 0.68
1 3 -19 2.22 0.61
-1 3 19 2.6 0.7
-1 -3 19 2.62 0.6
-1 -3 19 3.48 0.72
1 3 -19 3.68 0.72
-1 3 19 2.24 0.57
-1 3 19 2.46 0.51
-1 3 19 1.93 0.54
1 3 -18 86.33 3.12
1 -3 -18 89.51 3
-1 3 18 91.53 3.18
1 3 -18 88.69 3.1
-1 3 18 83.89 3.08
-1 3 18 86.97 3.13
1 3 -18 90.12 3.11
1 3 -18 87.07 3.11
-1 -3 18 86.05 3.09
-1 3 18 80.01 2.91
-1 3 18 83.4 2.96
-1 3 18 79.35 2.78
1 3 -17 100.43 3.32
1 -3 -17 91.84 3.09
-1 3 17 97.56 3.32
1 3 -17 97 3.25
-1 3 17 93.15 3.25
1 3 -17 97.91 3.27
-1 3 17 92.93 3.27
-1 -3 17 94.08 3.25
-1 3 17 97.37 3.18
1 3 -17 99.6 3.33
-1 3 17 96.37 3.17
-1 3 17 94.55 3.02
1 -3 -16 39.06 1.81
1 3 -16 41.3 1.89
-1 3 16 43.14 1.97
1 3 -16 44.17 1.99
1 3 -16 41.29 1.93
-1 3 16 45.07 2.01
-1 3 16 39.97 1.88
-1 3 16 41.59 1.93
-1 3 16 43.66 2
1 3 -16 47.47 2.01
-1 3 16 40.25 1.85
-1 -3 16 41.77 1.95
-1 3 16 40.38 1.78
-1 3 16 41.53 1.86
-1 3 16 41.36 1.76
1 -3 -15 55.2 2.09
1 3 -15 51.19 2.13
-1 3 15 52.53 2.17
1 3 -15 55.36 2.21
-1 3 15 56.36 2.23
1 3 -15 50.29 1.97
1 3 -15 55.76 2.17
-1 3 15 53.15 2.16
-1 -3 15 54.15 2.2
-1 3 15 55.24 2.2
-1 3 15 55.16 2.22
1 3 -15 55.37 2.16
-1 3 15 51.05 2.08
-1 -3 15 50.77 2.13
-1 3 15 55.34 2.12
-1 3 15 54.19 2.04
-1 3 15 52.08 2.03
1 3 -14 75.76 2.57
1 3 -14 71.5 2.45
-1 3 14 72.55 2.54
1 3 -14 69.7 2.31
-1 -3 14 68.88 2.3
-1 3 14 69.44 2.51
1 3 -14 72.21 2.48
-1 3 14 69.12 2.45
-1 -3 14 63.34 2.43
-1 3 14 68.04 2.46
-1 3 14 71.3 2.54
-1 -3 14 64.29 2.45
-1 3 14 69.67 2.39
-1 3 14 69.18 2.35
-1 3 14 67.92 2.31
1 -3 -13 229.35 5.57
-1 3 13 234 5.78
-1 -3 13 228.63 5.48
1 3 -13 239.54 5.73
1 3 -13 229.19 5.51
-1 3 13 233.09 5.78
-1 3 13 225.73 5.61
-1 3 13 228.73 5.59
-1 3 13 232.47 5.62
1 3 -12 16.83 1
1 3 -12 14.49 0.95
-1 3 12 15.95 1.02
-1 -3 12 13.59 0.84
-1 3 12 15.08 0.98
1 3 -12 15.16 0.9
-1 3 12 14.83 0.89
-1 -3 12 16.8 1.03
-1 3 12 14.57 0.96
-1 3 12 15.92 1.02
-1 3 12 15.12 0.95
-1 3 12 15.35 0.93
-1 3 12 14.71 0.92
1 3 -11 41.78 1.59
1 3 -11 40.88 1.57
1 3 -11 38.65 1.57
1 3 -11 40.83 1.5
-1 3 11 40.78 1.63
-1 -3 11 38.45 1.53
1 3 -11 38.39 1.55
-1 3 11 39.88 1.61
-1 3 11 42.05 1.54
-1 3 11 41.27 1.62
-1 -3 11 41.75 1.64
-1 3 11 40.12 1.63
-1 3 11 40.78 1.61
-1 3 11 41.88 1.6
-1 3 11 35.85 1.5
-1 3 11 41.66 1.55
1 3 -10 34.32 1.37
1 3 -10 31.24 1.32
1 3 -10 31.26 1.31
-1 3 10 31.4 1.34
-1 -3 10 33.19 1.23
-1 3 10 30.76 1.35
1 3 -10 33.33 1.28
-1 -3 10 31 1.29
-1 3 10 30.3 1.34
-1 -3 10 32.11 1.36
-1 3 10 29.82 1.34
-1 3 10 31.14 1.34
-1 3 10 31.6 1.33
-1 3 10 32.05 1.29
-1 -3 9 8.58 0.55
1 3 -9 8.85 0.63
-1 3 9 8.37 0.67
1 3 -9 8.54 0.66
-1 3 9 8.53 0.68
-1 -3 9 7.14 0.63
-1 3 9 7.69 0.66
-1 3 9 8.31 0.69
-1 3 9 6.79 0.62
-1 3 9 8.59 0.68
-1 3 9 7.93 0.64
-1 3 9 8.48 0.68
1 3 -9 7.51 0.62
1 3 -9 9.22 0.67
1 3 -8 4.34 0.49
1 3 -8 4.03 0.48
-1 -3 8 0.98 0.3
-1 3 8 0.72 0.35
-1 3 8 0.79 0.32
1 3 -8 0.8 0.3
-1 3 8 1.02 0.32
1 3 -8 1.15 0.22
-1 3 8 1.26 0.37
-1 -3 8 0.95 0.32
-1 3 8 0.96 0.36
-1 3 8 0.65 0.34
-1 3 8 0.95 0.33
-1 3 8 0.89 0.37
-1 3 8 1.19 0.23
-1 3 8 0.63 0.34
-1 3 8 1.03 0.34
1 3 -8 0.63 0.33
-1 3 8 0.9 0.25
-1 3 8 1.06 0.32
-1 3 8 1.13 0.41
-1 3 8 1.17 0.32
-1 -3 7 16.79 0.8
1 3 -7 16.3 0.82
1 -3 -7 16.04 0.69
1 3 -7 16.18 0.83
-1 3 7 17 0.83
-1 3 7 15.42 0.86
1 3 -7 17.24 0.81
1 3 -7 16.91 0.79
-1 -3 7 17.27 0.82
-1 3 7 16.44 0.87
-1 3 7 16.45 0.76
-1 3 7 17.39 0.86
1 3 -7 15.37 0.6
-1 3 7 16.32 0.82
-1 3 7 15.54 0.83
-1 3 7 15.1 0.84
1 3 -7 17.18 0.83
-1 3 7 18.47 0.86
-1 3 7 18.05 0.87
-1 3 7 15.95 0.7
-1 3 7 17.82 0.88
-1 3 7 16.82 0.86
-1 3 7 16.51 0.8
1 3 -6 8.9 0.59
1 3 -6 9.33 0.59
-1 -3 6 8.69 0.55
-1 -3 6 8.84 0.53
1 -3 -6 8.6 0.45
1 3 -6 9.37 0.55
-1 -3 6 9.09 0.58
-1 3 6 8.54 0.57
-1 3 6 8.75 0.59
1 3 -6 7.81 0.42
-1 3 6 8.57 0.6
-1 3 6 8.27 0.59
-1 3 6 8.64 0.53
-1 3 6 8.51 0.6
-1 3 6 7.49 0.57
1 3 -6 8.72 0.56
-1 3 6 8.14 0.53
-1 3 6 8.15 0.58
-1 3 6 9.72 0.63
-1 3 6 8.15 0.48
-1 3 6 8.66 0.56
-1 3 6 7.75 0.56
-1 3 6 8.44 0.59
-1 3 6 8.55 0.55
1 3 -5 534.03 10.85
-1 -3 5 505.72 10.83
1 3 -5 544.43 10.86
-1 3 5 528.8 10.88
-1 -3 5 534.88 10.77
-1 -3 5 534.19 10.61
1 3 -5 539.82 10.85
-1 3 5 554.14 10.87
-1 3 5 523.24 10.9
-1 3 5 530.15 10.75
-1 3 5 542.22 10.92
-1 3 5 519.09 10.68
-1 3 5 529.91 10.9
-1 3 5 541.37 10.89
-1 3 5 524.16 10.78
-1 3 5 543.89 10.93
-1 3 5 530.31 10.89
-1 3 5 542.85 10.94
1 3 -5 532.8 10.82
-1 3 5 518.91 10.82
-1 3 5 521.19 10.82
-1 3 5 541.8 10.93
-1 3 5 535.94 10.83
-1 3 5 531.41 10.69
-1 3 5 503.05 10.7
1 3 -4 130.43 3
-1 -3 4 123.49 2.98
-1 -3 4 125.94 2.93
1 3 -4 126.28 3
-1 -3 4 127.34 2.77
-1 3 4 128.01 3.03
-1 3 4 132.3 3.05
-1 3 4 127.7 3.07
1 3 -4 130.26 2.95
-1 3 4 123.75 3.01
-1 3 4 128.68 2.99
-1 3 4 124.79 2.85
1 3 -4 122.97 2.88
1 3 -4 129.49 2.97
1 3 -4 129.16 2.8
-1 3 4 131.94 3.06
-1 3 4 128.45 3.05
-1 3 4 130.79 3.08
-1 3 4 121.51 2.9
-1 3 4 127.37 2.97
-1 3 4 129.35 2.86
-1 3 4 130.86 3.07
-1 3 4 128.36 2.93
-1 3 4 124.91 2.97
-1 3 4 133.15 3
1 3 -4 125.4 2.64
-1 -3 3 203.15 4.36
-1 3 3 208.38 4.46
1 3 -3 203.58 4.41
-1 3 3 205.93 4.48
1 3 -3 202.19 4.44
-1 -3 3 201.96 4.19
1 3 -3 197.11 4.41
-1 3 3 207.33 4.45
-1 3 3 205.89 4.47
-1 3 3 203.38 4.52
1 3 -3 190.75 4.19
-1 3 3 195.58 4.27
1 3 -3 206.27 4.4
-1 3 3 207.69 4.46
-1 3 3 202.15 4.33
1 3 -3 202.59 4.23
-1 3 3 209.36 4.49
-1 3 3 206.18 4.48
-1 3 3 219.43 4.55
1 3 -3 200.04 4.31
-1 3 3 203.13 4.5
-1 3 3 207.83 4.42
-1 3 3 211.3 4.42
-1 3 3 197.69 4.27
1 3 -2 1017.07 20.27
-1 3 2 1040.96 20.33
-1 -3 2 1003.15 20.16
-1 3 2 1026.23 20.36
1 3 -2 1048.65 20.34
1 3 -2 1039.7 20.32
1 3 -2 1044.3 20.28
-1 3 2 1017.04 20.26
-1 3 2 998.2 20.33
-1 3 2 1051.47 20.31
-1 3 2 1071.85 20.43
-1 3 2 1044.04 20.39
-1 3 2 1050.58 20.33
1 3 -2 1036.2 20.3
1 3 -2 1029.08 20.27
1 3 -2 998.18 20.19
1 3 -2 1036.4 20.32
-1 3 2 1042.38 20.38
-1 3 2 1048.05 20.19
-1 3 2 1027.15 20.37
-1 -3 2 1029.41 20.28
-1 3 2 1043.78 20.4
-1 3 2 1029.27 20.3
1 3 -2 1000.28 20.06
-1 3 2 1001.64 20.16
-1 3 2 1036.3 20.3
-1 -3 2 1026.99 20.17
-1 -3 1 659.77 13.54
-1 3 1 696.43 13.69
-1 3 1 684.62 13.71
1 3 -1 647.07 13.39
-1 3 1 686.8 13.64
1 3 -1 698.39 13.63
-1 3 1 692.65 13.56
-1 -3 1 697.56 13.48
1 3 -1 705.39 13.68
1 3 -1 681.1 13.69
-1 3 1 714.31 13.77
1 3 -1 681.3 13.62
-1 3 1 685.27 13.71
1 3 -1 707.85 13.69
-1 3 1 726.06 13.79
-1 3 1 677.17 13.69
1 3 -1 688.27 13.62
1 3 -1 680.72 13.56
-1 3 1 690.87 13.71
1 3 -1 679.49 13.64
-1 3 1 696.1 13.72
-1 -3 1 684.18 13.62
-1 3 1 689.87 13.69
1 3 -1 694.06 13.67
-1 3 1 707.3 13.75
1 3 -1 662.27 13.48
-1 3 1 696.63 13.65
1 3 -1 675.35 13.47
-1 -3 1 673.82 13.55
-1 3 1 673.68 13.53
-1 3 1 688.47 13.64
-1 3 1 681.39 13.57
-1 3 0 130.14 2.95
1 3 0 129.53 2.94
1 3 0 140.38 2.92
1 3 0 127.73 2.84
-1 3 0 133.96 2.85
-1 -3 0 124.75 2.7
-1 3 0 125.1 2.89
1 3 0 118.87 2.55
1 3 0 127.46 2.92
-1 3 0 130.78 2.87
-1 3 0 130.82 2.94
1 3 0 131.95 2.99
1 3 0 130.39 2.89
-1 3 0 126.83 2.98
-1 3 0 134.32 2.96
-1 3 0 128.08 2.98
1 3 0 131.05 2.85
1 3 0 128.37 2.86
-1 3 0 128.72 2.92
-1 -3 0 131.33 2.88
1 3 0 129.68 2.89
1 3 0 131.82 2.83
1 3 0 128.37 2.88
-1 3 0 128.45 2.91
-1 3 0 130.97 2.93
-1 3 0 132.24 2.95
-1 3 0 125.55 2.79
1 -3 0 120.37 2.62
-1 3 0 128.83 2.88
-1 -3 0 126.89 2.84
1 3 0 120.21 2.72
1 3 0 126.31 2.78
1 3 1 141.34 3.23
1 3 1 142.4 3.23
1 3 1 133.57 3.08
1 3 1 145.65 3.14
-1 3 -1 145.31 3.15
1 3 1 142.46 3.14
-1 3 -1 143.8 3.14
1 3 1 141.33 3.12
-1 3 -1 141.87 3.22
-1 3 -1 144.6 3.25
1 3 1 148.66 3.25
-1 3 -1 137.43 3.23
-1 3 -1 142.12 3.28
1 3 1 148.64 3.17
-1 3 -1 140.22 3.19
1 3 1 138.2 3.1
-1 3 -1 146.06 3.23
-1 3 -1 142.9 3.15
-1 3 -1 140.16 3.2
1 3 1 135.53 3.13
-1 3 -1 142.68 3.07
-1 3 -1 144.35 3.18
1 3 1 136.79 3.02
-1 -3 -1 139.2 3.15
-1 -3 -1 137.53 3.11
1 3 2 756.81 15
-1 3 -2 749.56 14.87
1 -3 2 748.84 14.87
-1 3 -2 758.02 14.87
1 3 2 765.32 15.04
-1 -3 -2 718.86 14.84
1 3 2 756.14 15.05
-1 3 -2 770.22 14.97
1 3 2 744.24 14.89
-1 3 -2 759.62 14.91
-1 3 -2 775.02 15.06
1 3 2 770.29 15.03
1 3 2 763.38 14.91
-1 3 -2 763.29 15.11
-1 3 -2 758.8 15.07
-1 3 -2 753.31 15
-1 3 -2 769.29 15.05
1 3 2 738.4 14.92
-1 3 -2 731.9 14.88
-1 3 -2 738.81 14.97
-1 3 -2 768.87 14.9
-1 3 -2 747.17 14.97
-1 -3 -2 729.02 14.94
1 3 2 753.85 14.86
1 -3 3 146.44 3.22
-1 -3 -3 141.91 3.2
-1 3 -3 144.49 3.24
-1 3 -3 144.16 3.23
1 3 3 149.92 3.37
1 3 3 149.21 3.38
1 3 3 139.37 3.29
1 3 3 141.79 3.16
-1 3 -3 151.86 3.31
1 3 3 146.13 3.19
-1 3 -3 150.39 3.28
-1 3 -3 146.36 3.22
1 3 3 149.48 3.42
1 3 3 148.38 3.31
-1 3 -3 149.86 3.34
1 3 3 145.28 3.27
-1 3 -3 151.59 3.37
-1 3 -3 146.77 3.3
1 3 3 141.8 3.21
-1 -3 -3 142.92 3.29
-1 3 -3 148.55 3.2
-1 3 -4 621.36 12.24
-1 3 -4 607.42 12.24
-1 -3 -4 596.24 12.18
-1 3 -4 617.46 12.16
1 -3 4 622.48 12.2
1 3 4 600.33 12.27
1 -3 4 588.1 11.9
-1 3 -4 629.45 12.26
1 3 4 584.35 12.04
1 3 4 606.82 12.09
1 3 4 614.95 12.38
1 3 4 628.87 12.27
-1 3 -4 617.04 12.22
1 3 4 608.26 12.38
1 3 4 602.77 12.3
-1 3 -4 615.4 12.34
-1 3 -4 618.84 12.28
-1 3 -4 614.4 12.14
1 3 4 629.77 12.21
1 3 5 49.81 1.46
-1 3 -5 49.57 1.45
-1 3 -5 49.79 1.34
-1 -3 -5 49.02 1.42
-1 3 -5 51.02 1.47
-1 3 -5 52.14 1.48
1 -3 5 50.29 1.42
1 -3 5 49.27 1.19
1 3 5 46.8 1.21
-1 3 -5 51.01 1.49
1 3 5 51.26 1.44
1 3 5 50.96 1.53
-1 3 -5 50.74 1.35
1 3 5 48.2 1.27
-1 3 -5 50.16 1.42
-1 3 -5 52.92 1.41
1 3 5 52.41 1.57
1 3 5 48.13 1.56
-1 -3 -5 52.02 1.48
1 3 5 53.23 1.49
1 3 5 49.42 1.41
-1 3 -6 3.97 0.42
-1 -3 -6 3.22 0.36
-1 3 -6 3.58 0.31
-1 3 -6 2.87 0.38
1 3 6 3.61 0.38
1 3 6 3.51 0.46
-1 3 -6 2.99 0.4
1 -3 6 3.63 0.36
-1 3 -6 3.5 0.4
-1 3 -6 3.42 0.33
1 3 6 4.98 0.45
1 -3 6 3.83 0.41
1 3 6 3.72 0.36
-1 3 -6 3.3 0.34
-1 3 -6 3.34 0.3
1 3 6 2.6 0.4
1 3 6 2.97 0.41
-1 3 -6 3.5 0.28
1 3 6 4.02 0.41
-1 -3 -6 3.57 0.37
1 3 6 3.18 0.38
-1 3 -7 138.64 3.33
-1 -3 -7 139.57 3.31
-1 3 -7 140.59 3.36
1 -3 7 136.14 3.26
-1 3 -7 136.93 3.34
1 3 7 143.46 3.46
-1 3 -7 131.98 3.34
-1 3 -7 141.92 3.2
-1 3 -7 132.11 3.15
1 3 7 134.44 3.31
-1 3 -7 133.41 3.09
1 -3 7 138.26 3.38
1 3 7 140.59 3.44
-1 3 -7 136.21 3.28
1 3 7 144.02 3.43
1 3 7 135.75 3.28
-1 -3 -7 138.26 3.31
1 3 7 136.66 3.33
-1 3 -8 605.42 12.49
-1 -3 -8 586.9 12.42
-1 3 -8 604.99 12.47
-1 3 -8 618.09 12.5
1 -3 8 596.79 12.39
-1 3 -8 616.37 12.38
-1 3 -8 599.69 12.26
1 -3 8 615.68 12.55
1 3 8 598.76 12.41
-1 3 -8 602.47 12.16
1 3 8 608.44 12.54
-1 3 -8 614.68 12.45
1 3 8 605.58 12.59
1 3 8 607.09 12.4
-1 -3 -8 613.55 12.46
1 3 8 588.2 12.42
-1 -3 -9 2.8 0.42
-1 3 -9 3.13 0.46
-1 3 -9 3.23 0.46
1 -3 9 2.39 0.37
-1 3 -9 2.25 0.37
1 -3 9 2.84 0.44
1 3 9 3.3 0.42
-1 3 -9 2.94 0.36
-1 3 -9 2.83 0.42
1 3 9 3.46 0.5
1 3 9 2.65 0.43
1 3 9 2.37 0.4
-1 -3 -9 3.32 0.41
1 3 9 3.15 0.43
-1 3 -10 0.24 0.33
-1 -3 -10 0.74 0.32
-1 3 -10 0.23 0.29
-1 3 -10 0.46 0.31
1 3 10 0.67 0.34
-1 3 -10 0.07 0.29
1 3 10 0.31 0.26
-1 3 -10 0.24 0.23
1 -3 10 0.28 0.3
-1 3 -10 0.26 0.21
-1 3 -10 0.3 0.3
1 3 10 0.6 0.34
1 3 10 0.38 0.37
1 3 10 0.56 0.28
-1 -3 -10 0.18 0.27
1 3 10 0.13 0.25
-1 3 -11 38.66 1.48
1 3 11 33.7 1.5
-1 3 -11 34.71 1.47
-1 3 -11 34.92 1.33
1 -3 11 34.14 1.49
1 3 11 34.93 1.48
1 3 11 34.12 1.51
-1 3 -11 35.76 1.46
-1 -3 -11 34.57 1.43
1 -3 11 35.22 1.52
1 3 11 35.24 1.4
-1 3 -11 38.96 1.55
-1 -3 -11 34.12 1.44
-1 3 -11 35.68 1.5
-1 3 -12 0.47 0.37
-1 -3 -12 0.45 0.34
-1 3 -12 1.17 0.46
-1 3 -12 0.65 0.36
-1 3 -12 0.17 0.32
1 3 12 0.65 0.38
-1 3 -12 0.44 0.26
1 -3 12 0.39 0.36
1 3 12 0.25 0.37
-1 3 -12 0.18 0.31
1 3 12 1 0.37
1 3 12 0.75 0.33
1 -3 12 0.15 0.33
-1 -3 -12 0.26 0.31
1 3 12 0.08 0.29
-1 -3 -13 133.87 3.67
1 3 13 127.37 3.53
1 3 13 134.15 3.81
1 3 13 133.62 3.8
-1 3 -13 134.46 3.75
-1 3 -14 0.06 0.37
1 3 14 -0.12 0.41
1 3 14 -0.17 0.37
-1 3 -14 -0.06 0.49
1 3 14 0.24 0.44
-1 3 -14 0.49 0.35
1 -3 14 0.29 0.36
-1 3 -14 0.11 0.39
-1 -3 -14 0.11 0.36
-1 3 -14 -0.06 0.4
-1 3 -15 7.14 0.78
1 3 15 7.63 0.81
1 3 15 7.24 0.79
-1 3 -15 6.85 0.79
1 3 15 6.05 0.75
-1 3 -15 6.32 0.68
-1 -3 -15 6.43 0.71
1 -3 15 7.19 0.79
-1 3 -15 7.04 0.79
-1 3 -15 7.28 0.82
-1 -3 -15 6.37 0.75
1 3 16 2.13 0.54
1 3 16 4.16 0.68
-1 3 -16 3.57 0.66
-1 3 -16 2.55 0.5
1 3 16 3.05 0.61
-1 3 -16 2.85 0.6
1 -3 16 4.09 0.69
-1 -3 -16 2.1 0.5
-1 3 -16 4.16 0.69
-1 -3 -16 2.58 0.58
-1 3 -16 3.51 0.71
1 3 17 164.55 4.7
-1 3 -17 169.04 4.76
1 3 17 175.5 4.88
-1 3 -17 165.7 4.74
-1 3 -17 167.02 4.49
-1 3 -17 167.81 4.81
1 -3 17 160.27 4.75
-1 3 -17 162.73 4.81
-1 -3 -17 164.16 4.68
1 -3 18 46.04 2.24
1 3 18 43.52 2.01
1 3 18 44.81 2.1
-1 3 -18 44.16 2.06
1 -3 18 39.88 2.04
1 3 18 39.97 2.03
1 -3 18 39.52 2.02
-1 3 -18 43.44 2.05
-1 -3 -18 39.83 1.93
-1 3 -18 43.69 2.12
-1 3 -19 4.83 0.79
-1 -3 -19 5.55 0.77
-1 3 -19 4.37 0.69
1 -3 19 4.95 0.83
1 3 19 5.23 0.82
1 3 19 4.77 0.74
-1 3 -19 5.39 0.79
1 -3 19 4.52 0.76
1 3 19 4.23 0.74
1 -3 19 4.4 0.74
-1 3 -19 5.95 0.85
1 3 19 4.53 0.68
1 3 19 5.28 0.69
-1 3 -20 1.23 0.53
-1 -3 -20 0.39 0.45
1 -3 20 0.72 0.56
-1 3 -20 0.28 0.5
1 3 20 0.22 0.51
1 3 20 0.46 0.42
1 -3 20 1.23 0.55
1 3 20 0.22 0.48
-1 3 -20 0.14 0.48
1 -3 20 1.59 0.6
1 3 20 0.73 0.41
1 3 20 0.71 0.46
-1 3 -21 94.67 3.17
-1 -3 -21 99.33 3.2
1 3 21 93.82 3.15
1 -3 21 100.15 3.45
1 3 21 95.22 3.31
1 -3 21 90.75 3.16
1 3 21 100.16 3.35
1 -3 21 93.94 3.26
-1 3 -21 98.9 3.34
1 -3 21 100.21 3.34
1 3 21 97.83 3.02
1 3 21 100.54 3.22
1 -3 22 2.72 0.57
1 3 22 2.23 0.54
1 3 22 2.22 0.52
-1 3 -22 2.45 0.55
1 -3 22 2.79 0.55
-1 -3 -22 1.53 0.47
-1 3 -22 1.73 0.5
1 3 22 2.23 0.56
1 3 22 2.32 0.45
-1 -3 -23 0.38 0.35
-1 3 -23 0.29 0.35
1 3 23 1.7 0.48
1 3 23 1.39 0.42
1 -3 23 1.21 0.42
1 -3 23 0.72 0.45
1 -3 23 0.69 0.36
-1 3 -23 0.97 0.41
1 -3 23 0.62 0.38
-1 3 -23 0.7 0.41
-1 3 -23 0.73 0.46
1 3 23 0.92 0.44
-1 3 -24 5.68 0.58
1 3 24 4.81 0.55
-1 -3 -24 3.8 0.5
1 -3 24 5.14 0.66
-1 3 -24 5.56 0.61
1 3 24 4.69 0.57
-1 -3 -24 4.41 0.56
1 -3 24 3.87 0.51
1 -3 24 4.49 0.54
1 3 25 47.9 1.59
-1 -3 -25 48.61 1.6
1 3 25 51.78 1.76
-1 3 -25 49.71 1.65
-1 -3 -25 51.19 1.75
1 3 25 54.65 1.77
-1 -3 -25 51.71 1.75
-1 3 -25 51.77 1.82
-1 3 -25 52.07 1.73
-1 -3 -26 26.87 1.02
1 3 26 27.51 1.06
-1 3 -26 25.88 1.01
-1 3 -26 26.82 1.09
-1 -3 -26 28.52 1.06
-1 4 26 1.46 0.29
1 4 -26 1.55 0.3
-1 4 26 1.51 0.28
-1 4 26 1.27 0.3
-1 4 25 18.05 0.91
-1 4 25 17.08 0.88
1 4 -25 18.47 0.95
1 -4 -25 15.6 0.76
-1 4 25 17.81 0.89
-1 -4 25 14.82 0.83
-1 4 24 10.97 0.8
1 4 -24 11.43 0.75
-1 4 24 12.79 0.85
1 4 -24 11.97 0.86
1 4 -24 10.78 0.71
1 -4 -24 11.11 0.74
-1 4 24 12.34 0.83
-1 -4 24 9.82 0.78
-1 4 23 28.34 1.38
-1 4 23 28.22 1.4
1 4 -23 29.75 1.34
-1 4 23 25.5 1.4
-1 -4 23 26.45 1.39
-1 -4 23 29.56 1.48
1 4 -23 31.22 1.49
-1 -4 23 28.86 1.46
1 4 -23 30.59 1.32
-1 4 23 32.55 1.45
1 -4 -23 28.74 1.33
1 4 -22 6.25 0.7
-1 4 22 6.15 0.76
1 4 -22 7.03 0.77
-1 4 22 5.87 0.73
-1 -4 22 5.92 0.79
-1 -4 22 6.61 0.7
-1 -4 22 4.63 0.69
1 4 -22 8.27 0.84
1 4 -22 7.41 0.72
-1 4 22 8.9 0.83
1 4 -21 7.51 0.87
-1 4 21 6.94 0.85
-1 4 21 6.88 0.86
-1 -4 21 8.91 0.86
-1 -4 21 7.52 0.86
1 4 -21 8.61 0.91
-1 4 21 8.14 0.87
-1 4 21 7.26 0.71
1 4 -20 2.06 0.63
-1 4 20 1.77 0.58
-1 4 20 2.71 0.68
1 4 -20 2.24 0.56
-1 -4 20 1.8 0.49
-1 4 20 2.18 0.57
1 4 -20 2.45 0.54
1 4 -20 2.28 0.6
-1 -4 20 1.76 0.57
-1 4 20 1.63 0.57
-1 4 20 1.84 0.48
1 4 -19 4.67 0.71
-1 4 19 5.11 0.76
-1 4 19 4.44 0.75
1 4 -19 4.55 0.74
-1 -4 19 4.9 0.77
-1 4 19 4.22 0.7
1 4 -19 4.68 0.8
1 4 -18 1.1 0.6
-1 4 18 0.14 0.48
-1 4 18 0.21 0.5
1 4 -18 0.75 0.49
-1 4 18 1.17 0.5
1 4 -18 0.61 0.44
1 4 -18 1.14 0.55
-1 -4 18 0.36 0.5
-1 4 18 0.89 0.47
-1 4 18 1.5 0.53
1 4 -17 96.91 3.33
1 4 -17 93.47 3.21
-1 4 17 95.25 3.31
-1 4 17 99.17 3.35
1 4 -17 103.5 3.31
-1 4 17 91.55 3.26
-1 4 17 92.04 3.15
-1 -4 17 90.72 3.25
1 4 -17 98.24 3.33
-1 4 17 92.35 3.07
-1 4 17 90.5 3.13
1 4 -16 6.05 0.83
1 4 -16 4.55 0.74
1 4 -16 5.49 0.77
-1 4 16 3.94 0.72
-1 -4 16 5.06 0.77
-1 4 16 6.29 0.83
1 4 -16 5.06 0.75
-1 -4 16 5.32 0.78
-1 4 16 5.53 0.74
-1 4 16 6.07 0.76
-1 4 16 4.06 0.66
-1 4 16 4.14 0.68
1 4 -15 11.08 1.01
1 4 -15 10.19 0.97
-1 4 15 11.1 1
1 4 -15 9.51 0.93
1 4 -15 11.55 0.93
-1 -4 15 9 0.93
-1 4 15 9.21 0.94
1 4 -15 10.14 0.96
-1 4 15 9.65 0.94
-1 4 15 10.5 0.93
-1 -4 15 9.13 0.95
-1 4 15 8.94 0.86
-1 4 15 8.34 0.84
-1 4 15 10.42 0.92
1 4 -14 0.36 0.43
1 4 -14 1.11 0.53
1 4 -14 0.11 0.33
1 4 -14 0.06 0.47
-1 4 14 0.12 0.46
-1 -4 14 -0.06 0.42
1 4 -14 0.68 0.43
-1 4 14 0.31 0.46
-1 4 14 -0.19 0.43
-1 4 14 1.49 0.46
-1 -4 14 0.13 0.42
-1 4 14 0.22 0.4
-1 4 14 0.75 0.39
-1 4 14 -0.11 0.41
1 4 -13 2.1 0.53
1 4 -13 2.38 0.51
-1 4 13 1.55 0.48
1 4 -13 1.3 0.39
-1 -4 13 1.84 0.5
-1 4 13 2.66 0.56
-1 4 13 2.31 0.52
-1 4 13 1.56 0.45
-1 4 13 1.51 0.44
-1 4 13 1.8 0.5
-1 4 13 2.13 0.48
1 4 -12 50.62 1.88
-1 -4 12 43.51 1.83
-1 4 12 50.94 1.98
1 4 -12 48.62 1.89
-1 4 12 48.42 1.96
-1 -4 12 46.61 1.94
-1 4 12 47.14 1.92
-1 4 12 47.01 1.94
1 4 -12 46.93 1.9
1 4 -12 47.64 1.9
-1 4 12 48.07 1.9
-1 4 12 53.66 1.91
-1 4 12 47.6 1.87
-1 -4 11 162.01 4.24
-1 4 11 169.77 4.34
1 4 -11 163.79 4.22
1 4 -11 166.62 4.23
-1 4 11 158.42 4.22
-1 4 11 169.92 4.34
-1 4 11 160.1 4.25
-1 4 11 150.52 4.27
-1 4 11 162.78 4.19
-1 4 11 165.85 4.23
-1 4 11 160.96 4.26
1 4 -10 80.14 2.47
1 4 -10 77.84 2.44
-1 -4 10 77.07 2.43
1 4 -10 77.42 2.38
1 4 -10 79.91 2.43
-1 4 10 78.73 2.48
-1 4 10 75.59 2.51
-1 4 10 78.77 2.45
-1 -4 10 77.22 2.52
-1 4 10 75.15 2.49
-1 4 10 79.77 2.48
-1 4 10 75.82 2.51
-1 4 10 78.64 2.48
-1 4 10 75.89 2.37
-1 4 10 74.14 2.38
-1 4 10 77.05 2.46
1 4 -9 265.04 6.06
1 4 -9 269.93 6.08
1 4 -9 272.31 6.11
1 4 -9 263.84 5.97
-1 -4 9 255.12 6.01
-1 4 9 261.71 6.08
-1 4 9 261.07 6.14
-1 -4 9 260.34 6.17
-1 4 9 258.39 6.07
-1 4 9 265.89 6.1
-1 4 9 257.44 6.13
-1 4 9 262.11 6.08
-1 4 9 246.71 6.11
-1 4 9 250.61 5.98
-1 4 9 268.21 6.03
-1 4 9 253.67 6.06
1 4 -8 93.37 2.64
-1 -4 8 90.26 2.6
1 4 -8 95.68 2.68
-1 -4 8 90.52 2.6
-1 4 8 90.38 2.64
1 4 -8 94.92 2.4
-1 4 8 92.42 2.72
-1 4 8 91.97 2.69
-1 4 8 94.08 2.75
-1 4 8 88.82 2.47
-1 4 8 91.12 2.65
-1 4 8 93.08 2.69
-1 4 8 91.78 2.68
-1 4 8 93.42 2.74
1 4 -8 91.75 2.59
1 4 -8 95.54 2.55
-1 4 8 92.5 2.69
-1 4 8 92.06 2.62
-1 4 8 91.62 2.59
-1 4 8 94.72 2.62
1 4 -7 138.57 3.42
1 4 -7 136.4 3.42
-1 -4 7 133.3 3.38
1 4 -7 134.49 3.38
1 4 -7 136.4 3.32
-1 4 7 131.07 3.47
1 4 -7 133.82 3.1
-1 4 7 128.72 3.5
-1 4 7 136.9 3.5
-1 4 7 126.65 3.23
-1 4 7 134.47 3.46
-1 4 7 130.77 3.41
1 4 -7 134.01 3.29
-1 4 7 136.52 3.47
-1 4 7 139.68 3.56
1 4 -7 134.85 3.37
-1 4 7 126.4 3.17
-1 4 7 135.31 3.4
-1 4 6 395.06 8.53
1 4 -6 401.46 8.5
-1 -4 6 393.17 8.46
-1 -4 6 394.19 8.36
1 4 -6 394.82 8.49
1 4 -6 390.49 8.46
1 4 -6 400.12 8.35
-1 4 6 402.06 8.54
-1 4 6 385.31 8.58
-1 4 6 391.63 8.56
-1 4 6 377.64 8.3
1 4 -6 409.64 8.24
-1 4 6 413.9 8.54
-1 4 6 403.04 8.55
1 4 -6 402.26 8.38
-1 4 6 402.62 8.57
-1 4 6 394.59 8.66
1 4 -6 403.24 8.44
-1 4 6 395.27 8.45
-1 4 6 400.07 8.46
-1 4 6 394.73 8.32
-1 4 5 4.25 0.51
-1 4 5 4.83 0.53
1 4 -5 5.68 0.53
1 4 -5 6.07 0.54
1 4 -5 5.27 0.43
-1 4 5 5.39 0.55
-1 4 5 5.19 0.58
-1 4 5 5.59 0.57
-1 4 5 7.04 0.49
-1 4 5 4.77 0.54
-1 4 5 3.96 0.41
-1 4 5 5.83 0.59
-1 4 5 5.1 0.56
-1 4 5 5 0.53
1 4 -5 5.27 0.45
1 4 -5 5.97 0.51
-1 4 5 5.98 0.59
-1 4 5 4.94 0.45
-1 4 5 4.62 0.47
-1 4 5 5.63 0.5
-1 4 5 5.62 0.5
-1 4 4 648.42 13.27
-1 -4 4 636.09 13.06
-1 -4 4 660.19 13.18
-1 4 4 670.05 13.23
1 4 -4 653.59 13.15
1 4 -4 671.87 13.19
1 4 -4 641.91 12.93
-1 4 4 648.77 13.1
-1 4 4 657.26 13.33
-1 4 4 652.64 13.26
1 4 -4 660.17 12.86
-1 4 4 649.93 13.22
-1 4 4 599.24 12.88
1 4 -4 662.07 13.15
-1 4 4 664 13.33
1 4 -4 639.08 12.92
-1 4 4 628.85 13
1 4 -4 603.11 13.01
-1 4 4 624.29 13.24
1 4 -4 662.87 13.11
-1 4 4 675.14 13.13
-1 4 4 666.47 13.31
-1 4 4 646.26 13.13
-1 4 4 657.82 13.1
-1 4 4 611.75 12.88
-1 4 4 661.01 13.17
1 4 -3 213.3 4.76
-1 4 3 220.94 4.9
-1 -4 3 212.01 4.7
-1 4 3 214.2 4.85
-1 4 3 220.67 4.77
1 4 -3 215.07 4.8
1 4 -3 204.39 4.51
-1 4 3 210.79 4.84
1 4 -3 212.32 4.56
-1 4 3 221.22 4.96
-1 4 3 214 4.81
-1 4 3 218.69 4.91
-1 4 3 217.29 4.57
1 4 -3 214.93 4.79
1 4 -3 203.85 4.57
1 4 -3 208.52 4.68
-1 4 3 207.14 4.61
-1 4 3 208.98 4.81
-1 4 3 223.03 4.93
1 4 -3 214.86 4.72
-1 4 3 218.6 4.89
-1 4 3 231.13 4.82
-1 4 3 212.42 4.56
-1 4 3 218.39 4.77
-1 4 3 221.61 4.74
-1 4 3 215.63 4.92
1 4 -2 354.86 7.28
-1 -4 2 337.14 7.12
-1 4 2 348.55 7.39
-1 4 2 359.31 7.46
1 4 -2 350.94 7.36
-1 4 2 356.11 7.33
1 4 -2 357.54 7.39
-1 4 2 348.5 7.48
-1 4 2 341.87 7.32
-1 4 2 354.59 7.52
-1 4 2 352.99 7.41
-1 4 2 348.8 7.4
1 4 -2 346.11 7.35
-1 4 2 346.46 7.12
-1 4 2 352.68 7.46
1 4 -2 366.6 7.37
-1 4 2 336.34 7.12
1 4 -2 343.33 7.24
1 4 -2 335.04 7.14
-1 4 2 345.38 7.43
-1 4 2 349.34 7.4
-1 4 2 342.29 7.31
1 -4 -2 329.81 7.06
-1 4 2 346.89 7.11
-1 4 2 368.58 7.34
1 4 -1 1425.88 28.09
-1 4 1 1437.03 28.26
-1 -4 1 1398.71 28.01
-1 4 1 1459.71 28.31
1 4 -1 1450.1 28.25
-1 4 1 1449.83 28.2
1 4 -1 1460.25 28.11
1 4 -1 1439.24 28.2
-1 4 1 1434.8 28.37
1 4 -1 1457.8 28.18
-1 4 1 1397.31 28.17
-1 4 1 1475.95 28.3
-1 4 1 1459.67 28.39
-1 4 1 1431.66 28.15
-1 4 1 1457.33 28.28
1 4 -1 1421.17 28.23
-1 -4 1 1437.85 28.13
-1 4 1 1436.01 28.29
-1 4 1 1357.44 27.92
-1 4 1 1464.79 28.29
1 4 -1 1382.68 28.09
-1 4 1 1443.28 28.27
1 4 -1 1439.48 28.21
1 4 -1 1447.69 28.2
-1 4 1 1456.7 28.18
-1 4 1 1427.87 27.98
-1 -4 1 1426.95 28.02
-1 4 1 1466.08 28.17
1 4 -1 1437.68 27.99
1 4 -1 1364.34 27.96
-1 -4 0 104.06 2.57
1 4 0 103.17 2.55
-1 4 0 109.26 2.5
1 4 0 108.38 2.69
1 4 0 107.65 2.6
1 4 0 111.64 2.77
-1 4 0 113.15 2.72
-1 4 0 113.35 2.7
1 4 0 110.55 2.69
-1 4 0 114.16 2.79
1 4 0 110.34 2.68
-1 4 0 109.77 2.86
-1 4 0 109.38 2.77
-1 4 0 109.9 2.61
-1 4 0 114.25 2.86
-1 4 0 108.07 2.75
-1 4 0 113.66 2.76
1 4 0 109.95 2.69
-1 4 0 112.24 2.78
1 4 0 114.58 2.74
-1 -4 0 109.4 2.64
-1 4 0 111.95 2.79
1 4 0 112.47 2.66
-1 4 0 107.98 2.56
-1 -4 0 111.86 2.61
1 4 0 109.2 2.53
-1 4 0 110.43 2.69
1 4 0 112.66 2.59
1 4 1 188.75 4.35
-1 4 -1 181.7 4.05
1 4 1 189.14 4.33
1 4 1 187.01 4.04
-1 4 -1 183.15 4.01
1 4 1 189.7 4.3
1 4 1 181.93 4.1
-1 -4 -1 183.98 3.92
1 4 1 194.59 4.21
-1 4 -1 195.18 4.43
-1 4 -1 187.57 4.08
-1 4 -1 191.97 4.38
-1 4 -1 193.93 4.21
1 4 1 188.19 4.35
1 4 1 190.07 4.2
1 4 1 191.84 4.24
-1 4 -1 189.17 4.33
-1 4 -1 188.01 4.29
-1 4 -1 192.81 4.32
1 4 1 187.47 4.2
-1 4 -1 191.07 4.31
-1 4 -1 195.44 4.26
-1 4 -1 187.11 4.24
1 4 1 190.12 4.19
-1 -4 -1 179.9 4.17
1 4 1 192.19 4.27
-1 4 -1 194.76 4.08
1 4 1 189.11 4.15
1 4 1 194.27 4.09
-1 4 -1 188.74 4.23
-1 -4 -1 183.81 4.16
1 4 2 8.94 0.62
1 -4 2 8.6 0.5
-1 4 -2 8.83 0.49
-1 4 -2 8.78 0.47
1 4 2 9.27 0.62
-1 4 -2 8.75 0.56
1 4 2 8.72 0.48
1 4 2 11.1 0.57
1 4 2 9.49 0.55
-1 4 -2 8.47 0.52
-1 4 -2 7.86 0.64
1 4 2 8.86 0.57
1 4 2 7.69 0.58
-1 4 -2 9.6 0.63
-1 4 -2 10.5 0.62
-1 4 -2 11.9 0.62
-1 4 -2 10.21 0.56
1 4 2 9.32 0.55
-1 4 -2 9.36 0.63
1 4 2 8.97 0.55
1 4 2 8.06 0.52
-1 4 -2 9.21 0.51
-1 -4 -2 9.13 0.52
-1 4 -2 11.64 0.62
-1 4 -2 9.34 0.47
-1 -4 -2 9.76 0.57
1 4 2 8.45 0.48
-1 4 -3 24.85 0.89
-1 -4 -3 23.18 0.8
1 4 3 24.31 1.03
1 4 3 24.16 1.02
-1 4 -3 25.42 0.91
1 -4 3 23.28 0.89
1 4 3 22.46 0.82
-1 4 -3 24.39 0.96
-1 4 -3 23.89 0.88
1 4 3 23.19 0.94
1 4 3 24.26 1.01
-1 4 -3 24.54 0.95
1 4 3 23.58 0.92
-1 4 -3 25.93 1.01
-1 4 -3 22.65 0.98
-1 4 -3 24.64 0.95
1 4 3 22.11 0.89
1 4 3 25.52 0.96
-1 4 -3 24.77 0.87
1 4 3 24.49 0.88
-1 4 -3 26.44 0.84
-1 -4 -3 22.83 0.89
-1 -4 -3 22.82 0.95
1 4 4 0.46 0.3
1 -4 4 0.34 0.2
-1 -4 -4 0.09 0.17
1 4 4 0.33 0.29
1 4 4 -0.08 0.24
-1 4 -4 0.53 0.25
-1 4 -4 0.31 0.2
-1 4 -4 0.43 0.23
-1 4 -4 0.18 0.26
1 4 4 0.17 0.28
-1 4 -4 0.22 0.26
1 4 4 0.13 0.2
-1 4 -4 1.2 0.33
-1 4 -4 -0.05 0.25
1 4 4 0.09 0.21
-1 4 -4 0.58 0.21
1 4 4 0.02 0.21
1 4 5 110.71 2.93
-1 4 -5 110.04 2.78
-1 4 -5 111.29 2.77
1 4 5 112.91 2.91
1 4 5 112.63 2.79
-1 -4 -5 106.67 2.64
-1 4 -5 108.36 2.65
1 -4 5 110.19 2.75
-1 4 -5 116.99 2.88
1 -4 5 113.81 2.78
-1 4 -5 111.74 2.81
1 4 5 108.61 2.95
-1 4 -5 113.08 2.76
1 4 5 109.88 2.82
-1 4 -5 104.13 2.63
-1 4 -5 115.55 2.92
-1 4 -5 113.55 2.81
-1 -4 -5 110.32 2.79
1 4 5 113.55 2.75
-1 4 -6 38.16 1.34
-1 4 -6 37.29 1.19
-1 -4 -6 35.68 1.22
1 4 6 41.41 1.44
1 4 6 37.05 1.3
1 4 6 39.12 1.43
-1 4 -6 38.14 1.36
1 -4 6 39.6 1.34
-1 4 -6 39.57 1.4
-1 4 -6 40.74 1.35
-1 4 -6 37.44 1.27
-1 4 -6 37.92 1.31
1 4 6 39.03 1.35
1 4 6 35.08 1.4
-1 4 -6 39.54 1.21
-1 4 -6 37 1.2
-1 4 -6 36.39 1.23
-1 4 -6 38.87 1.42
1 4 6 41.19 1.34
-1 -4 -6 36.65 1.33
-1 -4 -7 17.04 0.81
-1 4 -7 18.9 0.91
-1 4 -7 18.6 0.91
1 4 7 16.77 0.83
-1 4 -7 17.61 0.88
1 -4 7 17.01 0.85
-1 4 -7 15.18 0.88
1 4 7 17.17 0.94
1 4 7 17.76 0.86
-1 4 -7 18.81 0.86
-1 4 -7 17.21 0.81
1 -4 7 19.28 0.97
1 4 7 17.28 0.96
-1 4 -7 17.29 0.82
1 4 7 18.31 0.98
1 4 7 18.03 0.92
-1 4 -7 18.4 0.95
1 4 7 16.5 0.84
-1 4 -8 59.64 1.94
1 -4 8 58.27 1.95
1 4 8 55.54 1.9
-1 4 -8 60.04 1.75
-1 4 -8 59.66 1.79
1 4 8 57.97 1.8
1 4 8 59.73 2.02
-1 4 -8 57.17 1.81
1 4 8 55.37 1.96
1 4 8 58.09 1.87
-1 4 -8 56.7 1.91
1 4 8 56.58 1.78
-1 -4 -8 56.43 1.77
-1 4 -8 58.27 1.89
-1 -4 -9 59.91 1.89
-1 4 -9 57.74 1.97
-1 4 -9 57.76 1.96
-1 4 -9 59.38 2
1 -4 9 57.76 1.9
-1 4 -9 57.83 1.8
1 4 9 60.04 1.98
1 -4 9 59.7 2.04
-1 4 -9 62.53 1.95
1 4 9 57.36 2.04
1 4 9 57.98 2.06
-1 4 -9 56.66 1.89
-1 4 -9 61.69 1.86
1 4 9 60.1 1.95
-1 4 -9 62.67 2.03
-1 -4 -9 61.93 1.93
1 4 9 60.16 1.92
-1 -4 -10 6.44 0.58
-1 4 -10 5.14 0.62
-1 4 -10 6.4 0.64
-1 4 -10 5.42 0.6
-1 4 -10 6.18 0.63
1 -4 10 5.67 0.57
1 4 10 5.55 0.59
1 -4 10 5.22 0.6
-1 4 -10 5.31 0.55
-1 4 -10 6.44 0.52
-1 4 -10 6.06 0.6
1 4 10 6.21 0.66
1 4 10 6.92 0.72
1 4 10 6.87 0.63
1 4 10 6.15 0.57
-1 -4 -11 134.28 3.72
-1 4 -11 149.01 3.91
-1 4 -11 147.49 3.89
1 4 11 144.82 3.99
-1 4 -11 140.55 3.69
1 4 11 149.37 4.02
-1 4 -11 149.57 3.87
1 4 11 137.76 3.76
1 4 11 142.01 3.78
-1 4 -12 191.07 5.01
-1 4 -12 188.26 4.93
-1 4 -12 197.25 4.97
1 4 12 192.19 5.07
-1 4 -12 194.41 4.95
1 -4 12 191.15 5.03
1 4 12 190.43 4.99
1 4 12 200.76 5.14
1 -4 12 189.76 5.03
1 4 12 188.67 4.83
-1 4 -13 9.86 0.92
-1 4 -13 8.4 0.81
1 4 13 7.96 0.84
1 -4 13 8.15 0.83
-1 4 -13 8.44 0.79
1 4 13 7.83 0.83
1 4 13 9.32 0.9
1 -4 13 9.25 0.89
-1 4 -13 9.35 0.87
1 4 13 8.34 0.74
1 4 13 9.05 0.82
-1 -4 -14 8.79 0.81
-1 4 -14 8.99 0.88
-1 4 -14 8.25 0.85
1 4 14 7.45 0.84
1 -4 14 7.1 0.83
-1 4 -14 8.3 0.81
1 4 14 7.57 0.83
1 4 14 7.93 0.88
1 -4 14 7.24 0.83
-1 4 -14 7.93 0.84
1 4 14 8.68 0.81
-1 -4 -15 0.45 0.4
-1 4 -15 0.4 0.43
1 4 15 0.58 0.44
-1 4 -15 0.79 0.45
1 4 15 0.69 0.51
-1 4 -15 0.35 0.41
1 4 15 0.89 0.52
-1 4 -15 0.97 0.49
1 -4 15 0.54 0.49
1 4 15 0.58 0.41
-1 -4 -16 37.16 1.77
-1 4 -16 39.57 1.97
1 4 16 41.04 1.95
-1 4 -16 42.4 1.92
-1 4 -16 39.53 1.82
1 4 16 42.17 2.02
1 -4 16 37.25 1.91
-1 4 -16 40.78 1.93
1 4 16 43.96 1.91
-1 4 -17 27.33 1.63
-1 -4 -17 23.86 1.4
1 4 17 24.09 1.5
-1 4 -17 25.45 1.5
1 4 17 26.12 1.59
-1 4 -17 25.16 1.42
-1 4 -17 21.51 1.48
1 -4 17 24.77 1.53
1 4 17 24.51 1.41
1 4 17 24.66 1.44
-1 -4 -18 2.17 0.51
-1 4 -18 1.91 0.52
-1 4 -18 2.86 0.71
1 4 18 2.3 0.62
-1 4 -18 3.06 0.65
1 4 18 2.05 0.63
-1 4 -18 2.01 0.57
1 -4 18 1.75 0.63
-1 4 -18 1.41 0.56
1 4 18 2.28 0.57
1 4 18 1.61 0.53
-1 4 -19 89.33 3.23
-1 4 -19 92.96 3.16
1 4 19 95.42 3.29
1 -4 19 92.11 3.42
1 4 19 91.06 3.15
1 -4 19 92.56 3.31
1 -4 19 90.73 3.23
-1 4 -19 93.47 3.13
-1 4 -19 95.03 3.25
1 4 19 93.19 3.1
1 4 19 92.38 3.06
1 4 20 20.56 1.3
1 -4 20 22.87 1.52
1 4 20 21.67 1.42
1 -4 20 24.75 1.49
1 4 20 24.91 1.34
-1 -4 -20 22.51 1.37
1 4 20 20.75 1.31
-1 4 -20 21.84 1.4
-1 4 -20 21.96 1.33
1 -4 20 20.31 1.4
1 -4 21 7.29 0.85
1 4 21 7.3 0.73
1 4 21 8.18 0.8
1 4 22 -0.05 0.37
1 4 22 -0.05 0.39
1 -4 22 0.32 0.44
1 -4 22 -0.06 0.4
-1 4 -22 0.44 0.38
-1 4 -22 0.05 0.38
1 -4 22 0.06 0.44
-1 4 -22 0.17 0.4
-1 -4 -22 -0.15 0.38
1 4 22 0.17 0.3
1 4 22 0.3 0.37
1 4 23 15.16 0.92
1 4 23 18.55 1.08
1 -4 23 14.81 1.05
1 -4 23 14.58 0.98
-1 4 -23 16.69 1.04
-1 4 -23 16.64 0.99
1 4 23 15.19 0.96
-1 -4 -23 17.25 1.01
-1 -4 -23 15.85 1.01
1 4 23 14.78 0.85
1 4 24 1.95 0.37
1 4 24 2.17 0.43
-1 4 -24 2.11 0.41
-1 -4 -24 1.8 0.41
-1 -4 -24 2.65 0.42
1 4 24 1.97 0.4
1 -4 24 1.86 0.47
1 4 25 5.88 0.52
-1 -4 -25 5.79 0.46
-1 4 -25 7.4 0.59
-1 4 -25 6.29 0.49
-1 -4 -25 6.78 0.49
-1 5 25 123.97 2.97
-1 5 25 126.84 2.99
-1 5 24 1.72 0.37
-1 5 24 2.02 0.3
-1 -5 24 2.15 0.4
-1 5 24 1.87 0.36
1 5 -24 2.87 0.43
-1 5 24 2.19 0.42
-1 5 24 2.28 0.37
-1 5 23 3.24 0.49
-1 5 23 3.04 0.47
-1 5 23 4.34 0.54
-1 -5 23 4.22 0.58
-1 -5 23 3.79 0.54
1 5 -23 3.62 0.53
1 -5 -23 3.85 0.49
-1 5 23 3.48 0.49
-1 5 22 35.01 1.55
-1 5 22 35.07 1.56
-1 -5 22 36.53 1.69
-1 -5 22 35.37 1.53
1 5 -22 37.03 1.61
1 5 -22 36.28 1.4
-1 -5 22 36.07 1.64
-1 5 22 37.06 1.55
-1 5 21 10.69 0.89
1 5 -21 9.42 0.9
-1 5 21 11.15 0.93
1 5 -21 10.25 0.86
-1 -5 21 10.51 0.97
-1 -5 21 8.08 0.82
-1 5 21 10.25 0.87
1 5 -21 9.26 0.75
1 5 -21 10.85 0.93
-1 -5 21 9.4 0.9
-1 -5 20 43.98 2.02
1 5 -20 45.92 1.82
-1 5 20 48.38 1.9
-1 5 20 48.39 1.98
1 5 -19 1.03 0.56
-1 5 19 0.58 0.53
-1 5 19 1.09 0.51
1 5 -19 0.91 0.42
1 5 -19 1.32 0.5
-1 5 19 0.53 0.43
1 5 -19 1.26 0.41
-1 -5 19 0.69 0.48
1 5 -19 0.92 0.46
-1 5 19 0.89 0.51
-1 5 19 0.84 0.43
-1 5 18 20.28 1.34
1 5 -18 21.49 1.44
-1 5 18 23.23 1.45
1 5 -18 22.02 1.3
-1 5 18 22.15 1.23
-1 5 18 21 1.39
1 5 -18 22.26 1.37
1 5 -18 21.75 1.41
1 5 -18 22.49 1.28
-1 5 18 23.35 1.38
-1 -5 18 20.89 1.42
-1 5 18 22.6 1.32
-1 5 18 22.46 1.35
-1 5 17 1.19 0.44
1 5 -17 1.07 0.47
-1 5 17 1.76 0.55
-1 5 17 1.58 0.52
-1 -5 17 0.73 0.49
1 5 -17 1.58 0.48
1 5 -17 1.24 0.51
-1 5 17 1.01 0.55
1 5 -17 0.43 0.48
1 5 -16 13.11 1.09
1 5 -16 13.57 1.14
1 5 -16 11.98 1.02
-1 -5 16 9.87 1.02
-1 5 16 12.88 1.08
-1 5 16 12.92 1.15
1 5 -16 10.65 0.99
1 5 -16 10.75 0.89
-1 5 16 10.48 0.96
-1 -5 16 12.03 1.12
-1 5 16 10.95 0.98
-1 5 16 11.35 0.98
1 5 -15 65.73 2.56
1 5 -15 68.86 2.66
1 5 -15 66.13 2.48
1 5 -15 64.49 2.49
-1 -5 15 64.03 2.63
1 5 -15 65.26 2.47
-1 5 15 73.21 2.72
1 5 -15 71.14 2.47
-1 5 15 68.29 2.57
-1 -5 15 66.19 2.67
-1 5 15 70.22 2.56
-1 5 15 65.3 2.47
1 5 -14 115.48 3.54
1 5 -14 113.96 3.6
1 5 -14 108.5 3.39
-1 -5 14 110.9 3.59
-1 5 14 107.33 3.38
-1 5 14 106.38 3.51
-1 5 14 108.38 3.52
1 5 -14 104.33 3.34
-1 5 14 110.57 3.47
1 5 -14 109.46 3.3
-1 -5 14 103.59 3.55
-1 5 14 109.34 3.4
-1 5 14 110.89 3.42
1 5 -13 16.86 1.17
1 5 -13 14.86 1.08
1 5 -13 16.58 1.1
-1 -5 13 16.03 1.21
-1 5 13 15.16 1.09
-1 5 13 16.11 1.09
1 5 -13 15.7 1.08
-1 5 13 15.66 1.17
-1 5 13 16.23 1.17
-1 5 13 14.48 1.09
1 5 -13 16.87 1.06
-1 5 13 14.21 1.1
-1 5 13 16.94 1.14
-1 5 13 14.34 1.06
-1 5 12 21.11 1.28
1 5 -12 20.23 1.25
1 5 -12 20.77 1.24
-1 -5 12 19.71 1.22
1 5 -12 18.82 1.15
-1 5 12 19.47 1.17
-1 5 12 19.53 1.24
-1 -5 12 19.77 1.31
-1 5 12 20.97 1.31
-1 5 12 20.89 1.29
-1 5 12 21.74 1.3
1 5 -12 25.81 1.27
-1 5 12 19.8 1.22
-1 5 12 18.16 1.21
-1 5 12 22.2 1.25
-1 5 11 5.35 0.66
1 5 -11 4.33 0.63
1 5 -11 4.41 0.64
1 5 -11 4.83 0.6
-1 -5 11 4.66 0.65
1 5 -11 5.46 0.67
-1 5 11 5.55 0.66
-1 -5 11 5.49 0.72
-1 5 11 4.52 0.63
-1 5 11 4.79 0.7
1 5 -11 4.76 0.59
-1 5 11 4.81 0.68
-1 5 11 4.65 0.61
-1 5 11 4.65 0.64
-1 5 11 4.87 0.64
1 5 -10 234.38 5.74
-1 5 10 234.94 5.8
-1 5 10 239.25 5.8
1 5 -10 235.2 5.74
-1 -5 10 231.64 5.72
1 5 -10 232.75 5.57
1 5 -10 242.65 5.77
-1 5 10 214.12 5.73
-1 -5 10 239.19 5.88
-1 5 10 229.14 5.76
-1 5 10 228.73 5.79
-1 5 10 230.73 5.66
-1 5 10 235.94 5.69
-1 5 10 229.34 5.79
-1 -5 9 28.78 1.37
1 5 -9 29.72 1.4
1 5 -9 26.73 1.24
1 5 -9 31.01 1.33
-1 5 9 30.42 1.37
-1 5 9 29.17 1.45
-1 5 9 33.59 1.44
1 5 -8 22.52 1.16
-1 -5 8 23.36 1.16
1 5 -8 24.74 1.2
-1 5 8 21.75 1.23
-1 5 8 21.07 1.15
1 5 -8 21.98 1.02
-1 -5 8 22.21 1.14
1 5 -8 21.08 1.05
-1 5 8 22.44 1.14
-1 5 8 23.09 1.15
-1 5 8 22.08 1.2
1 5 -7 76.22 2.32
-1 5 7 71.98 2.32
-1 5 7 71.67 2.34
-1 -5 7 72.97 2.27
1 5 -7 72.54 2.3
-1 5 7 71.7 2.33
-1 5 7 68.07 2.35
1 5 -7 71.78 2.26
-1 5 7 73.32 2.2
-1 -5 7 70.53 2.26
1 5 -7 68.31 2.14
-1 5 7 66.29 2.37
1 5 -7 72.61 2.2
-1 5 7 69.96 2.21
-1 5 7 73.05 2.27
-1 5 7 69.22 2.21
-1 5 6 146.62 3.83
1 5 -6 151.89 3.79
-1 -5 6 147.69 3.64
-1 -5 6 148.7 3.78
-1 5 6 146.26 3.86
1 5 -6 150.51 3.77
-1 5 6 151.05 3.88
1 5 -6 143.67 3.55
-1 5 6 146.03 3.93
-1 5 6 144.51 3.81
-1 -5 6 146.29 3.79
1 5 -6 153.59 3.8
-1 5 6 143.16 3.68
-1 5 6 143.64 3.95
1 5 -6 149.31 3.69
1 5 -6 147.42 3.66
-1 5 6 149.7 3.74
-1 5 6 146.87 3.77
-1 5 6 144.27 3.69
-1 -5 5 107.92 2.88
1 5 -5 116.26 3.04
-1 5 5 113.86 3.15
1 5 -5 112.96 3.03
-1 -5 5 124.11 3.11
-1 5 5 111.88 3.09
1 5 -5 115.57 3.07
-1 5 5 113.16 2.99
-1 5 5 112.75 3.15
-1 5 5 103.44 3.15
-1 5 5 116.53 3.11
-1 5 5 111.09 3.1
-1 5 5 116.45 3.1
1 5 -5 111.81 2.94
1 5 -5 116.42 2.95
-1 5 5 113.39 3.14
-1 5 5 115.89 3.22
-1 5 5 112.77 2.99
-1 5 5 118.56 3.07
-1 5 5 109.69 2.93
-1 5 5 107.56 2.93
1 5 -4 181.34 4.28
-1 5 4 175.1 4.47
-1 -5 4 180.89 4.19
-1 5 4 186.2 4.42
-1 -5 4 180.13 4.31
1 5 -4 178.05 4.3
1 5 -4 182.81 4.35
-1 5 4 171.38 4.08
-1 5 4 174.52 4.26
-1 5 4 178.31 4.52
-1 5 4 176.72 4.44
-1 5 4 183.83 4.38
-1 5 4 182.6 4.39
-1 5 4 175.61 4.34
1 5 -4 182.33 4.34
1 5 -4 180.15 4.19
-1 5 4 183.8 4.5
-1 5 4 177.08 4.41
1 5 -4 181.23 4.22
-1 5 4 183.73 4.42
-1 5 4 174.01 4.25
-1 5 4 183.52 4.31
-1 5 4 173.52 4.18
1 5 -3 1067.17 20.66
-1 5 3 994.15 20.39
-1 5 3 1006.33 20.68
-1 5 3 1032.36 20.68
-1 5 3 1018.61 20.85
-1 5 3 1013.18 20.6
-1 5 3 1028.81 20.8
1 5 -3 1036.47 20.64
-1 5 3 1036.8 20.78
-1 5 3 1023.19 20.67
-1 5 3 1035.86 20.73
1 5 -3 999.15 20.41
1 5 -3 1007.14 20.46
-1 5 3 1043.47 20.7
-1 -5 3 1028.67 20.61
-1 -5 3 1027.86 20.46
1 5 -3 992.21 20.52
-1 5 3 1049.92 20.76
1 5 -2 860.79 17.38
-1 5 2 855.25 17.18
-1 5 2 870.87 17.35
1 5 -2 883.2 17.15
-1 5 2 841.82 17.56
-1 5 2 859.7 17.43
-1 5 2 864.44 17.43
-1 5 2 837.62 17.53
-1 5 2 818.16 17.26
1 5 -2 858.87 17.37
-1 5 2 857.51 17.38
1 5 -2 854.15 17.23
-1 5 2 863.68 17.43
-1 5 2 852.52 17.44
-1 5 2 843.97 17.48
1 5 -2 843.67 17.2
-1 -5 2 853.17 17.21
-1 5 2 859.49 17.49
1 5 -1 461.31 9.58
1 5 -1 457.65 9.81
1 5 -1 471.52 9.78
-1 5 1 463.03 9.64
-1 5 1 481.76 9.88
-1 5 1 472.15 9.86
-1 5 1 444.25 9.63
-1 5 1 469.03 9.74
-1 5 1 475.95 10.01
-1 5 1 460.34 9.97
-1 5 1 463.6 9.81
1 5 -1 459.77 9.81
1 5 -1 464.49 9.78
-1 5 1 461.62 9.86
-1 5 1 452.22 9.83
-1 5 1 459.07 9.86
1 5 -1 465.32 9.67
1 5 -1 464.68 9.58
-1 5 1 455.78 9.7
-1 5 0 2.13 0.39
1 5 0 2.19 0.43
-1 5 0 1.73 0.41
1 5 0 1.75 0.37
-1 5 0 1.32 0.42
-1 5 0 2.19 0.37
-1 5 0 1.91 0.42
1 5 0 2.04 0.41
1 5 0 2.36 0.36
1 5 0 2.09 0.39
-1 5 0 2.35 0.4
-1 -5 0 2.96 0.41
-1 5 0 2.37 0.42
-1 5 0 1.97 0.44
-1 5 0 1.71 0.35
1 5 0 1.93 0.32
1 -5 1 200.68 4.55
-1 -5 -1 190.94 4.49
-1 5 -1 201.41 4.65
1 5 1 196.77 4.74
1 5 1 204.64 4.71
-1 5 -1 205.57 4.65
-1 5 -1 210.43 4.84
1 5 1 202.99 4.68
-1 5 -1 206.36 4.94
-1 5 -1 202.19 4.75
-1 5 -1 205 4.69
1 5 1 201.45 4.65
-1 -5 -1 202.16 4.59
1 5 1 200.68 4.61
-1 5 -1 201.45 4.77
1 5 1 209.59 4.76
1 5 1 211.11 4.58
-1 5 -1 205.98 4.67
-1 -5 -1 194.35 4.51
1 -5 2 197.2 4.58
-1 5 -2 208.35 4.72
1 5 2 200.62 4.79
-1 5 -2 212.49 4.67
1 5 2 197.26 4.68
1 5 2 205.71 4.88
1 5 2 203.03 4.74
-1 5 -2 205.76 4.85
-1 5 -2 206.44 4.8
1 5 2 202.57 4.62
1 5 2 199.73 4.77
-1 -5 -2 196.9 4.61
-1 5 -2 211.96 4.85
-1 5 -2 204.92 4.71
1 5 2 196.5 4.68
1 5 2 207.46 4.65
-1 -5 -2 196.72 4.59
-1 5 -2 213.51 4.62
1 -5 3 152.28 3.72
1 5 3 161.46 4.02
1 5 3 160.84 4
1 5 3 157.32 3.93
-1 5 -3 164.68 3.88
-1 5 -3 157.32 3.74
1 5 3 160.15 3.81
1 5 3 155.39 3.96
-1 5 -3 171.51 3.92
1 5 3 160.32 3.88
-1 5 -3 161.3 3.95
-1 5 -3 160.19 3.84
-1 -5 -3 153.79 3.75
1 5 3 157.24 3.91
1 5 3 148.35 3.69
-1 5 -3 165.59 3.98
1 5 3 159.76 3.85
-1 5 -3 156.32 3.68
-1 -5 -3 155.27 3.77
1 -5 4 199.04 4.55
-1 5 -4 198.84 4.52
1 5 4 199.53 4.8
-1 5 -4 192.51 4.52
1 5 4 204.46 4.82
1 5 4 199.98 4.75
-1 5 -4 200.59 4.64
1 5 4 199.57 4.6
1 5 4 199.68 4.68
-1 5 -4 201.76 4.7
1 5 4 194.61 4.71
-1 5 -4 192.62 4.61
-1 5 -4 200.97 4.77
1 5 4 187.06 4.6
1 5 4 198.87 4.51
1 -5 5 40.46 1.41
-1 5 -5 42.34 1.43
1 5 5 42.8 1.62
1 5 5 41.34 1.6
-1 5 -5 37.31 1.39
-1 5 -5 40.8 1.53
1 5 5 40.94 1.54
1 5 5 42.24 1.53
-1 5 -5 39.23 1.47
-1 5 -5 40.78 1.45
1 5 5 41.16 1.45
-1 5 -5 38.73 1.43
-1 5 -5 42.12 1.57
1 5 5 37.59 1.44
-1 5 -6 10.19 0.7
1 5 6 9.44 0.76
-1 5 -6 10.38 0.69
1 5 6 11.91 0.81
-1 5 -6 10.12 0.74
1 -5 6 9.97 0.7
-1 5 -6 11 0.69
1 5 6 12.03 0.79
-1 5 -6 10.59 0.73
-1 5 -6 10.51 0.64
-1 5 -6 10.88 0.76
-1 -5 -6 9.74 0.71
1 5 6 10.46 0.73
-1 -5 -6 10.98 0.7
-1 5 -7 0.71 0.33
1 5 7 1.47 0.39
-1 5 -7 1.65 0.38
1 5 7 0.82 0.4
-1 5 -7 1.02 0.29
-1 5 -7 0.98 0.35
1 -5 7 1.01 0.34
1 5 7 1.17 0.36
1 -5 7 0.63 0.28
-1 5 -7 1.51 0.39
-1 5 -7 1.16 0.35
1 5 7 1.43 0.31
1 5 7 0.48 0.29
-1 -5 -7 0.91 0.3
-1 5 -8 16.92 0.97
1 5 8 16.32 0.95
1 -5 8 17.45 1.03
-1 5 -8 17.87 0.92
-1 5 -8 17.84 0.95
1 -5 8 16.81 0.94
-1 5 -8 17.89 1.04
-1 5 -8 16.44 1.02
1 5 8 17.37 0.93
1 5 8 17.72 0.99
-1 -5 -8 17.33 0.95
-1 5 -9 16.7 0.94
1 -5 9 17.35 0.99
-1 5 -9 17.12 1.06
1 5 9 17.25 1.08
1 5 9 19.38 1.03
-1 -5 -9 18.16 1.03
1 5 10 228.3 5.66
1 5 10 223.96 5.61
-1 5 -10 217.25 5.5
-1 5 -10 219.89 5.56
1 -5 10 216.51 5.61
-1 5 -10 223.62 5.46
1 -5 10 223.63 5.46
-1 5 -10 229.27 5.62
-1 5 -10 231.96 5.61
1 5 10 231.31 5.46
-1 5 -11 2.11 0.48
1 5 11 2.91 0.56
-1 5 -11 2.14 0.51
1 5 11 2.67 0.54
1 -5 11 1.68 0.51
-1 5 -11 2.27 0.46
-1 5 -11 2.78 0.55
-1 5 -11 2.17 0.49
-1 5 -11 1.18 0.39
1 5 11 1.97 0.5
-1 -5 -11 1.81 0.45
1 5 11 1.58 0.41
1 5 12 17.87 1.21
1 5 12 16.64 1.14
-1 5 -12 17.63 1.16
1 -5 12 17.52 1.2
-1 5 -12 18.61 1.09
-1 5 -12 18.05 1.19
-1 5 -12 17.36 1.13
-1 5 -12 18.03 1.14
-1 -5 -12 17.09 1.1
1 5 12 18.36 1.12
1 5 12 17.6 1.15
1 5 13 11.37 0.96
-1 5 -13 11.67 1.03
1 5 13 9.18 0.94
-1 5 -13 10.7 0.97
1 -5 13 10.94 0.99
-1 5 -13 10.32 0.82
-1 5 -13 10.63 0.92
1 -5 13 8.98 0.95
-1 5 -13 11.37 0.96
1 5 13 10.16 0.86
1 5 13 10.27 0.9
-1 -5 -13 9.45 0.88
1 5 14 226.11 5.94
-1 5 -14 244.16 6.11
1 5 14 232.79 6.03
1 -5 14 221.28 6.03
-1 5 -14 227.93 5.82
-1 5 -14 231.41 5.98
-1 5 -14 235.85 5.95
1 -5 14 224.72 6.08
1 5 14 240.64 5.89
1 5 14 230.97 5.91
-1 -5 -14 226.56 5.89
1 5 15 0.13 0.42
1 5 15 0.67 0.53
-1 5 -15 0.41 0.46
-1 5 -15 0.06 0.37
-1 5 -15 -0.06 0.43
-1 5 -15 0.32 0.45
1 -5 15 0.71 0.52
-1 5 -15 0.56 0.47
1 5 15 -0.3 0.37
-1 -5 -15 0.12 0.39
1 5 15 0.19 0.38
1 5 16 24.56 1.45
1 5 16 23.89 1.48
-1 5 -16 25.25 1.54
-1 5 -16 23.35 1.38
-1 5 -16 24.46 1.44
-1 5 -16 23.13 1.43
1 -5 16 23.94 1.5
-1 5 -16 22.42 1.38
1 5 16 23.39 1.37
1 5 16 22.36 1.37
-1 -5 -16 24.19 1.41
1 5 17 98.98 3.32
1 5 17 100.52 3.26
-1 5 -17 96.21 3.33
-1 5 -17 93.62 3.12
-1 5 -17 93.99 3.22
-1 5 -17 98.43 3.27
1 -5 17 92.27 3.3
-1 -5 -17 94.91 3.17
1 5 18 11.88 0.98
-1 5 -18 12.47 1.07
1 5 18 11.49 1.04
-1 5 -18 10.59 0.92
-1 5 -18 13.16 1.03
-1 5 -18 13.39 1.08
1 -5 18 10.68 1.03
1 5 18 11.37 0.95
-1 -5 -18 12.16 0.99
1 5 18 9.02 0.9
1 5 19 20.53 1.29
-1 5 -19 22.93 1.42
1 5 19 22.59 1.37
1 -5 19 24.19 1.55
1 -5 19 21.16 1.36
-1 5 -19 21.34 1.32
-1 5 -19 20.34 1.27
1 5 19 22.38 1.31
1 5 19 25.41 1.37
-1 5 -19 20.48 1.24
1 -5 19 21.92 1.46
1 5 20 3.57 0.59
1 -5 20 3.27 0.68
-1 5 -20 2.68 0.51
-1 5 -20 3.94 0.63
-1 5 -20 3.76 0.57
1 5 20 2.48 0.54
1 5 20 3.43 0.57
-1 -5 -20 3.17 0.55
1 5 21 51.54 1.94
1 5 21 55.54 2.08
1 -5 21 52.69 2.2
1 -5 21 54.77 2.16
-1 5 -21 58.67 2.11
1 -5 21 53.56 2.12
-1 5 -21 55.81 2
-1 -5 -21 52.55 1.94
-1 -5 -21 52.62 2.03
1 5 21 51.54 1.93
1 5 21 53.2 1.95
-1 -5 -22 5.24 0.53
1 5 22 6.17 0.67
1 5 22 5.45 0.57
1 -5 22 5.84 0.67
1 -5 22 5.69 0.72
-1 5 -22 4.65 0.59
1 -5 22 5.24 0.65
-1 5 -22 6.14 0.62
1 5 22 5.79 0.59
-1 -5 -22 5.13 0.55
-1 -5 -22 5.47 0.61
1 5 22 5.52 0.55
1 5 23 0.24 0.27
1 5 23 0.22 0.33
-1 -5 -23 0.28 0.22
1 -5 23 0.49 0.31
1 5 23 0.29 0.3
1 -5 23 -0.22 0.34
-1 5 -23 0.28 0.28
1 5 23 0.63 0.27
-1 -5 -23 0.26 0.25
-1 -5 -23 0.54 0.31
1 5 24 29.16 1.08
1 -5 24 31.95 1.27
1 5 24 30.17 1.16
-1 5 -24 33.6 1.23
-1 5 -24 33.15 1.11
1 5 24 33.21 1.2
-1 6 23 27.59 1.08
-1 -6 23 28.55 1.19
1 6 -23 26.56 1.05
-1 -6 23 28.78 1.16
-1 6 23 27.79 1.1
-1 6 23 27.8 1.1
-1 6 22 32.17 1.3
-1 6 22 30.46 1.27
-1 6 22 30.92 1.27
-1 -6 22 30.05 1.38
-1 6 22 31.34 1.26
1 6 -22 31.91 1.28
-1 -6 22 33.18 1.38
-1 6 22 28.35 1.2
-1 6 21 1.49 0.43
-1 6 21 1.51 0.44
-1 -6 21 1.23 0.39
-1 6 21 1.45 0.43
-1 6 21 2.15 0.39
-1 -6 21 2.6 0.55
-1 6 21 0.76 0.38
1 6 -21 1 0.39
-1 -6 21 1.52 0.45
1 -6 -21 1.26 0.36
-1 6 21 1.88 0.41
-1 6 20 5.04 0.66
1 6 -20 6.78 0.73
-1 6 20 6.16 0.71
-1 6 20 5.3 0.59
-1 6 20 5.9 0.68
1 6 -20 5.87 0.61
-1 -6 20 6.43 0.72
-1 6 20 6.05 0.68
1 6 -20 6.07 0.67
-1 -6 20 5.34 0.71
1 -6 -20 6.32 0.64
-1 6 20 5.91 0.64
-1 6 19 0.11 0.46
-1 6 19 -0.05 0.41
1 6 -19 0.29 0.41
-1 6 19 -0.04 0.28
-1 6 19 0.21 0.4
1 6 -19 0.27 0.39
-1 -6 19 0.3 0.47
-1 6 19 -0.05 0.36
1 -6 -19 0.39 0.35
1 6 -19 0.64 0.38
-1 6 18 4.96 0.7
-1 6 18 5.41 0.74
1 6 -18 5.35 0.69
-1 -6 18 5.78 0.82
-1 6 18 6.52 0.74
-1 6 18 5.32 0.67
-1 6 17 55.84 2.31
-1 6 17 59.48 2.39
1 6 -17 61 2.43
-1 6 17 60.6 2.36
-1 6 17 56.65 2.17
1 6 -17 63.15 2.37
1 6 -17 63.54 2.39
-1 -6 17 60.39 2.47
-1 6 17 58.04 2.26
-1 6 17 58.15 2.26
1 6 -16 0.2 0.47
-1 6 16 -0.2 0.51
-1 6 16 0.2 0.46
-1 6 16 0.11 0.4
-1 -6 16 -0.21 0.49
-1 -6 16 0.36 0.48
1 6 -16 0.25 0.46
-1 6 16 -0.06 0.4
-1 6 16 0.66 0.44
-1 6 15 44.78 1.92
-1 -6 15 46.05 2.15
1 6 -15 46.64 2.04
1 6 -15 45.37 2.03
-1 -6 15 44.7 2.15
1 6 -15 47.25 2.12
-1 6 15 49.72 2.15
-1 6 15 47.07 2.08
1 6 -15 43.78 2.04
-1 6 14 107.74 3.47
-1 6 14 106.9 3.44
1 6 -14 98.84 3.31
1 6 -14 108.09 3.48
-1 -6 14 97.44 3.45
-1 6 14 106.66 3.29
1 6 -14 103.34 3.35
-1 -6 14 99.04 3.48
-1 6 14 103.73 3.29
-1 6 14 98.76 3.28
1 6 -13 7.71 0.87
-1 -6 13 9.27 0.95
-1 6 13 7.08 0.78
1 6 -13 7.87 0.86
-1 6 13 7.26 0.91
-1 6 13 7.53 0.86
1 6 -13 8.7 0.96
-1 6 13 7.91 0.84
-1 6 13 7.51 0.81
-1 -6 12 4.34 0.69
-1 6 12 4.76 0.6
-1 6 12 5.23 0.76
-1 6 12 4.3 0.67
-1 -6 12 5.22 0.77
-1 6 12 6.1 0.76
1 6 -12 5.13 0.62
-1 6 12 5.74 0.65
-1 6 12 4.99 0.73
1 6 -12 4.34 0.67
-1 6 12 6.2 0.8
-1 6 12 4.85 0.68
-1 6 12 4.65 0.68
-1 -6 11 13.31 1.03
1 6 -11 15.32 1.13
-1 6 11 14.73 0.97
1 6 -11 15.38 1.09
-1 6 11 15.49 1.17
1 6 -11 15.75 1.12
-1 6 11 14.18 1.11
-1 6 11 13.95 1.05
-1 6 11 16.45 1.1
-1 6 11 15.49 1.16
-1 -6 11 14.54 1.15
-1 6 11 17.45 1.2
-1 6 11 14.87 1.08
-1 6 10 11.52 0.87
1 6 -10 11.63 0.95
-1 -6 10 11.36 0.94
-1 -6 10 10.97 0.98
-1 6 10 11.53 0.94
-1 6 10 9.06 0.95
-1 6 10 10.76 0.94
-1 6 10 11.63 1.02
1 6 -10 12.12 0.97
-1 6 10 10.2 0.93
1 6 -10 11.42 0.92
-1 6 10 10.78 0.87
-1 6 10 10.39 0.89
-1 6 9 224.87 5.74
1 6 -9 218.09 5.52
1 6 -9 225.09 5.58
-1 6 9 224.74 5.7
-1 -6 9 216.05 5.58
1 6 -9 235.05 5.7
-1 6 9 224.35 5.45
-1 -6 9 214.21 5.72
-1 6 9 222.4 5.64
-1 6 9 222.11 5.64
-1 6 9 205.53 5.7
-1 6 9 215.32 5.37
-1 6 9 220.28 5.62
-1 6 9 234.72 5.63
-1 6 9 227.77 5.54
1 6 -8 31.81 1.47
1 6 -8 30.81 1.48
-1 6 8 31.97 1.61
-1 6 8 31.36 1.54
1 6 -8 32.66 1.55
-1 -6 8 30.72 1.49
-1 6 8 32.36 1.44
-1 6 8 32.86 1.57
-1 6 8 31.07 1.54
1 6 -8 33.61 1.4
-1 6 8 31.49 1.5
-1 6 8 30.51 1.62
-1 6 8 31.69 1.42
-1 6 8 32.73 1.56
-1 6 8 32.7 1.52
-1 6 8 32.5 1.46
-1 6 7 47.47 1.89
1 6 -7 45.41 1.79
-1 6 7 42.83 1.87
-1 -6 7 43.69 1.78
-1 6 7 45.09 1.81
-1 6 7 45.16 1.88
-1 6 7 46.26 1.85
-1 6 7 43.13 1.92
-1 -6 7 46.8 1.84
-1 6 7 46.06 1.74
-1 6 7 47.92 1.9
-1 6 7 44.64 1.78
-1 6 7 44.2 1.74
-1 6 6 29.75 1.45
-1 6 6 25.36 1.32
-1 6 6 25.5 1.27
-1 6 6 25.25 1.41
1 6 -6 26.12 1.16
-1 6 6 24.6 1.3
-1 6 6 25.6 1.3
-1 6 6 27.75 1.39
-1 -6 6 24.84 1.29
-1 6 6 24.99 1.23
1 6 -6 26.95 1.33
-1 6 6 28.31 1.36
-1 6 6 26.19 1.27
-1 6 6 25.38 1.24
1 6 -5 90.27 2.7
-1 6 5 91.62 2.88
-1 6 5 85.49 2.78
-1 6 5 92.33 2.83
1 6 -5 98.25 2.67
-1 6 5 88.79 2.73
-1 6 5 84.38 2.9
-1 6 5 89.43 2.79
-1 6 5 91.21 2.72
-1 6 5 88.61 2.68
-1 6 5 94.4 2.73
1 6 -5 95.97 2.81
1 6 -4 108.25 3.05
-1 6 4 106.86 3.02
1 6 -4 112.95 3.16
-1 6 4 112.16 3.11
1 6 -3 20.95 1.05
-1 -6 3 19.5 1.05
-1 6 3 20.46 1.07
-1 6 3 17.05 0.9
-1 6 3 21.42 1.16
-1 6 3 19.4 1.06
-1 6 3 18.59 1
-1 -6 2 37.33 1.5
1 6 -2 34.74 1.41
-1 6 2 35.4 1.56
-1 6 2 42.4 1.48
1 6 -2 38.02 1.53
-1 6 2 42.1 1.58
-1 6 2 34.4 1.53
-1 6 2 43.08 1.55
-1 6 1 430.77 9.15
1 6 -1 412.15 8.98
-1 6 1 423.17 9.29
1 6 -1 427.31 9.2
-1 6 1 417.47 9.04
-1 6 1 429.46 9.18
-1 6 1 444.78 9.35
-1 6 1 392.98 9.04
1 6 0 2.97 0.46
-1 6 0 1.73 0.44
-1 6 0 2.04 0.4
1 6 0 4.78 0.61
-1 6 0 2.24 0.43
1 6 0 4.26 0.57
1 6 0 2.68 0.5
-1 6 0 1.26 0.38
-1 6 0 1.25 0.4
-1 6 0 1.96 0.41
-1 6 -1 162.55 4.01
-1 6 -1 157.87 4.09
1 6 1 152.76 3.95
-1 6 -1 154.33 3.92
1 6 1 160.42 4.09
1 6 1 156.14 4
-1 6 -1 155.71 3.95
1 6 2 102.43 2.87
-1 6 -2 107.86 2.85
1 6 2 102.04 2.92
-1 6 -2 100.11 2.9
-1 6 -2 104.18 2.88
-1 6 -2 101.81 2.87
1 6 2 104.96 3.01
-1 6 -2 103.39 2.99
-1 6 -2 103.52 2.89
1 6 2 97.64 2.74
-1 6 -3 11.98 0.76
1 6 3 13.34 0.87
-1 6 -3 13.65 0.87
-1 6 -3 13.45 0.85
1 6 3 11.71 0.87
-1 6 -3 12.49 0.89
-1 6 -3 12.1 0.81
1 6 3 13.24 0.8
-1 6 -4 21.1 1.08
-1 6 -4 19.56 1.07
1 6 4 18.41 1.07
-1 6 -4 17.71 1
1 6 4 20.21 1.04
1 6 5 38.39 1.68
1 6 5 36.8 1.66
-1 6 -5 40.98 1.62
1 6 5 40.47 1.66
-1 6 -5 43.7 1.69
1 -6 5 38.43 1.54
1 6 5 37.89 1.61
1 6 5 42.3 1.61
1 6 6 79.09 2.69
1 6 6 81.1 2.7
1 6 6 80.7 2.57
-1 6 -6 82.27 2.57
1 -6 6 79.43 2.5
1 6 6 85.09 2.67
-1 6 -6 85.78 2.64
1 6 6 80.35 2.62
-1 6 -6 83.64 2.66
1 6 6 86.87 2.6
1 6 7 74.15 2.51
1 6 7 72.53 2.51
1 6 7 73.23 2.44
-1 6 -7 72.98 2.46
1 -6 7 67.54 2.29
1 6 7 66.18 2.34
1 6 7 71.91 2.38
-1 6 -7 75.13 2.36
1 -6 7 69.82 2.44
-1 6 -7 74.54 2.46
1 6 7 68.84 2.42
1 6 7 72.59 2.39
-1 -6 -7 67.07 2.29
1 6 8 45.78 1.91
1 6 8 45 1.89
1 6 8 48.73 1.9
1 -6 8 44.08 1.73
-1 6 -8 45.16 1.86
1 6 8 43.66 1.79
-1 6 -8 44.18 1.73
1 -6 8 41.38 1.82
-1 6 -8 43.7 1.71
-1 6 -8 44.88 1.83
-1 -6 -8 41.34 1.73
1 6 8 42.69 1.77
1 6 9 0.29 0.42
-1 6 -9 0.16 0.36
1 6 9 0.12 0.4
-1 6 -9 0.28 0.38
1 -6 9 0.92 0.36
1 6 9 0.1 0.33
-1 6 -9 0.32 0.37
1 -6 9 0.46 0.38
-1 6 -9 0.55 0.3
-1 6 -9 0.11 0.4
-1 -6 -9 0.1 0.35
1 6 9 0.16 0.36
1 6 10 87.61 2.92
-1 6 -10 85.67 2.82
1 6 10 86.6 2.93
-1 6 -10 87.75 2.89
-1 6 -10 82.83 2.6
1 -6 10 81.79 2.86
-1 6 -10 87.6 2.82
1 6 10 85.72 2.79
-1 6 -10 86.37 2.69
-1 6 -10 87.28 2.85
1 6 10 77.3 2.73
-1 -6 -10 80.73 2.76
1 6 11 158.83 4.49
1 6 11 159.34 4.47
-1 6 -11 151.4 4.34
-1 6 -11 167.87 4.45
-1 -6 -11 148.41 4.31
1 6 11 150.06 4.33
1 -6 11 159.73 4.51
1 6 11 157.65 4.36
-1 6 -11 159.84 4.32
-1 6 -12 11.52 0.95
1 6 12 11.65 1.03
1 6 12 12.2 1.09
-1 6 -12 12.81 1.01
-1 -6 -12 11.32 0.98
1 6 12 10.33 0.85
1 6 12 9.81 0.9
-1 6 -12 11.26 0.92
1 -6 12 9.26 0.95
1 6 13 2.46 0.63
-1 6 -13 3.36 0.62
1 6 13 2.11 0.58
-1 6 -13 2.12 0.52
1 -6 13 2.22 0.56
1 -6 13 2.59 0.64
-1 6 -13 3.41 0.61
1 6 13 3.05 0.59
-1 -6 -13 3.13 0.6
1 6 13 2.94 0.52
-1 6 -14 140.27 4.2
1 6 14 147.16 4.31
1 6 14 145.06 4.23
-1 6 -14 146.54 4.02
1 -6 14 137.12 4.24
1 -6 14 139.91 4.32
-1 6 -14 141.3 4.14
-1 -6 -14 137.78 4.16
1 6 14 143.27 4.16
1 6 14 139.77 4.03
-1 6 -14 153.77 4.36
-1 6 -15 8.09 0.84
-1 6 -15 7.66 0.8
1 -6 15 8.29 0.95
-1 6 -15 8.42 0.9
1 6 15 6.75 0.83
1 6 15 8.97 0.95
1 6 16 31.16 1.63
-1 6 -16 30.98 1.67
1 6 16 32.3 1.69
-1 6 -16 31.92 1.65
-1 6 -16 33.66 1.65
1 -6 16 31.82 1.72
-1 6 -16 30.56 1.56
1 6 16 33.94 1.65
-1 -6 -16 30.67 1.6
1 6 16 28.49 1.48
-1 6 -17 1.89 0.54
1 6 17 1.18 0.47
1 6 17 1.32 0.52
-1 6 -17 1.2 0.49
-1 6 -17 2.27 0.54
1 -6 17 2.05 0.56
-1 6 -17 1.64 0.47
1 6 17 1.1 0.48
1 6 17 1.81 0.48
-1 -6 -17 1.25 0.46
1 6 17 1.07 0.43
1 6 18 0.05 0.32
-1 6 -18 0.05 0.41
-1 6 -18 1.06 0.42
-1 -6 -18 -0.06 0.4
1 6 18 -0.15 0.33
1 6 18 -0.05 0.4
1 6 19 2.19 0.55
1 6 19 2.4 0.52
1 6 19 2.39 0.43
1 -6 19 2 0.55
-1 6 -19 1.86 0.46
1 6 19 2.37 0.45
1 6 19 2.36 0.49
1 -6 19 1.99 0.57
-1 6 -19 2.8 0.5
1 -6 19 2.31 0.55
-1 6 -19 1.73 0.44
-1 -6 -19 3.29 0.58
1 6 19 2.89 0.49
1 6 19 3.13 0.52
1 6 20 11.95 0.89
1 6 20 11.29 0.81
1 -6 20 12.24 0.97
-1 6 -20 11.21 0.79
1 6 20 11.9 0.82
1 6 20 12.16 0.77
1 -6 20 11.74 0.99
-1 6 -20 11.4 0.8
-1 6 -20 11.42 0.82
1 -6 20 11.1 0.88
-1 -6 -20 12.24 0.87
1 6 20 10.26 0.75
1 6 20 11.12 0.82
1 6 21 24.42 1.12
1 6 21 26.7 1.24
1 -6 21 25.86 1.29
1 6 21 27.21 1.16
1 -6 21 26.19 1.37
-1 6 -21 24.77 1.11
-1 6 -21 24.68 1.12
1 6 21 28.82 1.26
1 -6 21 26.83 1.27
-1 -6 -21 26.4 1.18
1 6 21 23.93 1.07
1 6 22 14.36 0.74
1 -6 22 15.95 0.95
1 6 22 13.52 0.8
-1 6 -22 14.27 0.73
1 -6 22 15.59 0.86
1 6 22 15.65 0.83
1 -6 23 9.75 0.66
1 6 23 9 0.57
-1 6 -23 8.03 0.55
1 6 23 10.81 0.6
-1 -7 22 -0.02 0.22
-1 7 22 -0.1 0.2
-1 -7 22 0.16 0.24
-1 7 21 3.19 0.4
-1 -7 21 2.55 0.41
-1 7 21 2.69 0.38
-1 -7 21 2.19 0.43
-1 -7 20 16.34 0.95
1 7 -20 15.37 0.82
-1 7 20 14.8 0.86
-1 -7 20 15.02 0.99
-1 7 20 14.92 0.86
-1 -7 20 15.01 0.93
-1 7 20 15.37 0.89
-1 7 19 0.26 0.39
1 7 -19 0.39 0.37
-1 7 19 0.3 0.35
1 7 -19 0.32 0.3
-1 7 19 -0.25 0.35
-1 7 19 0.1 0.28
-1 7 19 0.2 0.27
1 7 -19 0.07 0.29
-1 7 19 0.29 0.35
-1 -7 19 0.05 0.38
-1 7 19 0.11 0.3
1 7 -18 0.59 0.37
-1 7 18 0.63 0.41
-1 7 18 1.24 0.47
-1 7 18 1.3 0.42
-1 7 18 1.13 0.37
1 7 -18 0.88 0.4
-1 -7 18 1.23 0.48
-1 7 18 1.07 0.41
1 7 -18 0.5 0.33
-1 7 18 0.38 0.32
-1 7 17 10.2 0.91
1 7 -17 12.23 0.94
-1 7 17 10.98 0.91
-1 7 17 10.99 0.89
-1 7 17 10.58 0.83
1 7 -17 10.23 0.88
-1 7 17 12.71 0.91
1 7 -17 10.37 0.82
-1 -7 17 9.68 0.9
-1 7 17 10.67 0.87
1 7 -16 -0.06 0.43
-1 7 16 0.35 0.36
-1 7 15 28.65 1.53
-1 7 15 27.31 1.55
1 7 -15 27.1 1.49
-1 7 15 26.45 1.39
-1 7 15 30.11 1.53
-1 7 15 28.27 1.44
-1 -7 15 25.29 1.5
-1 -7 15 29.17 1.61
-1 7 15 26.22 1.47
-1 7 15 25.99 1.37
-1 7 14 64.68 2.54
1 7 -14 62.54 2.46
-1 7 14 64.32 2.49
-1 7 14 61.66 2.36
-1 7 14 67.35 2.5
-1 7 14 63.69 2.36
-1 -7 14 64.46 2.57
1 7 -14 69.06 2.52
-1 -7 14 64.66 2.58
-1 7 14 64.58 2.47
-1 7 14 64.77 2.35
1 7 -13 5.14 0.69
1 7 -13 5.85 0.78
-1 7 13 5.79 0.81
-1 7 13 5.18 0.76
1 7 -13 6.67 0.83
-1 7 13 5.19 0.7
-1 -7 13 5.98 0.81
-1 7 13 4.78 0.71
-1 7 13 4.36 0.64
1 7 -13 4.54 0.61
-1 7 13 5.4 0.75
-1 7 13 4.86 0.67
1 7 -12 123.35 3.78
-1 7 12 120.67 3.68
-1 -7 12 120.2 3.87
-1 7 12 126.71 3.7
-1 7 12 119.88 3.75
1 7 -12 123.96 3.59
-1 7 12 121.32 3.66
-1 7 12 121.14 3.57
-1 7 12 120 3.74
1 7 -12 118.16 3.62
1 7 -12 121.04 3.73
-1 7 12 125.25 3.83
-1 7 12 127.1 3.9
1 7 -11 10.23 0.9
-1 7 11 9.44 0.94
-1 7 11 10.78 1.03
-1 -7 11 9.83 0.9
1 7 -11 10.4 0.97
-1 7 11 9.9 0.89
-1 7 11 9 0.91
1 7 -11 10.4 0.89
-1 7 11 10.03 0.91
-1 -7 11 10.87 1.01
-1 7 11 9.23 0.92
-1 7 11 8.13 0.81
-1 7 11 9.64 0.94
-1 7 11 9.48 0.88
1 7 -10 71.92 2.57
-1 7 10 78.06 2.84
-1 7 10 83.29 2.85
-1 7 10 69.22 2.66
-1 7 10 82.98 2.75
-1 7 10 75.33 2.73
-1 -7 10 77.2 2.86
-1 7 10 76.08 2.68
1 7 -10 75.99 2.74
-1 7 10 75.72 2.55
-1 -7 10 75.52 2.7
-1 7 10 77.79 2.77
-1 7 10 74.83 2.6
-1 7 9 14.52 1.13
1 7 -9 14.53 1.05
-1 7 9 13.18 1.13
-1 7 9 15.73 1.03
-1 -7 9 14.85 1.09
1 7 -9 13.66 1.09
-1 -7 9 14.08 1.12
-1 7 9 13.18 1.06
-1 7 9 15.66 1.09
-1 7 9 14.96 1.08
-1 7 9 13.14 1.09
-1 7 9 15.13 1.14
-1 7 9 16.54 1.08
-1 7 8 114.02 3.61
1 7 -8 113.55 3.37
-1 -7 8 112.32 3.45
-1 7 8 110.66 3.31
-1 7 8 116.29 3.46
-1 7 8 112.2 3.54
-1 7 8 110.91 3.48
-1 -7 8 112.78 3.6
1 7 -8 106.21 3.22
-1 7 8 114.25 3.45
-1 7 8 114.23 3.37
-1 7 8 111.35 3.51
-1 7 8 112.03 3.32
1 7 -7 3.34 0.55
1 7 -7 2.67 0.55
-1 7 7 2.45 0.51
-1 -7 7 2.47 0.54
-1 7 7 2.77 0.55
-1 7 7 3.89 0.62
-1 7 7 2.76 0.6
1 7 -7 3 0.53
-1 7 7 4.26 0.65
-1 7 7 3.09 0.53
-1 7 7 2.83 0.56
-1 7 7 3.28 0.64
-1 7 7 3.08 0.53
-1 -7 6 0.52 0.34
-1 -7 6 0.62 0.42
1 7 -6 0.56 0.42
-1 7 6 0.61 0.38
-1 7 6 0.39 0.4
-1 7 6 0.17 0.44
-1 7 6 0.7 0.38
-1 7 6 1.31 0.55
-1 7 6 0.67 0.45
-1 7 6 0.82 0.4
-1 7 6 0.53 0.46
-1 7 6 0.54 0.36
-1 -7 5 4.48 0.61
1 7 -5 4.21 0.63
-1 -7 5 4.21 0.6
-1 7 5 3.72 0.56
-1 7 5 4.57 0.62
-1 7 5 4.49 0.66
1 7 -5 4.75 0.57
-1 7 5 4.29 0.62
-1 7 5 4.36 0.7
-1 7 5 4.82 0.65
-1 7 5 5.85 0.72
-1 7 5 5.46 0.64
1 7 -4 1.53 0.47
-1 7 4 0.87 0.39
1 7 -4 2.59 0.49
-1 7 4 0.78 0.51
-1 7 4 1.75 0.51
-1 7 4 0.81 0.52
-1 7 4 0.92 0.48
-1 7 4 1.02 0.52
-1 -7 4 0.9 0.38
1 7 -3 43 1.78
-1 7 3 43.81 1.83
-1 7 3 40.91 1.73
-1 7 3 42.7 1.82
-1 7 3 41.86 1.74
-1 7 3 41.73 1.82
-1 7 3 43.25 1.84
-1 -7 3 38.5 1.68
-1 -7 2 48.05 1.89
1 7 -2 51.6 1.96
-1 7 2 50.77 1.92
-1 7 2 50.95 2.02
1 7 -2 50.81 1.98
-1 7 2 52.47 2.02
-1 7 2 48.21 1.9
-1 7 2 50.63 2.01
-1 7 2 50.18 2.01
-1 7 2 45.52 1.89
1 7 -1 58.22 2.08
-1 7 1 51.64 1.91
-1 7 1 55.54 2.15
-1 7 1 54.57 2.02
-1 7 1 56.55 2.12
1 7 -1 55.1 2.1
-1 7 1 60.26 2.09
-1 7 1 53.09 2.1
-1 -7 1 55.67 2.04
-1 7 0 113.2 3.31
1 7 0 107.2 3.08
-1 7 0 109.34 3.17
-1 7 0 113.61 3.35
1 7 0 111.03 3.32
-1 7 0 111.37 3.2
-1 7 0 105 3.27
1 7 0 116.79 3.28
-1 7 0 110.16 3.14
-1 7 -1 23.69 1.28
-1 7 -1 28.21 1.29
1 7 1 26.93 1.26
-1 7 -1 21.45 1.29
1 7 1 23.82 1.31
-1 7 -1 21.44 1.27
-1 7 -1 20.53 1.16
1 7 1 23.68 1.24
1 7 2 123.45 3.45
-1 7 -2 126.43 3.57
1 7 2 123.14 3.6
-1 7 -2 118.61 3.57
1 7 2 130.77 3.65
1 7 2 126.84 3.63
1 7 2 121.04 3.47
-1 7 -2 126.58 3.48
-1 7 -3 42.78 1.77
-1 7 -3 38.68 1.68
1 7 3 40.23 1.66
1 7 3 39.11 1.77
-1 7 -3 39.83 1.66
-1 7 -3 41.43 1.77
1 7 3 41.35 1.76
1 7 3 38.22 1.63
1 7 3 39.06 1.73
-1 7 -3 40.62 1.67
-1 7 -4 11.93 0.89
-1 7 -4 14.14 0.99
1 7 4 12.71 0.93
1 7 4 11.91 0.99
-1 7 -4 12.31 0.89
1 7 4 11.95 0.96
-1 7 -4 11.7 0.94
1 7 4 12.7 1.01
-1 7 -4 13.03 0.92
1 7 4 12.26 0.88
-1 7 -5 60.14 2.2
1 7 5 58.3 2.06
1 7 5 60.92 2.25
-1 7 -5 59.95 2.2
-1 7 -5 58.82 2.12
1 7 5 59.59 2.18
-1 7 -5 57.04 2.04
1 7 5 57.45 2.23
1 7 5 57.97 2.24
-1 7 -5 57.57 2.21
1 7 5 57.92 2.08
1 7 6 0.96 0.47
-1 7 -6 1.1 0.46
-1 7 -6 1.26 0.42
-1 7 -6 0.88 0.39
1 7 6 1.06 0.43
1 -7 6 1.54 0.49
-1 7 -6 1.17 0.45
1 7 6 1.03 0.46
-1 7 -6 1.06 0.45
1 7 6 1.5 0.41
1 7 7 110.18 3.34
-1 7 -7 112.23 3.26
-1 7 -7 105.94 3.14
1 7 7 105.39 3.25
1 -7 7 102.86 3.32
-1 7 -7 99.18 3.17
-1 7 -7 104.62 3.28
1 7 7 110.06 3.38
1 7 7 109.81 3.24
1 7 8 10.94 0.99
1 7 8 9.95 0.92
1 -7 8 11.05 0.95
-1 7 -8 11.31 0.89
1 7 8 10.89 0.9
-1 7 -8 11.7 1
-1 7 -8 10.4 0.87
-1 7 -8 10.84 0.91
1 7 8 12.02 1.01
1 7 8 12.8 0.96
1 7 9 139.06 4.19
1 7 9 141.1 4.19
1 7 9 144.78 4.09
-1 7 -9 148.45 4.19
1 -7 9 138.42 4.14
-1 7 -9 144.47 3.95
-1 7 -9 144.66 4.13
1 7 9 137.9 4.01
-1 7 -9 143.05 3.99
-1 7 -9 146.14 4.12
1 7 9 141.65 4.15
1 7 9 137.52 4.01
1 7 10 30.19 1.62
1 7 10 27.57 1.58
-1 7 -10 25.58 1.48
1 7 10 28.52 1.51
-1 7 -10 28.86 1.52
1 -7 10 27.55 1.54
1 7 10 27.63 1.46
-1 7 -10 27.59 1.39
1 7 10 27.08 1.5
-1 7 -10 28.13 1.5
1 7 10 26.77 1.46
1 7 11 244.85 6.27
1 7 11 241.01 6.25
1 -7 11 227.19 6.17
1 7 11 233.05 6.04
-1 7 -11 250.38 6.15
1 7 11 244.28 6.11
-1 7 -11 249.52 6.25
-1 7 -11 241.98 6.11
1 7 11 245.28 6.22
1 7 11 243.54 6.12
1 -7 12 36.22 1.81
1 7 12 37.48 1.76
-1 7 -12 36.36 1.71
1 7 12 41.15 1.87
-1 7 -12 37.57 1.75
1 -7 12 39.31 1.93
1 7 12 40.45 1.89
1 7 12 35.52 1.84
1 7 13 73.87 2.69
1 7 13 72.78 2.73
1 7 13 74.02 2.6
-1 7 -13 74.06 2.56
1 -7 13 74.24 2.71
-1 7 -13 73.65 2.74
1 7 13 67.94 2.5
1 -7 13 72.94 2.76
1 7 13 73.43 2.67
-1 7 -13 74.99 2.62
-1 7 -13 73.81 2.52
1 7 13 72.8 2.59
1 7 14 115.37 3.6
1 7 14 109.89 3.51
1 -7 14 106.5 3.49
1 7 14 110.3 3.4
-1 7 -14 113.01 3.34
-1 7 -14 113.22 3.57
1 7 14 116.76 3.41
-1 7 -14 118.03 3.46
1 -7 14 118.66 3.69
1 7 14 110.96 3.5
1 7 14 114.22 3.47
1 7 15 0.85 0.5
1 7 15 0.64 0.42
1 7 15 1.57 0.47
1 7 15 0.84 0.4
-1 7 -15 0.42 0.46
1 -7 15 1.78 0.54
1 7 15 1.11 0.48
1 7 15 1.04 0.46
-1 -7 -15 1.18 0.39
-1 7 -16 16.84 1.09
1 7 16 14.93 1.06
1 7 16 18.11 1.09
-1 7 -16 17.42 1.15
1 7 16 15.52 0.99
-1 7 -16 17.66 1.08
-1 -7 -16 17.75 1.07
1 7 16 17.83 1.15
1 7 17 9.82 0.87
1 7 17 10.42 0.85
-1 7 -17 11.22 0.9
1 7 17 10.27 0.76
1 7 17 9.36 0.78
1 7 17 9.86 0.8
-1 7 -17 11.03 0.82
1 -7 17 10.29 0.89
1 7 17 9.28 0.82
1 7 17 11.9 0.89
-1 -7 -17 11.07 0.82
1 7 18 53.37 1.99
1 -7 18 52.69 2.13
-1 7 -18 55.9 1.99
1 7 18 53.93 1.88
1 7 18 51.35 1.84
1 -7 18 56.25 2.19
1 7 18 56.46 1.99
-1 7 -18 55.72 1.85
1 -7 18 51.98 2.01
-1 -7 -18 53.1 1.84
1 7 19 1.46 0.42
-1 7 -19 1.54 0.39
1 -7 19 1.94 0.46
1 7 19 0.99 0.33
1 7 19 1.4 0.36
1 -7 19 1.3 0.48
-1 7 -19 1.21 0.33
1 -7 19 1.02 0.38
1 7 19 0.7 0.38
-1 -7 -19 1.53 0.34
1 7 20 20.13 0.89
1 7 20 21.59 0.91
1 7 20 22.35 1.02
1 -7 20 20.45 1.03
1 -7 20 22.41 1.12
1 -7 20 22.32 1.14
1 7 21 51.88 1.48
1 -7 21 47.7 1.66
1 -7 21 47.45 1.56
1 7 21 52.7 1.56
-1 -8 20 3.57 0.4
-1 -8 20 4.69 0.4
-1 8 20 4.03 0.35
-1 -8 19 2.25 0.41
-1 8 19 2.22 0.34
-1 -8 19 1.57 0.35
-1 8 19 2.46 0.37
-1 8 19 2.38 0.31
-1 8 18 60.76 1.8
-1 8 18 59.52 1.84
-1 8 18 54.81 1.69
-1 8 18 61.15 1.89
-1 -8 18 62.82 1.99
1 8 -18 58.38 1.87
1 8 -17 58.55 1.95
-1 8 17 55.38 1.83
-1 8 17 56.94 1.89
-1 8 17 55.75 1.77
-1 -8 17 58.07 2.02
-1 8 17 57.47 1.91
1 8 -17 51.65 1.79
1 8 -16 50.06 1.86
-1 8 16 47.9 1.78
-1 8 16 47.41 1.74
-1 8 16 45.14 1.66
-1 8 16 49.64 1.83
-1 -8 16 47.56 1.89
1 8 -16 46.77 1.73
1 8 -15 9.63 0.83
-1 8 15 10.22 0.78
-1 8 15 8.19 0.75
-1 -8 15 9.18 0.82
-1 8 15 8.57 0.72
-1 8 15 9.81 0.83
-1 -8 15 8.51 0.82
1 8 -15 8 0.72
1 8 -14 0.11 0.42
-1 8 14 0.56 0.3
-1 8 14 0.56 0.41
-1 8 14 0.05 0.35
-1 -8 14 0.11 0.36
-1 8 14 0.37 0.37
-1 -8 14 -0.06 0.42
-1 8 14 0.57 0.41
1 8 -14 -0.05 0.37
1 8 -13 43.24 1.72
-1 8 13 43.75 1.72
1 8 -13 45.92 1.92
-1 8 12 86.37 2.74
-1 8 12 87.64 2.84
-1 8 12 87.09 2.9
-1 -8 12 81.22 2.92
-1 8 12 87.77 2.82
-1 8 12 87.63 2.92
1 8 -12 87.55 2.92
-1 -8 11 0.11 0.34
1 8 -11 -0.12 0.41
1 8 -11 0.21 0.36
-1 8 11 0.42 0.4
-1 8 11 0.17 0.36
-1 8 11 -0.06 0.4
-1 -8 11 -0.06 0.44
-1 8 11 0.22 0.41
-1 8 11 0.42 0.45
-1 8 11 0.22 0.33
1 8 -10 6.5 0.74
-1 -8 10 4.79 0.74
-1 8 10 4.82 0.68
-1 8 10 6.7 0.78
-1 8 10 5.53 0.71
-1 8 10 6.03 0.71
-1 8 10 6.1 0.76
1 8 -10 7.2 0.82
-1 -8 10 4.85 0.66
1 8 -9 3.99 0.67
-1 -8 9 3.24 0.59
-1 8 9 3.19 0.59
-1 -8 9 2.84 0.61
-1 8 9 3.79 0.65
-1 8 9 2.32 0.55
-1 8 9 3.73 0.64
-1 8 9 3 0.64
-1 8 9 3.03 0.59
-1 -8 8 105.78 3.5
-1 8 8 107.94 3.36
1 8 -8 104.24 3.18
-1 8 8 103.67 3.3
-1 8 8 108.27 3.43
-1 8 8 111.98 3.41
-1 8 8 115.66 3.48
-1 8 8 107.84 3.45
1 8 -8 110.61 3.41
1 8 -7 8.49 0.78
-1 8 7 9.4 0.87
-1 8 7 8.27 0.86
-1 -8 7 9.17 0.93
-1 8 7 8.54 0.89
-1 8 7 8.58 0.83
-1 8 7 7.73 0.84
-1 8 7 7.13 0.79
-1 8 7 9.7 0.92
1 8 -7 7.3 0.82
-1 -8 7 7.38 0.8
-1 8 6 45.62 1.96
-1 8 6 44.95 1.95
1 8 -6 48.29 1.94
-1 8 6 46.02 1.99
-1 8 6 45.55 2
-1 8 6 47.34 1.96
-1 8 6 48.81 2.11
-1 -8 6 45.9 1.97
1 8 -6 48.64 2.03
-1 8 5 86.52 2.91
1 8 -5 85.32 2.73
1 8 -5 91.52 2.9
-1 8 5 87.74 2.89
-1 8 5 88.14 2.95
-1 8 5 90.83 2.99
-1 8 5 84.98 2.98
-1 8 5 86.33 2.85
-1 -8 5 87.85 2.94
1 8 -5 86.76 2.9
-1 -8 4 0.12 0.32
1 8 -4 0.06 0.35
-1 8 4 0.18 0.49
-1 8 4 0.33 0.37
1 8 -4 0.46 0.34
-1 8 4 -0.23 0.47
-1 8 4 0.06 0.49
-1 8 4 0.49 0.4
-1 8 4 0.27 0.41
-1 8 4 -0.1 0.4
1 8 -3 1.82 0.51
-1 8 3 1.81 0.6
-1 8 3 1.74 0.54
-1 8 3 3.12 0.66
-1 8 3 3.16 0.73
-1 8 3 1.54 0.53
1 8 -3 3.12 0.58
-1 8 2 161.81 4.43
-1 8 2 169.67 4.6
1 8 -2 163.85 4.45
-1 8 2 170.01 4.66
-1 8 2 168.21 4.64
-1 8 2 159.6 4.41
1 8 -2 164.02 4.49
1 8 -1 141.69 4.07
1 8 -1 151.43 4.14
-1 8 1 151.8 4.2
-1 8 1 145.04 4.03
1 8 -1 151.67 4.24
-1 8 1 153.54 4.29
-1 8 1 151.32 4.22
-1 8 1 154.05 4.29
-1 8 1 138.61 4.12
-1 8 1 133.72 4.06
-1 8 0 88.47 2.88
1 8 0 86.87 2.9
-1 8 0 100.67 3.15
-1 8 0 99.1 3.11
1 8 0 92.43 3.08
-1 8 0 95.71 3.14
-1 8 0 89.43 2.99
-1 8 0 87.2 3.05
-1 8 0 96.49 3.13
-1 8 -1 343.95 7.88
-1 8 -1 328.55 7.77
-1 8 -1 329.82 7.87
-1 8 -1 333.46 7.78
1 8 1 324.05 7.84
-1 8 -1 317.28 7.74
1 8 1 323.76 7.66
-1 8 -2 173.82 4.65
1 8 2 169.95 4.5
-1 8 -2 173.56 4.71
-1 8 -2 172.51 4.76
-1 8 -2 173.09 4.63
1 8 2 176.33 4.8
-1 8 -2 171 4.67
1 8 2 170.71 4.55
-1 8 -3 166.47 4.5
1 8 3 162.84 4.41
-1 8 -3 168.72 4.58
1 8 3 166.78 4.63
-1 8 -3 168.65 4.49
-1 8 -3 168.94 4.64
-1 8 -3 161.88 4.53
1 8 3 164.45 4.39
1 8 4 8.56 0.8
-1 8 -4 7.69 0.83
-1 8 -4 7.03 0.76
-1 8 -4 7.98 0.83
-1 8 -4 7.23 0.73
1 8 4 7.59 0.9
-1 8 -4 6.67 0.77
1 8 4 7 0.82
-1 8 -4 7.08 0.75
1 8 5 42.96 1.83
-1 8 -5 44.12 1.83
-1 8 -5 41.36 1.86
-1 8 -5 40.37 1.85
1 8 5 42.32 1.94
1 8 5 46.64 1.99
-1 8 -5 44.66 1.9
1 8 5 41.71 1.89
-1 8 -5 45.03 1.86
-1 8 -6 141.4 3.91
-1 8 -6 135.92 3.95
1 8 6 138.85 3.97
-1 8 -6 138.8 4.09
1 8 6 140.84 4.1
-1 8 -6 139.33 3.99
1 8 6 136.43 4.04
-1 8 -6 138.25 3.97
1 8 6 144.63 4.07
-1 8 -7 10.56 0.85
-1 8 -7 11.7 0.94
1 8 7 11.33 0.95
-1 8 -7 11.36 0.98
1 8 7 10.8 0.98
1 8 7 11.3 0.98
-1 8 -7 10.09 0.91
-1 8 -8 41.24 1.78
1 8 8 40.77 1.83
-1 8 -8 44.18 1.94
-1 8 -8 43.17 1.85
1 8 8 46.4 1.97
1 8 8 39.07 1.85
-1 8 -8 41.86 1.86
1 8 9 39.48 1.76
-1 8 -9 41.78 1.84
-1 8 -9 34.66 1.61
1 8 9 37.99 1.71
1 8 9 40.55 1.85
-1 8 -9 39.32 1.72
1 8 9 38 1.8
1 8 9 37.46 1.73
-1 8 -9 39.92 1.8
1 -8 10 36.25 1.74
1 8 10 35.15 1.67
-1 8 -10 38.44 1.74
1 8 10 35.72 1.66
1 8 10 40.44 1.82
1 8 10 40.68 1.83
-1 8 -10 37.26 1.82
1 8 10 35.73 1.67
-1 8 -11 126.44 3.79
1 8 11 125.61 3.61
1 8 11 125.35 3.59
-1 8 -11 125.79 3.66
1 -8 11 110.49 3.59
1 8 11 124.27 3.65
1 8 11 128.37 3.74
1 8 11 125.95 3.73
-1 8 -11 127.65 3.66
1 8 12 41.28 1.78
1 8 12 44.2 1.87
1 8 12 40.71 1.83
1 8 12 41.13 1.74
-1 8 -12 45.33 1.94
-1 8 -13 22.21 1.3
1 8 13 20.17 1.13
1 8 13 18.07 1.09
-1 8 -13 20.9 1.15
1 -8 13 16.16 1.11
1 8 13 19.51 1.07
1 -8 13 18.6 1.2
-1 8 -13 18.8 1.08
1 8 14 152.66 4.13
1 8 14 163.48 4.28
1 8 14 168.43 4.35
1 -8 14 157.28 4.39
1 8 14 168 4.38
-1 8 -14 171.81 4.47
1 8 14 162.51 4.17
1 8 15 66.39 2.19
1 8 15 62.42 2.06
1 8 15 63.77 2.17
1 -8 15 64.88 2.27
1 8 15 67.86 2.25
-1 8 -15 65.12 2.28
1 8 15 59.66 2
1 8 16 3.32 0.49
1 8 16 2.54 0.42
1 8 16 3.37 0.52
1 -8 16 3.01 0.57
1 -8 16 3.84 0.53
1 8 16 3.95 0.55
-1 8 -16 2.93 0.52
1 8 16 3.75 0.44
1 8 17 23.24 1.05
1 -8 17 19.37 1.11
1 8 17 22.15 1.04
1 -8 17 22.43 1.09
1 8 17 21.49 1.06
1 -8 17 21.72 1.18
-1 8 -17 21.25 1.07
1 8 18 27.64 1.08
1 -8 18 27.9 1.23
1 8 18 27.24 1.08
1 8 18 27.86 1.12
1 -8 18 26.32 1.12
1 -8 18 26.75 1.22
1 8 19 0.37 0.21
1 8 19 0.84 0.26
1 -8 19 0.22 0.23
-1 8 -19 0.42 0.22
1 -8 19 0.46 0.25
1 8 19 0.38 0.23
-1 -9 17 1.44 0.29
-1 9 17 1.02 0.23
-1 -9 17 1.06 0.27
-1 9 16 3.46 0.35
-1 9 16 3.89 0.39
-1 -9 16 4.68 0.47
-1 9 16 4.69 0.42
1 9 -15 2.56 0.43
-1 9 15 2.68 0.39
-1 9 15 2.04 0.33
-1 -9 15 2.82 0.45
-1 9 15 2.42 0.37
-1 9 15 2.27 0.38
1 9 -14 0.89 0.36
-1 9 14 1.11 0.35
-1 9 14 1.31 0.35
-1 -9 14 0.62 0.38
-1 9 14 1 0.35
-1 9 14 0.83 0.31
1 9 -13 12.59 0.86
1 9 -13 10.68 0.69
-1 9 13 10.89 0.78
-1 9 13 10.79 0.69
-1 -9 13 10.83 0.79
-1 9 13 10.53 0.74
-1 9 13 9.73 0.67
-1 -9 13 11.63 0.87
-1 9 13 11.08 0.75
1 9 -13 10.97 0.71
-1 9 13 10.06 0.74
-1 9 12 1.06 0.33
1 9 -12 1.02 0.41
-1 9 12 1 0.34
1 9 -12 1.28 0.36
-1 9 12 1.35 0.4
-1 -9 12 1.34 0.4
-1 9 12 0.76 0.37
-1 9 12 1.88 0.42
-1 -9 12 2.01 0.5
-1 9 12 1.19 0.39
1 9 -12 0.66 0.33
-1 9 11 4.78 0.57
1 9 -11 5.76 0.67
1 9 -11 6.04 0.66
-1 -9 11 4.91 0.62
1 9 -11 6.37 0.64
-1 9 11 5.1 0.58
-1 9 11 6.36 0.66
-1 9 11 6.31 0.65
-1 9 11 6.14 0.62
-1 9 11 5.4 0.59
1 9 -10 7.11 0.71
1 9 -10 8.74 0.75
-1 9 10 7.29 0.68
-1 9 10 7.01 0.62
-1 -9 10 6.88 0.73
-1 9 10 7.65 0.72
-1 9 10 8.14 0.73
-1 9 10 7.85 0.74
-1 9 10 6.73 0.67
-1 9 10 7.34 0.7
1 9 -9 23.98 1.31
1 9 -9 23.19 1.27
-1 -9 9 26.11 1.38
-1 9 9 26.6 1.25
-1 9 9 25.25 1.32
1 9 -9 24.45 1.2
-1 9 9 25.32 1.26
-1 9 9 24.72 1.25
1 9 -8 0.52 0.39
-1 -9 8 0.59 0.36
-1 9 8 0.61 0.37
1 9 -8 0.43 0.32
-1 9 8 0.57 0.35
1 9 -8 0.51 0.35
-1 9 8 0.23 0.36
-1 9 8 -0.14 0.31
-1 9 7 10.51 0.86
-1 9 7 10.24 0.88
-1 9 7 11.79 0.89
-1 9 7 11.73 0.93
-1 9 7 10.6 0.91
1 9 -7 11.61 0.88
-1 -9 7 11.48 0.9
1 9 -7 12.97 0.95
-1 9 7 11.32 0.85
-1 9 6 1.99 0.46
-1 -9 6 1.54 0.49
-1 9 6 2.22 0.49
1 9 -6 1.43 0.44
-1 9 6 1.89 0.49
-1 9 6 2 0.51
-1 9 6 2.03 0.48
1 9 -6 1.79 0.44
-1 9 6 1.73 0.52
1 9 -6 1.25 0.43
-1 -9 6 1.09 0.39
-1 -9 5 40.32 1.84
-1 9 5 38.79 1.72
1 9 -5 41.34 1.73
-1 9 5 39.96 1.76
-1 9 5 38.61 1.7
-1 9 5 39.07 1.77
-1 9 5 39.48 1.75
1 9 -5 38.95 1.74
-1 9 5 36.79 1.73
1 9 -5 37.71 1.68
-1 -9 5 37.56 1.69
-1 9 4 9.82 0.88
1 9 -4 8.99 0.84
1 9 -4 8.63 0.77
-1 9 4 10.09 0.88
-1 9 4 10.47 0.86
-1 9 4 10.16 0.9
1 9 -4 9.06 0.87
-1 9 4 9.8 0.88
-1 9 4 10.27 0.9
1 9 -4 9.71 0.83
-1 -9 4 7.63 0.78
1 9 -3 0.1 0.35
-1 9 3 0.06 0.41
1 9 -3 0.05 0.36
-1 9 3 0.11 0.37
-1 9 3 0.35 0.38
-1 9 3 0.11 0.41
1 9 -3 0.1 0.32
-1 9 3 0.52 0.39
-1 -9 3 0.38 0.37
1 9 -3 -0.05 0.36
-1 9 2 3.89 0.63
1 9 -2 3.46 0.6
1 9 -2 3.22 0.57
-1 9 2 3.28 0.61
-1 9 2 3.29 0.59
-1 9 2 4.04 0.63
-1 9 2 4.03 0.56
1 9 -2 4.29 0.6
-1 -9 2 3.61 0.59
-1 9 1 0.79 0.45
-1 9 1 0.57 0.46
1 9 -1 0.11 0.4
1 9 -1 0.57 0.4
-1 9 1 1.18 0.47
-1 9 1 0.53 0.42
-1 9 0 5.48 0.69
-1 9 0 5.43 0.74
-1 9 0 5.84 0.7
1 9 0 6.41 0.71
-1 9 0 4.39 0.67
-1 9 -1 4.67 0.67
-1 9 -1 5.07 0.74
1 9 1 4 0.61
-1 9 -1 3.9 0.66
-1 9 -1 3.89 0.64
-1 9 -1 2.74 0.61
-1 9 -2 70.97 2.5
-1 9 -2 71.55 2.54
1 9 2 76.04 2.58
1 9 2 73.34 2.6
-1 9 -2 68.03 2.43
-1 9 -2 71.11 2.58
-1 9 -2 71.19 2.55
-1 9 -3 33.64 1.63
1 9 3 29.9 1.52
-1 9 -3 31.71 1.5
-1 9 -3 29.27 1.51
-1 9 -3 28.71 1.41
1 9 3 29.2 1.57
-1 9 -3 30.32 1.55
1 9 3 28.72 1.54
-1 9 -3 33.05 1.59
-1 9 -4 0.66 0.4
-1 9 -4 0.81 0.45
-1 9 -4 0.44 0.42
1 9 4 0.97 0.4
1 9 4 0.33 0.42
1 9 4 0.39 0.38
1 9 4 0.52 0.46
-1 9 -4 0.79 0.42
-1 9 -4 0.41 0.42
-1 9 -5 1.42 0.43
-1 9 -5 0.92 0.46
1 9 5 1.28 0.39
-1 9 -5 0.85 0.4
1 9 5 1.32 0.49
1 9 5 2.43 0.52
-1 9 -5 1.46 0.46
-1 9 -6 25.84 1.33
-1 9 -6 29.83 1.44
-1 9 -6 28.44 1.41
-1 9 -6 30.15 1.52
1 9 6 28.04 1.39
1 9 6 28.98 1.51
1 9 6 27.32 1.42
-1 9 -6 27 1.38
-1 9 -7 0.36 0.34
-1 9 -7 1.05 0.44
1 9 7 0.29 0.31
-1 9 -7 0.73 0.38
1 9 7 0.38 0.43
-1 9 -8 0.82 0.4
-1 9 -8 0.48 0.36
-1 9 -8 0.45 0.33
1 9 8 0.4 0.3
1 9 9 36.33 1.58
-1 9 -9 38.63 1.68
1 9 9 39.88 1.71
1 9 9 37.59 1.62
-1 9 -9 37.68 1.56
-1 9 -9 37.52 1.66
-1 9 -9 40.51 1.72
-1 9 -10 15.94 1.05
1 9 10 15.96 1
-1 9 -10 17.86 1.07
1 9 10 17.03 1.07
1 9 10 16.96 1.01
1 -9 10 16.7 1.09
-1 9 -10 17.36 1.07
-1 9 -11 10.29 0.83
1 9 11 9.78 0.78
1 9 11 10.87 0.79
1 9 11 10.22 0.71
-1 9 -11 10.82 0.81
1 9 11 10.92 0.78
1 9 11 11.12 0.87
1 -9 11 10.46 0.86
1 9 11 9.92 0.83
-1 9 -11 10.09 0.78
-1 9 -12 124.66 3.41
-1 9 -12 120.79 3.28
1 9 12 121.41 3.31
1 9 12 124.24 3.28
1 9 12 124.49 3.36
1 9 12 115.52 3.19
1 9 12 127.28 3.39
1 -9 12 116.92 3.37
-1 9 -12 121.52 3.26
-1 9 -13 14.32 0.9
1 9 13 12.81 0.83
1 9 13 13.3 0.79
1 9 13 12.31 0.73
1 9 13 13.23 0.85
1 9 13 14.47 0.87
1 -9 13 12.15 0.83
-1 9 -13 12.52 0.76
1 9 14 0.1 0.3
1 9 14 0.19 0.27
1 9 14 0.83 0.34
1 -9 14 -0.11 0.33
1 -9 14 -0.21 0.32
-1 9 -14 0.37 0.31
1 9 15 29.83 1.12
1 9 15 27.2 1.09
1 -9 15 26.38 1.1
-1 9 -15 28.38 1.15
1 9 16 46.79 1.39
-1 9 -16 42.68 1.4
1 9 16 43.96 1.35
-1 10 13 2.83 0.33
-1 -10 13 3.37 0.37
1 10 -13 2.82 0.34
-1 10 12 15.23 0.75
-1 10 12 13.99 0.65
-1 10 12 12.93 0.63
-1 -10 12 15.15 0.78
1 10 -12 15.75 0.77
1 10 -12 14.95 0.68
-1 10 11 2.17 0.34
-1 10 11 1.89 0.34
1 10 -11 2.77 0.35
-1 10 11 2.12 0.33
-1 -10 11 2.01 0.4
1 10 -11 2.57 0.37
1 10 -11 1.83 0.36
-1 10 10 27.4 1.14
1 10 -10 28.6 1.15
-1 10 10 27.31 1.1
-1 -10 10 25.54 1.09
1 10 -10 26.94 1.12
-1 10 10 26.64 1.11
-1 -10 10 29.46 1.26
1 10 -10 28.21 1.16
1 10 -10 27.38 1.15
1 10 -9 1.83 0.35
-1 10 9 2.02 0.32
-1 -10 9 1.34 0.33
-1 10 9 1.45 0.35
1 10 -9 1.65 0.38
-1 10 9 2.06 0.39
-1 10 9 1.89 0.38
1 10 -9 1.5 0.37
1 10 -9 1.6 0.37
1 10 -8 13.57 0.79
1 10 -8 13.47 0.83
-1 -10 8 10.78 0.76
-1 10 8 12.4 0.74
-1 10 8 12.49 0.8
1 10 -8 12.48 0.73
-1 10 8 12.81 0.81
-1 10 8 11.18 0.71
-1 10 8 12.8 0.79
1 10 -8 12.28 0.79
1 10 -7 0.94 0.32
-1 10 7 0.81 0.37
1 10 -7 0.8 0.38
-1 10 7 1.36 0.36
-1 -10 7 0.39 0.29
1 10 -7 0.89 0.33
1 10 -7 0.97 0.32
-1 10 7 1.04 0.31
-1 10 7 1 0.38
-1 10 7 0.41 0.31
1 10 -7 0.76 0.34
-1 10 6 18.25 1.01
-1 10 6 16.47 0.94
1 10 -6 16.83 0.91
-1 -10 6 16.61 0.97
1 10 -6 17.39 1.01
-1 10 6 16.59 0.95
-1 10 6 17.24 1
1 10 -6 15.95 0.91
1 10 -6 17.56 0.97
-1 10 6 16.51 0.93
1 10 -6 16.55 0.92
-1 10 5 -0.04 0.29
-1 10 5 -0.09 0.35
-1 10 5 0.25 0.33
1 10 -5 -0.04 0.3
-1 10 5 -0.04 0.33
1 10 -5 -0.04 0.4
-1 -10 5 -0.04 0.31
-1 10 5 0.29 0.31
1 10 -5 0.29 0.32
-1 10 4 21.25 1.07
-1 -10 4 23.04 1.17
-1 10 4 21.73 1.14
1 10 -4 25.34 1.2
1 10 -4 23.23 1.22
-1 10 4 24.97 1.22
-1 10 4 20.68 1.05
-1 10 4 25 1.23
1 10 -4 23.57 1.19
-1 10 4 22.76 1.18
-1 10 3 8.94 0.69
-1 10 3 9.09 0.76
1 10 -3 8.01 0.65
1 10 -3 7.31 0.69
-1 -10 3 5.75 0.63
-1 10 3 9.44 0.77
-1 10 3 7.26 0.65
1 10 -3 6.42 0.6
1 10 -3 8.16 0.73
-1 10 3 8.99 0.79
-1 10 3 8.43 0.74
-1 10 3 7.84 0.64
-1 10 3 7.51 0.64
1 10 -2 10.49 0.82
-1 10 2 9.35 0.79
1 10 -2 8.92 0.71
-1 10 2 11.31 0.8
-1 10 2 9.64 0.8
1 10 -2 10.45 0.82
-1 10 2 9.95 0.8
-1 10 2 9.02 0.78
1 10 -2 10.15 0.75
-1 10 2 10.09 0.77
-1 10 1 22 1.19
1 10 -1 20.55 1.14
-1 10 1 21.98 1.16
-1 10 1 22.85 1.19
1 10 -1 18.3 1.03
-1 10 1 20.68 1.13
1 10 -1 19.69 1.07
1 10 -1 21.06 1.17
-1 10 1 23.42 1.23
-1 -10 1 18.84 1.05
-1 10 1 20.7 1.12
1 10 0 43.22 1.69
-1 10 0 43.7 1.72
1 10 0 45.91 1.78
-1 10 0 44.29 1.75
-1 10 0 44.06 1.73
-1 10 0 44.37 1.71
1 10 0 45.99 1.81
1 10 0 45.7 1.73
-1 10 0 47.74 1.83
-1 -10 0 44.94 1.7
-1 10 0 44.05 1.73
1 10 1 11.34 0.85
1 10 1 11.47 0.89
-1 10 -1 10.34 0.86
-1 10 -1 12.06 0.86
-1 10 -1 12.93 0.91
-1 10 -1 13.2 0.92
1 10 1 10.82 0.84
-1 10 -1 11.95 0.83
1 10 1 11.62 0.89
-1 -10 -1 10.59 0.8
-1 10 -1 11.1 0.85
1 10 2 13.73 0.94
-1 10 -2 13.21 0.94
-1 10 -2 13.39 0.9
-1 10 -2 13.88 0.94
1 10 2 13.4 0.91
1 10 2 12.18 0.88
1 10 2 14.05 0.93
-1 10 -2 12.75 0.85
-1 10 -2 11.72 0.89
-1 -10 -2 12.37 0.84
-1 10 -2 13.67 0.95
1 10 3 71.38 2.34
-1 10 -3 73.32 2.38
-1 10 -3 68.64 2.24
-1 10 -3 72.87 2.34
1 10 3 74.32 2.36
-1 10 -3 75.38 2.4
1 10 3 71.54 2.34
1 10 3 73.36 2.36
-1 10 -3 65.15 2.14
-1 10 -3 74.34 2.41
-1 10 -3 69.91 2.25
-1 10 -4 0.34 0.33
-1 10 -4 -0.04 0.38
1 10 4 -0.04 0.36
1 10 4 -0.04 0.39
1 10 4 0.04 0.33
-1 10 -4 0.09 0.33
-1 10 -4 0.13 0.33
1 10 4 -0.3 0.36
-1 10 -4 -0.27 0.38
-1 10 -4 0.41 0.33
1 10 5 13.62 0.89
1 10 5 14.57 0.92
-1 10 -5 13.75 0.88
-1 10 -5 14.08 0.93
1 10 5 13.45 0.87
-1 10 -5 15.94 0.96
-1 10 -5 13.93 0.89
1 10 5 13.5 0.9
1 10 5 14.22 0.81
-1 10 -5 15.71 0.99
-1 10 -5 15.63 0.94
1 10 6 29.01 1.3
-1 10 -6 28.34 1.32
1 10 6 28.86 1.27
1 10 6 30.17 1.33
1 10 6 25.05 1.18
-1 10 -6 28.4 1.25
-1 10 -6 27.77 1.26
1 10 6 27.8 1.18
-1 10 -6 28.41 1.29
-1 10 -6 30.65 1.36
1 10 7 32.4 1.33
1 10 7 29.57 1.26
-1 10 -7 29.86 1.32
1 10 7 28.72 1.28
-1 10 -7 28.23 1.2
-1 10 -7 29.97 1.25
1 10 7 29.34 1.21
1 10 7 28.06 1.2
-1 10 -7 32.52 1.38
-1 10 -7 31.67 1.34
-1 10 -8 7.47 0.58
1 10 8 6.98 0.58
-1 10 -8 7.68 0.66
1 10 8 8.07 0.6
1 10 8 8.23 0.65
-1 10 -8 7.27 0.56
-1 10 -8 6.96 0.57
1 10 8 8.55 0.67
1 -10 8 6.77 0.63
-1 10 -8 8.18 0.67
-1 10 -8 7.18 0.66
1 10 9 4.52 0.48
1 10 9 5.19 0.47
-1 10 -9 4.74 0.51
1 10 9 5.49 0.53
1 10 9 5.76 0.57
-1 10 -9 4.38 0.43
1 10 9 4.86 0.5
1 -10 9 4.35 0.5
-1 10 -9 5.03 0.53
-1 10 -9 5.7 0.57
1 10 10 33.76 1.22
1 10 10 35.65 1.27
-1 10 -10 32.69 1.25
1 10 10 28.02 1.08
1 10 10 33.76 1.23
1 10 10 32.76 1.26
1 -10 10 29.21 1.2
-1 10 -10 32.66 1.24
-1 10 -10 32.86 1.3
1 10 11 0.44 0.23
1 10 11 1.08 0.28
1 10 11 1.05 0.28
1 10 11 0.87 0.3
1 -10 11 0.42 0.26
-1 10 -11 0.47 0.29
-1 10 -11 1.03 0.32
1 10 12 1.7 0.29
-1 10 -12 1.46 0.32
-1 10 -12 1.25 0.26
1 10 12 1.13 0.27
-1 10 -13 2.19 0.31
1 10 13 1.72 0.27
-1 11 8 0.41 0.18
1 11 -7 13.35 0.63
-1 11 7 12.59 0.63
-1 11 7 14.11 0.65
1 11 -7 12.63 0.63
-1 11 6 0.07 0.21
-1 11 6 0.16 0.22
1 11 -6 0.23 0.22
-1 11 6 0.08 0.19
-1 -11 6 0.19 0.22
1 11 -6 0.02 0.21
1 11 -5 8.7 0.57
-1 11 5 8.84 0.52
-1 11 5 9.12 0.56
-1 11 5 8.29 0.54
1 11 -5 8.35 0.49
-1 11 5 8.39 0.52
1 11 -5 8.16 0.56
1 11 -4 0.03 0.26
-1 11 4 0.1 0.24
-1 11 4 0.05 0.23
-1 11 4 0.05 0.24
1 11 -4 0.14 0.2
-1 11 4 0.13 0.22
1 11 -4 -0.05 0.24
1 11 -3 15.76 0.74
1 11 -3 16.54 0.81
-1 11 3 16.03 0.79
-1 11 3 16.56 0.78
1 11 -3 15.23 0.76
-1 11 3 16.92 0.81
-1 11 3 14.72 0.76
1 11 -3 15.9 0.79
1 11 -2 0.55 0.29
-1 11 2 0.54 0.27
1 11 -2 0.26 0.28
-1 11 2 0.11 0.26
1 11 -2 0.65 0.29
1 11 -2 0.15 0.17
-1 11 2 0.21 0.25
1 11 -2 0.35 0.26
-1 11 1 2.07 0.35
1 11 -1 2.02 0.34
1 11 -1 2.15 0.35
-1 11 1 1.71 0.3
-1 11 1 2.72 0.39
1 11 -1 1.4 0.26
-1 11 1 2.37 0.34
1 11 -1 2.19 0.33
1 11 0 3.19 0.37
1 11 0 4.23 0.45
-1 11 0 4.21 0.41
1 11 0 3.53 0.4
-1 11 0 4.25 0.49
-1 11 0 3.98 0.39
1 11 0 3.24 0.37
1 11 0 3.82 0.39
-1 11 0 3.88 0.38
1 11 1 18.53 0.82
-1 11 -1 19.9 0.87
1 11 1 19.84 0.89
1 11 1 20.13 0.87
1 11 1 19.37 0.84
-1 11 -1 19.15 0.91
-1 11 -1 17.64 0.77
-1 11 -1 19.62 0.86
1 11 2 2.31 0.36
1 11 2 1.56 0.3
1 11 2 2.18 0.37
-1 11 -2 2.34 0.36
-1 11 -2 1.99 0.37
-1 11 -2 1.83 0.27
1 11 2 1.92 0.33
-1 11 -2 1.44 0.32
1 11 3 36.04 1.27
-1 11 -3 41.52 1.34
1 11 3 39.57 1.29
1 11 3 36.59 1.19
1 11 3 38.08 1.29
-1 11 -3 40.52 1.33
-1 11 -3 37.61 1.3
1 11 4 -0.07 0.26
-1 11 -4 -0.05 0.23
1 11 4 -0.07 0.23
-1 11 -4 -0.12 0.25
1 11 4 -0.05 0.23
-1 11 -4 0.08 0.24
1 11 5 -0.02 0.23
1 11 5 -0.02 0.2
-1 11 -5 0.1 0.21
-1 11 -5 -0.02 0.2
-1 11 -5 0.02 0.23
1 11 5 0.19 0.21
-1 11 -6 1.05 0.26
1 11 6 1.08 0.23
1 11 6 0.71 0.24
-1 11 -6 0.65 0.24
1 11 6 0.91 0.23
1 11 7 -0.06 0.18
-1 11 -7 -0.1 0.2
1 11 7 0.37 0.19
1 11 8 0.13 0.16
-2 0 27 0.09 0.25
-2 0 27 -0.07 0.19
2 0 -27 -0.13 0.3
2 0 -26 8.6 0.74
-2 0 26 8.96 0.71
-2 0 26 9.42 0.77
-2 0 26 7.54 0.62
-2 0 26 9.18 0.64
-2 0 25 -0.06 0.39
-2 0 25 -0.15 0.36
-2 0 25 0.38 0.43
2 0 -25 -0.25 0.38
-2 0 25 0.13 0.3
2 0 -24 13.86 1.05
-2 0 24 15.14 1.13
-2 0 24 17.22 1.21
2 0 -24 13.72 0.97
-2 0 24 14.41 0.99
2 0 -23 0.18 0.39
-2 0 23 0.14 0.45
-2 0 23 0.41 0.44
2 0 -23 0.56 0.44
2 0 -23 0.07 0.47
-2 0 23 0.06 0.38
-2 0 22 24.05 1.55
2 0 -22 22.59 1.4
-2 0 22 22.27 1.37
2 0 -22 23.8 1.39
2 0 -22 22.08 1.36
-2 0 22 23.2 1.36
2 0 -21 -0.26 0.42
-2 0 21 0.4 0.48
2 0 -21 0.2 0.47
-2 0 21 0.15 0.5
2 0 -20 49.22 2.11
2 0 -20 47.13 2.07
-2 0 20 44.55 2.06
2 0 -20 49.17 2.14
-2 0 20 43.53 2.17
2 0 -19 0.06 0.46
-2 0 19 0.13 0.42
2 0 -19 0.06 0.42
2 0 -19 -0.19 0.44
2 0 -18 4.73 0.69
-2 0 18 2.6 0.62
2 0 -18 3.69 0.63
-2 0 18 3.71 0.66
2 0 -18 3.29 0.6
2 0 -18 2.04 0.52
-2 0 17 0.18 0.38
2 0 -17 -0.12 0.37
-2 0 17 0.36 0.42
2 0 -17 0.4 0.36
2 0 -17 0.74 0.41
2 0 -17 -0.12 0.42
2 0 -16 4.13 0.62
-2 0 16 4.73 0.65
2 0 -16 5.88 0.68
2 0 -16 4.8 0.63
2 0 -16 4.66 0.66
2 0 -15 -0.05 0.35
-2 0 15 0.11 0.36
2 0 -15 -0.19 0.36
-2 0 15 -0.05 0.32
-2 0 14 191.07 4.94
-2 0 14 196.77 4.91
2 0 -14 191.29 4.75
2 0 -14 201.69 4.88
-2 0 14 201.51 4.85
-2 0 13 -0.09 0.33
2 0 -13 0.35 0.28
2 0 -13 0.04 0.29
-2 0 13 0.04 0.31
-2 0 12 245.45 5.81
-2 0 12 258.67 5.57
-2 0 12 258.2 5.79
2 0 -12 251.2 5.73
2 0 -12 240.16 5.62
2 0 -12 250.83 5.5
-2 0 11 -0.06 0.29
2 0 -11 0.24 0.28
2 0 -11 0.07 0.23
2 0 -11 -0.03 0.24
-2 0 10 1111.86 21.49
2 0 -10 1061.25 21.06
-2 0 10 1088.58 21.3
-2 0 10 1055.16 21.13
-2 0 10 1092.7 21.41
2 0 -10 1069.44 21.31
2 0 -10 1049.35 21.2
-2 0 9 0.11 0.27
2 0 -9 0.62 0.16
2 0 -9 0.24 0.15
-2 0 9 -0.12 0.24
-2 0 9 0.06 0.21
-2 0 9 -0.03 0.26
-2 0 9 -0.13 0.18
-2 0 9 0.38 0.23
2 0 -9 0.32 0.23
2 0 -8 3.39 0.33
2 0 -8 2.67 0.29
2 0 -8 3.35 0.25
2 0 -8 3.22 0.24
-2 0 8 3.31 0.38
-2 0 8 2.54 0.31
-2 0 8 3.3 0.31
-2 0 8 3.64 0.37
-2 0 8 3.1 0.29
-2 0 8 2.75 0.32
2 0 -8 3.08 0.33
-2 0 8 3.45 0.4
-2 0 8 3.05 0.35
2 0 -7 0.14 0.19
-2 0 7 0.22 0.22
2 0 -7 0.09 0.13
2 0 -7 0.04 0.12
-2 0 7 0.19 0.21
-2 0 7 0.53 0.18
-2 0 7 0.42 0.19
-2 0 7 0.02 0.21
-2 0 7 0.06 0.15
-2 0 7 -0.05 0.18
2 0 -7 0.07 0.19
-2 0 7 0.89 0.26
-2 0 7 0.32 0.22
-2 0 7 0.15 0.13
2 0 -6 9170.52 175.89
2 0 -6 8840.84 175.8
-2 0 6 9257.34 175.98
-2 0 6 9469.36 175.93
-2 0 6 9393.48 175.99
-2 0 6 8940.58 175.88
2 0 -6 9012.79 175.92
-2 0 6 9406.04 175.92
-2 0 6 9454.03 175.99
2 0 -6 8819.23 175.67
-2 0 6 9042.65 175.78
-2 0 6 9367.81 175.98
-2 0 5 0.32 0.18
-2 0 5 0.02 0.21
-2 0 5 0.06 0.19
2 0 -5 0.12 0.11
-2 0 5 0.29 0.18
-2 0 5 0.06 0.16
2 0 -5 0.25 0.18
-2 0 5 0.08 0.21
-2 0 5 0.42 0.12
-2 0 5 0.14 0.17
-2 0 5 0.1 0.17
-2 0 4 87.17 2.02
2 0 -4 85.5 1.81
-2 0 4 89.46 1.97
-2 0 4 90.98 2
-2 0 4 90.74 2.03
-2 0 4 90.14 1.87
-2 0 4 90.42 2.04
-2 0 3 0.14 0.12
-2 0 3 0.01 0.17
-2 0 3 0.25 0.12
-2 0 2 185.87 3.88
-2 0 2 191.27 3.83
-2 0 2 194.3 3.84
-2 0 2 187.63 3.91
-2 0 2 191.97 3.84
-2 0 1 0.25 0.13
2 0 -1 0.38 0.09
-2 0 1 0.02 0.08
-2 0 1 0.06 0.12
-2 0 0 822.04 16.23
2 0 0 830.37 16.32
-2 0 0 861.66 16.39
-2 0 0 855.56 16.3
-2 0 0 835.01 16.32
2 0 1 0.12 0.08
2 0 1 0.24 0.13
-2 0 -1 0.12 0.15
2 0 2 570.98 11.03
2 0 2 582.26 11.16
2 0 2 544.42 11.02
-2 0 -2 564.78 11.18
2 0 3 0.02 0.12
-2 0 -3 0.07 0.17
2 0 3 0.04 0.17
2 0 4 5624.77 109.41
-2 0 -4 5657.04 109.39
-2 0 -4 5647.29 109.32
2 0 4 5539.59 109.39
-2 0 -4 5772.84 109.4
-2 0 -4 5689.24 109.39
2 0 5 0.06 0.22
-2 0 -5 0.39 0.22
-2 0 -5 0.8 0.22
2 0 5 0.04 0.22
-2 0 -5 0.18 0.17
-2 0 -5 0.07 0.22
2 0 5 0.2 0.19
-2 0 -5 0.07 0.22
-2 0 -6 97.51 2.39
-2 0 -6 94.3 2.35
2 0 6 98.32 2.41
-2 0 -6 94.44 2.26
2 0 6 96.08 2.19
2 0 6 101.77 2.4
-2 0 -6 100.81 2.34
-2 0 -6 92.28 2.35
2 0 6 96.43 2.31
2 0 6 91.7 1.94
-2 0 -7 0.9 0.3
2 0 7 0.26 0.26
2 0 7 0.26 0.16
2 0 7 0.05 0.23
-2 0 -7 0.24 0.19
-2 0 -7 0.37 0.26
-2 0 -7 -0.07 0.26
2 0 7 0.04 0.21
2 0 7 0.16 0.09
2 0 8 771.78 15.6
-2 0 -8 754.93 15.53
2 0 8 801.9 15.6
-2 0 -8 777.45 15.37
-2 0 -8 765.32 15.47
2 0 8 765.62 15.32
-2 0 -8 769.12 15.55
2 0 8 758.67 15.48
-2 0 -8 749.88 15.56
-2 0 -9 0.77 0.33
2 0 9 0.23 0.32
2 0 9 -0.09 0.22
-2 0 -9 0.3 0.24
2 0 9 0.76 0.35
-2 0 -9 1.13 0.33
-2 0 -9 0.19 0.34
2 0 9 -0.06 0.3
-2 0 -9 -0.06 0.31
2 0 10 20.29 1.07
2 0 10 20.44 0.89
2 0 10 21.15 1.05
-2 0 -10 21.43 0.9
-2 0 -10 23.37 1.02
-2 0 -10 20.56 1.04
2 0 10 21.06 1
-2 0 -10 20.89 1.05
-2 0 -11 0.04 0.32
2 0 11 -0.34 0.34
2 0 11 0.21 0.36
-2 0 -11 -0.04 0.32
2 0 11 0.43 0.29
-2 0 -11 0.05 0.22
-2 0 -12 403.92 8.88
2 0 12 399.25 8.85
2 0 12 416.45 8.84
-2 0 -12 405.33 8.88
2 0 12 407.38 8.97
2 0 12 410.99 8.92
2 0 12 386.87 8.58
-2 0 -12 393.37 8.75
-2 0 -13 0.05 0.35
2 0 13 0.14 0.36
2 0 13 0.15 0.36
2 0 13 -0.05 0.33
-2 0 -13 0.38 0.33
-2 0 -13 -0.13 0.31
2 0 13 0.15 0.34
-2 0 -14 37.36 1.59
2 0 14 34.09 1.64
2 0 15 0.28 0.39
-2 0 -15 -0.06 0.37
2 0 15 0.43 0.42
2 0 15 0.06 0.37
2 0 15 0.23 0.39
-2 0 -15 0.11 0.38
-2 0 -15 0.23 0.45
2 0 16 341.54 8.15
-2 0 -16 347.12 8.16
2 0 16 333.22 8.23
2 0 16 356.2 8.23
-2 0 -16 345.68 8.19
-2 0 -16 335.33 8.17
2 0 17 0.26 0.42
2 0 17 0.07 0.45
2 0 17 0.07 0.41
-2 0 -17 -0.06 0.35
-2 0 -17 -0.13 0.45
-2 0 -17 -0.13 0.43
2 0 18 100.52 3.44
2 0 18 97.43 3.33
-2 0 -18 97.82 3.34
-2 0 -18 99.58 3.37
2 0 19 0.43 0.47
2 0 19 0.22 0.49
2 0 19 0.28 0.44
2 0 19 0.49 0.51
-2 0 -19 -0.14 0.55
-2 0 -19 0.71 0.5
2 0 20 101.17 3.42
2 0 20 98.05 3.44
-2 0 -20 101.31 3.48
-2 0 -20 99.61 3.39
-2 0 -20 102.01 3.45
2 0 21 0.07 0.45
2 0 21 0.14 0.47
2 0 21 -0.06 0.4
-2 0 -21 -0.07 0.44
-2 0 -21 -0.42 0.46
2 0 22 0.58 0.47
2 0 22 0.24 0.38
2 0 22 0.06 0.42
-2 0 -22 0.34 0.47
-2 0 -22 -0.07 0.42
-2 0 -23 0.36 0.4
2 0 23 0.06 0.39
2 0 23 -0.12 0.39
2 0 24 16.34 1.06
-2 0 -24 16.23 1.08
-2 0 -24 17.39 1.12
2 0 24 16.61 1.05
-2 0 -25 0.17 0.34
-2 0 -25 0.08 0.33
2 0 25 -0.04 0.33
2 0 25 0.04 0.3
-2 0 -26 0.76 0.33
2 0 26 0.51 0.27
-2 0 -26 0.24 0.26
-2 0 -26 1.03 0.3
-2 0 -27 0.18 0.21
-2 0 -27 0.23 0.2
-2 -1 27 0.1 0.23
-2 1 27 0.34 0.26
-2 -1 27 0.13 0.21
2 -1 -27 0.28 0.26
2 1 -27 0.06 0.28
2 -1 -26 0.77 0.35
2 1 -26 0.83 0.36
-2 -1 26 0.37 0.33
-2 1 26 0.47 0.34
-2 -1 26 0.75 0.38
-2 1 26 0.74 0.36
-2 1 26 0.71 0.3
2 1 -26 0.3 0.27
-2 1 26 0.18 0.29
2 -1 -25 29.55 1.41
2 1 -25 32.58 1.5
-2 1 25 30.42 1.44
-2 -1 25 30.61 1.51
-2 1 25 30.36 1.5
-2 1 25 30.31 1.49
-2 -1 25 30.68 1.5
2 1 -25 27.59 1.32
2 1 -25 31.04 1.4
-2 1 25 24.7 1.27
-2 1 25 32.33 1.42
-2 -1 25 28.26 1.25
2 -1 -24 37.73 1.73
2 1 -24 38.45 1.79
-2 -1 24 38.64 1.83
-2 1 24 36.51 1.79
2 1 -24 39.75 1.76
-2 1 24 35.9 1.7
-2 1 24 40.14 1.85
2 1 -24 37.71 1.71
-2 1 24 37.1 1.66
-2 1 24 36.9 1.66
-2 -1 24 36.96 1.57
2 1 -23 8.57 0.9
-2 1 23 8.76 0.91
-2 -1 23 8.76 0.96
2 1 -23 8.57 0.86
-2 1 23 8.9 0.94
-2 1 23 9.07 0.86
-2 -1 23 8.35 0.79
2 -1 -22 1.62 0.54
2 1 -22 1.21 0.57
2 -1 -22 1.6 0.51
-2 -1 22 1.47 0.61
-2 1 22 2.12 0.58
-2 1 22 1.32 0.53
2 1 -22 1.34 0.49
-2 1 22 1.09 0.53
2 1 -22 2.76 0.59
-2 1 22 1.38 0.5
2 1 -21 45.81 2.09
2 -1 -21 46.28 2.02
2 1 -21 45.58 2.1
-2 -1 21 43.82 2.13
-2 1 21 47.84 2.24
-2 -1 21 42.48 1.96
-2 1 21 44.34 2.07
2 1 -20 17.03 1.25
-2 1 20 18.23 1.32
2 1 -20 18.39 1.28
-2 -1 20 14.08 1.13
2 -1 -20 17.28 1.16
2 -1 -20 17.98 1.24
-2 1 20 17.2 1.31
2 1 -20 18.79 1.33
-2 -1 20 16.39 1.26
2 1 -20 16.98 1.27
-2 1 20 18.72 1.27
2 -1 -19 73.99 2.66
-2 1 19 73.11 2.81
-2 -1 19 73.5 2.72
2 1 -19 85.13 2.96
-2 1 19 76.44 2.72
2 -1 -19 76.97 2.73
-2 1 19 72.2 2.67
2 1 -19 81.94 2.9
2 -1 -19 75.76 2.68
2 1 -19 81.26 2.88
-2 -1 19 77.63 2.86
2 1 -19 77.77 2.82
-2 -1 18 75.93 2.69
2 -1 -18 75.06 2.61
2 1 -18 77.68 2.77
-2 1 18 74.72 2.78
-2 1 18 76.65 2.67
2 -1 -18 71.67 2.61
-2 1 18 73.33 2.82
2 1 -18 75.69 2.76
-2 1 18 71.28 2.62
2 1 -18 75.93 2.75
-2 -1 18 75 2.75
2 -1 -18 75.47 2.63
2 1 -18 74.89 2.73
2 1 -17 17.78 1.22
2 -1 -17 16.92 1.11
-2 1 17 19.18 1.24
-2 1 17 17.09 1.15
-2 1 17 15.96 1.18
2 1 -17 17.92 1.22
2 -1 -17 17.51 1.15
-2 1 17 16.56 1.14
-2 -1 17 16.45 1.16
2 -1 -17 18.48 1.15
2 1 -17 17.65 1.19
2 1 -17 18.72 1.23
2 -1 -16 3.71 0.56
-2 -1 16 3.43 0.62
2 1 -16 2.59 0.58
-2 1 16 2.32 0.57
-2 1 16 2.96 0.54
-2 1 16 3.04 0.61
2 -1 -16 2.91 0.52
-2 1 16 2.73 0.53
2 1 -16 3.34 0.59
2 1 -16 2.37 0.5
-2 -1 16 3.34 0.57
-2 -1 15 35.73 1.64
2 1 -15 38 1.68
2 -1 -15 35.4 1.55
2 -1 -15 36.75 1.56
2 -1 -15 38.98 1.58
2 -1 -14 25.62 1.22
2 1 -14 25.94 1.25
2 1 -14 25.68 1.27
-2 1 14 26.24 1.27
2 -1 -14 26.82 1.23
-2 -1 14 24.81 1.28
2 1 -14 23.56 1.25
-2 -1 14 24.72 1.27
2 -1 -14 26.23 1.23
-2 1 14 25.08 1.09
-2 -1 13 8.31 0.72
-2 1 13 9.5 0.78
-2 1 13 9.31 0.76
2 -1 -13 9.19 0.69
-2 1 13 9.15 0.65
-2 1 13 9.24 0.73
-2 -1 13 9.5 0.73
2 1 -13 10.1 0.7
2 1 -13 9.36 0.71
2 1 -13 10.59 0.77
2 -1 -13 9.01 0.69
2 1 -12 130.14 3.22
2 -1 -12 129.17 3.24
2 1 -12 125.92 3.29
-2 1 12 124.3 3.38
-2 -1 12 132.19 3.38
2 1 -12 125.18 3.06
-2 -1 12 126.84 3.35
-2 1 12 124.86 3.33
-2 -1 12 120.74 3.31
-2 1 12 124.9 3.28
-2 1 12 127.14 3.16
-2 1 12 125.61 3.17
-2 1 12 123.61 3.09
2 1 -11 0.3 0.24
-2 1 11 0.58 0.32
-2 -1 11 0.2 0.3
-2 1 11 0.36 0.28
-2 1 11 0.41 0.3
-2 -1 11 0.5 0.32
-2 1 11 0.48 0.25
2 -1 -11 0.47 0.25
2 1 -11 0.06 0.27
2 -1 -11 0.51 0.26
2 1 -11 0.66 0.34
2 1 -11 0.16 0.29
-2 1 10 36.31 1.33
-2 -1 10 34.29 1.28
-2 1 10 37.4 1.1
-2 1 10 34.91 1.28
-2 -1 10 34.81 1.3
-2 1 10 36.76 1.19
-2 -1 10 34.94 1.08
-2 1 10 36.26 1.28
-2 1 10 35.2 1.22
-2 -1 10 35.59 1.29
-2 1 10 36.41 1.24
2 -1 -10 34.9 1.2
2 1 -10 37.05 1.28
2 1 -10 34.07 1.23
2 -1 -10 33.88 1.15
2 1 -10 35.57 1.29
2 1 -9 1.94 0.32
2 -1 -9 1.97 0.28
2 1 -9 1.73 0.33
2 -1 -9 2.23 0.29
2 -1 -9 1.55 0.22
2 1 -9 1.77 0.27
-2 -1 9 2.19 0.35
2 1 -9 1.88 0.27
-2 1 9 1.99 0.37
-2 1 9 2.19 0.24
-2 -1 9 1.98 0.33
-2 1 9 1.75 0.34
-2 -1 9 1.75 0.33
-2 1 9 1.38 0.3
-2 -1 9 2.2 0.34
-2 1 9 1.57 0.32
2 1 -9 1.88 0.36
-2 1 9 2.23 0.44
-2 1 9 2.05 0.36
2 1 -8 302.43 6.3
2 -1 -8 289.68 6.12
2 -1 -8 290.17 6.18
2 1 -8 291.7 6.28
2 1 -8 297.01 6.17
-2 1 8 301.88 6.35
-2 -1 8 307.85 6.35
-2 1 8 295.76 6.03
-2 1 8 293.57 6.33
-2 -1 8 305.49 6.34
-2 1 8 310.68 6.4
-2 -1 8 295.96 6.28
-2 1 8 288.72 6.31
-2 1 8 297.76 6.36
-2 1 8 302.44 6.28
2 1 -8 296.19 6.31
-2 1 8 302.89 6.27
-2 1 8 297.49 6.27
-2 1 8 293.89 6.18
-2 -1 8 285.3 5.88
-2 1 8 310.43 6.39
2 1 -7 190.96 4.21
2 -1 -7 185.48 4.03
2 -1 -7 197.26 4.09
-2 -1 7 202.91 4.25
-2 1 7 207.57 4.28
-2 -1 7 201.35 4.23
2 1 -7 190.15 4.12
2 -1 -7 174.77 3.84
-2 1 7 194.13 3.95
-2 1 7 200.15 4.25
-2 -1 7 201.59 4.25
-2 1 7 198.25 4.29
-2 1 7 192.01 4.25
-2 -1 7 191.74 4.2
-2 1 7 186.1 3.97
-2 1 7 200.14 4.28
-2 1 7 194.72 4.22
-2 1 7 198.52 4.18
2 1 -7 191.5 4.24
-2 1 7 198.85 4.29
-2 1 7 193.43 4.13
-2 1 7 201.61 4.22
-2 -1 7 191.02 3.83
2 1 -6 541.89 10.86
-2 1 6 536.15 10.57
-2 1 6 502.99 10.5
2 1 -6 541.84 10.73
-2 1 6 575.09 10.9
2 1 -6 542.81 10.82
-2 -1 6 559.48 10.87
-2 -1 6 568.71 10.89
-2 -1 6 531.21 10.88
2 1 -6 538.68 10.78
-2 1 6 549.73 10.92
-2 1 6 549.37 10.69
-2 -1 6 550.88 10.84
-2 1 6 541.79 10.9
-2 1 6 537.1 10.89
-2 -1 6 530.41 10.78
-2 1 6 542.29 10.91
-2 1 6 543.61 10.79
2 1 -6 542 10.9
-2 1 6 558.37 10.94
-2 1 6 568.52 10.89
-2 1 6 558.67 10.79
-2 -1 5 82.68 1.96
-2 -1 5 86.81 1.98
-2 1 5 83.46 1.94
-2 -1 5 84.8 1.98
2 1 -5 76.47 1.93
-2 1 5 77.81 1.68
-2 1 5 89.79 1.98
-2 -1 5 88.53 1.97
2 1 -5 81.48 1.86
-2 1 5 82.12 1.97
2 1 -5 81.04 1.93
-2 1 5 84.97 2.02
-2 1 5 84.32 2
-2 1 5 81.25 1.85
-2 -1 5 82.06 1.93
-2 1 5 84.93 1.97
-2 1 5 82.87 1.99
-2 1 5 78.27 1.9
-2 1 5 84.71 1.98
-2 1 5 82.48 1.99
-2 1 4 51.94 1.31
-2 -1 4 54.54 1.35
-2 -1 4 53.8 1.35
2 1 -4 53.43 1.28
-2 1 4 54.96 1.33
2 1 -4 51.82 1.37
-2 -1 4 55.73 1.35
2 1 -4 49.77 1.34
-2 1 4 53.02 1.31
2 1 -4 51.49 1.34
-2 1 4 51.46 1.39
-2 1 4 51.95 1.36
-2 1 4 53.71 1.35
-2 1 4 52.67 1.29
-2 1 4 55.61 1.36
-2 1 4 56.53 1.39
-2 1 4 53.65 1.37
-2 1 4 50.83 1.37
2 1 -4 50.37 1.33
2 1 -4 53 1.32
-2 1 4 54.48 1.32
-2 1 4 53.97 1.35
-2 1 4 54.84 1.38
-2 1 4 53.16 1.37
-2 1 3 151.7 3.11
-2 -1 3 151.81 3.17
2 1 -3 141.48 3.18
-2 1 3 146.29 3.17
-2 -1 3 145.15 3.16
2 1 -3 145.74 3.16
-2 1 3 149.79 3.19
-2 1 3 147.25 3.17
-2 1 3 145.4 3.18
-2 1 3 149.86 3.13
-2 1 3 146.97 3.18
-2 1 3 155.04 3.14
-2 1 3 150.11 3.18
-2 1 2 20.05 0.62
-2 1 2 19.81 0.53
-2 1 2 20.77 0.63
-2 1 2 19.21 0.64
2 1 -2 22.53 0.68
-2 -1 2 20.73 0.58
-2 1 2 19.87 0.53
2 -1 -2 19.35 0.47
-2 1 2 18.7 0.47
-2 -1 2 19.85 0.62
-2 1 2 19.75 0.57
2 1 -2 21.63 0.57
2 1 -1 411.22 8.12
-2 1 1 405.75 8.07
-2 1 1 427.07 8.09
-2 1 1 398.9 7.89
-2 -1 1 412.52 8.08
-2 -1 1 418.1 7.97
-2 1 1 410.12 8.06
-2 1 1 405.33 7.99
2 -1 -1 389.39 7.91
-2 1 1 401.22 8.01
-2 1 0 2209.06 43.13
-2 1 0 2143.07 43.12
-2 -1 0 2208.4 43.15
-2 -1 0 2233.7 42.98
-2 1 0 2288.96 43.13
-2 1 0 2194.81 43.09
-2 -1 0 2288.3 43.11
-2 1 0 2218.34 43.12
-2 1 -1 36.03 0.93
-2 -1 -1 36.86 0.92
-2 1 -1 36.32 0.95
2 1 1 36.21 0.97
-2 1 -1 35.07 0.77
-2 1 -1 34.45 0.83
-2 1 -1 34.86 0.94
-2 -1 -1 33.98 0.95
-2 1 -1 34.33 0.93
-2 -1 -2 2800.12 52.61
2 1 2 2681.54 52.65
-2 1 -2 2816.28 52.63
2 1 2 2832.72 52.6
-2 1 -2 2622.54 52.58
2 1 2 2827.47 52.6
-2 1 -2 2763.73 52.55
-2 -1 -2 2652.56 52.65
-2 1 -2 2688.92 52.39
-2 1 -2 2624.91 52.4
-2 -1 -3 61.24 1.56
2 1 3 62.33 1.57
-2 -1 -3 64.22 1.53
2 1 3 59.87 1.52
-2 1 -3 61.65 1.55
-2 1 -3 61.9 1.52
-2 1 -3 62.88 1.5
-2 1 -3 65.13 1.37
2 1 3 59.6 1.52
-2 1 -3 62.57 1.45
-2 1 -3 60.94 1.51
-2 -1 -3 60.63 1.58
-2 1 -3 58.02 1.49
-2 -1 -4 119.83 2.73
-2 1 -4 119.32 2.69
-2 -1 -4 120.05 2.66
-2 1 -4 114.8 2.7
2 1 4 120.2 2.68
2 1 4 117.52 2.73
2 -1 4 115.33 2.62
-2 1 -4 120.81 2.66
2 1 4 122.41 2.68
2 1 4 122.14 2.76
-2 1 -4 111.6 2.69
-2 1 -4 118.77 2.65
-2 1 -4 118.17 2.42
-2 1 -4 121.23 2.55
2 -1 4 117.96 2.62
-2 -1 -4 115.06 2.73
-2 1 -4 116.99 2.69
-2 1 -4 115.82 2.62
-2 1 -5 1374.67 26.78
-2 -1 -5 1364.88 26.81
2 1 5 1396.04 26.75
-2 1 -5 1309.3 26.79
2 1 5 1381.7 26.82
-2 -1 -5 1366.43 26.72
-2 1 -5 1387.9 26.76
-2 1 -5 1368.51 26.7
2 -1 5 1309.53 26.69
2 1 5 1410.94 26.76
-2 1 -5 1359.17 26.77
-2 1 -5 1350.24 26.54
2 1 5 1367.76 26.83
-2 1 -5 1378.47 26.69
2 -1 5 1373.27 26.71
-2 -1 -5 1375.48 26.8
-2 1 -5 1315.59 26.77
-2 1 -5 1358.75 26.64
-2 1 -6 59.48 1.69
-2 -1 -6 60.11 1.71
-2 -1 -6 59.42 1.64
2 1 6 57.9 1.64
2 1 6 60.5 1.71
-2 1 -6 65.68 1.67
-2 1 -6 61.17 1.7
-2 1 -6 61.21 1.61
-2 1 -6 59.58 1.43
2 1 6 62.47 1.68
-2 1 -6 60.92 1.69
-2 1 -6 62.15 1.59
2 1 6 57.99 1.71
-2 1 -6 60 1.69
-2 -1 -6 60.53 1.69
2 1 6 59.45 1.45
-2 1 -6 61.12 1.54
-2 1 -7 184.48 4.12
-2 -1 -7 178.23 4.13
2 1 7 178.6 4.13
-2 1 -7 185.19 4.11
2 1 7 173.88 4.04
-2 1 -7 183.03 4.1
2 1 7 187.82 4.15
-2 -1 -7 181.59 4.02
-2 1 -7 180.76 4.03
2 -1 7 179.45 4.04
-2 -1 -7 181.59 4.11
-2 1 -7 175.31 4.09
-2 1 -7 178.57 3.87
2 1 7 173.84 3.77
-2 -1 -8 607.21 12.55
-2 1 -8 616.61 12.55
-2 1 -8 610.71 12.53
-2 -1 -8 608.78 12.5
2 1 8 616.09 12.57
2 1 8 591.51 12.17
2 -1 8 604.68 12.17
-2 1 -8 626.36 12.44
2 1 8 621.38 12.57
-2 -1 -8 614.94 12.39
-2 1 -8 618.55 12.53
-2 -1 -8 622.38 12.55
2 -1 8 604.23 12.46
-2 1 -8 626.5 12.56
2 1 8 609.07 12.14
-2 1 -8 606.15 12.21
-2 1 -9 225.39 5.25
2 1 9 231.04 5.12
-2 -1 -9 229.34 5.26
2 1 9 235.87 5.29
-2 -1 -9 229.14 5.21
-2 1 -9 231.75 5.25
2 1 9 225.53 5.19
2 1 9 234.24 5.27
-2 1 -9 235.07 5.23
-2 -1 -9 226.21 5.1
-2 1 -9 228.05 5.11
-2 -1 -9 220.78 5.22
-2 1 -9 229.3 5.25
2 -1 9 231.18 5.2
-2 1 -9 229.94 4.88
-2 -1 -10 109.76 2.98
2 1 10 111.93 2.97
-2 1 -10 110.75 3.01
2 1 10 112.72 3.04
-2 1 -10 113.67 2.87
-2 -1 -10 113.62 2.89
2 1 10 115.65 3.03
-2 -1 -10 110.54 2.87
2 -1 10 112.08 2.96
-2 -1 -10 110.25 3.01
-2 1 -10 116.03 3.04
-2 1 -10 107.23 3
-2 -1 -10 106.66 3
2 1 10 113.6 2.89
2 1 11 29.08 1.29
-2 1 -11 25.13 1.22
-2 -1 -11 28.55 1.24
2 1 11 28.32 1.23
-2 -1 -11 27.33 1.15
-2 1 -11 28.32 1.14
-2 1 -11 28.06 1.24
-2 -1 -11 27.43 1.15
2 -1 11 26.74 1.2
-2 -1 -11 29.18 1.27
-2 1 -11 25.16 1.21
-2 -1 -11 25.17 1.22
-2 1 -11 26.77 1.26
2 1 12 2.31 0.45
-2 1 -12 1.05 0.39
-2 -1 -12 2.54 0.45
2 1 12 2.22 0.45
2 1 12 2.01 0.43
-2 -1 -12 2.1 0.4
-2 1 -12 2.59 0.48
2 -1 12 2.23 0.47
-2 1 -12 2.23 0.47
2 -1 12 2.42 0.45
-2 -1 -12 2.48 0.47
-2 1 -12 2.14 0.46
-2 -1 -12 2.49 0.47
2 1 13 2.24 0.46
2 1 13 2.65 0.49
2 -1 13 2.03 0.5
-2 1 -13 1.75 0.48
-2 -1 -13 2.07 0.38
2 1 13 2.06 0.46
-2 1 -13 1.66 0.45
2 -1 13 1.38 0.44
-2 1 -13 2.09 0.38
-2 -1 -13 2.59 0.47
2 -1 13 2.04 0.48
-2 1 -13 2.17 0.49
-2 1 -13 2.06 0.49
-2 -1 -13 2.3 0.48
2 1 14 87.94 2.84
-2 -1 -14 89.02 2.66
2 -1 14 83.9 2.85
-2 1 -14 89.83 2.6
2 1 14 87.55 2.83
-2 1 -14 88.2 2.8
2 -1 15 50.71 2.16
2 1 15 49.65 2.06
-2 1 -15 51.57 2.08
2 1 15 53.08 2.1
-2 1 -15 53.34 2.06
2 1 15 48.74 2.01
2 -1 15 52.73 2.13
2 1 15 48.46 2.02
-2 -1 -15 53.13 1.92
-2 1 -15 50.98 2.08
-2 -1 -15 47.49 2
2 -1 15 49.12 2.04
-2 -1 -15 45.69 2.01
2 1 16 4.37 0.68
-2 1 -16 3.42 0.64
2 -1 16 4.2 0.65
2 1 16 4.7 0.71
2 -1 16 3.76 0.68
2 1 16 4.65 0.71
2 -1 16 5.52 0.79
2 1 16 4.85 0.67
2 -1 16 2.87 0.61
-2 1 -16 4.37 0.7
-2 -1 -16 4.44 0.65
-2 -1 -16 4.81 0.72
-2 1 -16 4.55 0.68
-2 1 -17 63.94 2.5
2 -1 17 63.27 2.59
2 -1 17 63.71 2.44
2 1 17 59.1 2.27
2 1 17 61.13 2.46
2 1 17 66.01 2.53
2 1 17 61.58 2.42
2 -1 17 65.25 2.54
2 1 17 62.98 2.47
-2 -1 -17 59.3 2.41
2 -1 17 61.54 2.48
-2 1 -17 63.34 2.53
-2 -1 -17 63.24 2.5
-2 1 -17 61.37 2.46
-2 -1 -17 61.93 2.49
2 1 18 3.05 0.59
2 -1 18 2.84 0.67
2 -1 18 2.57 0.62
2 1 18 2.79 0.62
2 1 18 3.5 0.64
2 -1 18 3.66 0.68
-2 1 -18 2.54 0.62
-2 -1 -18 3.68 0.66
-2 -1 -18 2.87 0.66
-2 1 -18 3.69 0.66
2 1 19 58.12 2.28
2 -1 19 55.2 2.49
2 -1 19 59.68 2.42
2 1 19 57.91 2.44
-2 1 -19 55.06 2.29
2 -1 19 55.33 2.41
2 1 19 58.76 2.45
2 1 19 53.22 2.29
-2 -1 -19 57.05 2.43
-2 1 -19 57.99 2.43
-2 -1 -19 59.25 2.46
-2 1 -19 58.68 2.45
2 -1 20 174.51 4.93
2 -1 20 169.41 5.07
2 1 20 171.66 4.98
-2 1 -20 169.43 4.78
-2 -1 -20 171.13 4.98
-2 1 -20 177.36 5.01
-2 -1 -20 174.27 5
-2 1 -20 175.39 4.99
2 -1 21 51.04 2.26
2 1 21 49.21 2.19
2 -1 21 47.09 2.12
2 1 21 43.38 2.07
-2 1 -21 45.57 1.98
2 -1 21 42.53 2.03
2 -1 21 45.55 2.09
-2 1 -21 47.91 2.18
-2 -1 -21 51.58 2.21
-2 1 -21 49.74 2.2
-2 -1 -21 47.29 2.14
2 1 22 -0.2 0.43
2 -1 22 -0.06 0.45
2 -1 22 -0.25 0.43
2 1 22 0.45 0.45
2 -1 22 0.43 0.42
-2 1 -22 0.11 0.33
-2 1 -22 0.07 0.43
-2 -1 -22 -0.19 0.4
-2 -1 -22 0.26 0.43
-2 1 -22 0.26 0.42
2 -1 23 19.71 1.22
2 1 23 23.58 1.36
2 -1 23 19.52 1.23
2 1 23 20.53 1.27
2 -1 23 21.46 1.24
-2 1 -23 22.67 1.35
-2 -1 -23 21.59 1.28
-2 -1 -23 21.01 1.29
-2 1 -23 21.85 1.31
-2 -1 -24 47.47 1.89
-2 1 -24 47.12 1.87
2 1 24 44.63 1.82
-2 -1 -24 43.73 1.77
-2 1 -24 49.79 1.95
2 1 24 44.5 1.81
2 -1 24 43.81 1.75
2 1 24 43.01 1.81
-2 -1 -25 3.28 0.49
-2 1 -25 3.17 0.49
-2 -1 -25 3.62 0.47
-2 1 -25 2.46 0.48
-2 -1 -25 3.41 0.44
2 1 25 3.32 0.49
-2 -1 -25 3.01 0.49
2 -1 25 2.7 0.42
-2 1 -26 3.83 0.45
-2 -1 -26 4.66 0.49
-2 -1 -26 4.43 0.48
-2 1 -26 3.87 0.41
-2 -1 -26 3.02 0.37
-2 1 -26 3.19 0.43
-2 1 -26 3.71 0.45
-2 -1 -27 1.77 0.26
-2 -1 -27 1.47 0.26
-2 1 -27 1.42 0.26
-2 1 -27 1.97 0.28
-2 -1 -27 1.71 0.27
2 2 -27 0.17 0.25
-2 2 27 -0.03 0.23
2 2 -27 0.04 0.21
2 -2 -27 0.08 0.22
2 2 -26 18.59 0.99
2 -2 -26 18.55 0.89
-2 -2 26 17.39 0.89
-2 2 26 17.54 0.95
-2 -2 26 18.74 1.02
2 2 -26 18.48 0.93
-2 2 26 14.68 0.78
2 2 -26 18.15 0.95
2 2 -26 17.96 0.88
-2 2 26 16.82 0.9
2 -2 -25 12.8 0.84
2 2 -25 11.1 0.87
-2 2 25 11.41 0.89
-2 2 25 11.5 0.87
-2 2 25 11.52 0.88
-2 -2 25 12.7 0.93
-2 2 25 9.97 0.73
2 2 -25 13.33 0.91
-2 2 25 10.66 0.82
2 -2 -24 2.82 0.51
2 2 -24 3.66 0.63
2 2 -24 3.92 0.6
-2 2 24 3.46 0.6
-2 -2 24 3.38 0.61
-2 2 24 3.66 0.61
-2 2 24 3.75 0.61
2 2 -24 2.91 0.54
-2 2 24 3.7 0.55
-2 2 24 4.47 0.63
-2 -2 23 0.27 0.43
-2 2 23 0.52 0.46
2 2 -23 0.36 0.45
-2 2 23 0.13 0.45
-2 2 23 0.64 0.47
2 -2 -22 17.46 1.22
-2 -2 22 18.88 1.35
2 2 -22 21.44 1.37
-2 2 22 19.4 1.31
-2 2 22 18.87 1.36
-2 2 22 19.11 1.35
2 2 -22 18.69 1.27
-2 2 22 20.04 1.29
-2 -2 22 18.22 1.29
2 2 -22 19.45 1.3
-2 2 22 21.08 1.32
-2 2 21 3.16 0.69
2 2 -21 2.17 0.59
-2 2 21 2.71 0.67
-2 -2 21 1.97 0.62
2 2 -21 2.64 0.65
2 -2 -21 2.83 0.63
2 2 -21 2.1 0.58
2 -2 -20 53.26 2.25
2 2 -20 50.22 2.25
2 2 -20 52.89 2.28
-2 2 20 51.99 2.34
-2 2 20 53.55 2.32
-2 2 20 46.75 2.11
-2 -2 20 50.32 2.23
2 2 -20 48.76 2.22
-2 2 20 52.29 2.34
-2 -2 20 50.85 2.26
2 2 -20 51.65 2.27
-2 2 20 53.2 2.24
2 2 -19 71.76 2.72
-2 2 19 69.88 2.72
-2 2 19 63.43 2.66
2 2 -19 70.91 2.72
-2 2 19 63.3 2.54
-2 2 19 70.28 2.76
2 2 -19 68.76 2.7
-2 -2 19 69.06 2.7
2 2 -19 72.3 2.74
-2 2 19 66.33 2.57
2 2 -18 56.13 2.38
2 2 -18 63.77 2.5
-2 2 18 61.81 2.49
-2 2 18 61.41 2.5
-2 2 18 57.38 2.36
2 2 -18 63.16 2.49
2 2 -18 62.18 2.49
-2 -2 18 59.41 2.43
-2 2 18 55.35 2.3
2 2 -17 26.85 1.49
2 2 -17 25.04 1.47
-2 -2 17 26.59 1.48
-2 2 17 26.18 1.54
-2 2 17 26.22 1.54
2 2 -17 27.41 1.54
-2 2 17 23.88 1.44
2 2 -17 27.45 1.53
-2 2 17 25.79 1.52
-2 2 17 25.24 1.45
-2 -2 17 27.23 1.53
-2 2 17 27.72 1.47
-2 2 17 26.1 1.4
2 2 -16 3.26 0.65
2 2 -16 3.38 0.6
2 2 -16 2.61 0.58
-2 2 16 2.85 0.59
-2 -2 16 1.77 0.49
-2 2 16 2.29 0.51
-2 2 16 2.77 0.64
-2 2 16 2.4 0.56
-2 -2 16 2.55 0.56
-2 2 16 2.24 0.42
-2 2 16 2.28 0.51
2 2 -15 0.33 0.39
-2 -2 15 0.32 0.37
2 2 -15 0.39 0.44
-2 2 15 0.98 0.45
-2 -2 15 0.28 0.33
-2 2 15 -0.11 0.35
-2 -2 15 0.16 0.4
-2 2 15 0.3 0.28
-2 2 15 -0.22 0.43
-2 2 15 0.29 0.4
-2 2 14 66.04 2.31
2 -2 -14 61.42 2.05
2 2 -14 62.36 2
-2 -2 14 61.39 2.17
2 2 -14 65.9 2.29
-2 2 14 65.53 2.07
2 2 -13 115.09 3.22
2 2 -13 119.81 3.33
2 2 -13 118.83 3.37
2 2 -13 119.15 3.11
-2 -2 13 116.68 3.27
-2 2 13 119.13 3.4
-2 2 13 119.27 3.37
-2 -2 13 113.7 3.33
-2 2 13 121.68 3.38
-2 2 13 120.97 3.4
2 -2 -13 121.05 3.17
-2 2 13 115.85 3.23
-2 -2 13 122.71 3.38
-2 2 13 118.42 3.14
2 2 -12 125.35 3.28
2 2 -12 120.63 3.31
2 2 -12 126.34 3.33
-2 -2 12 122.11 3.29
-2 2 12 123.15 3.39
2 2 -12 125.24 3.14
-2 2 12 117.92 3.33
-2 -2 12 124.95 3.38
-2 2 12 127.26 3.4
-2 2 12 118.26 3.1
2 -2 -12 114.9 3.1
-2 2 12 125.9 3.38
-2 2 12 126.87 3.38
-2 -2 12 125.74 3.35
-2 2 12 120.19 3.23
-2 2 12 118.35 3.14
2 2 -11 212.67 4.87
-2 2 11 215.75 5.13
-2 -2 11 225.63 5.14
-2 2 11 209.6 5.08
-2 2 11 216.01 5.12
-2 2 11 213.36 5.11
2 -2 -11 208.83 4.85
-2 2 11 207.2 4.87
-2 2 11 216.82 5.1
-2 2 11 218.89 4.99
-2 2 11 218.64 5.03
-2 -2 11 212.93 5.08
2 2 -11 215.83 5.06
2 2 -11 218.3 5.07
2 2 -11 212.92 5.03
2 2 -10 34.14 1.34
2 2 -10 36.71 1.35
2 2 -10 35.46 1.25
-2 2 10 34.15 1.38
-2 -2 10 42.87 1.42
-2 2 10 36.05 1.39
-2 -2 10 35.58 1.37
-2 2 10 38.18 1.43
-2 2 10 36.81 1.2
-2 2 10 35.02 1.27
-2 2 10 36.21 1.39
2 -2 -10 35.47 1.19
2 2 -10 36.34 1.36
-2 2 10 37.11 1.34
-2 2 10 40.55 1.4
-2 2 10 36.85 1.28
-2 2 10 35.7 1.42
2 2 -9 311.23 6.76
2 2 -9 316.16 6.78
-2 2 9 313.52 6.79
2 2 -9 300.88 6.63
-2 2 9 318.42 6.85
-2 -2 9 312.92 6.79
-2 -2 9 314.42 6.82
-2 2 9 308.72 6.82
-2 2 9 315.81 6.78
-2 2 9 317.7 6.86
-2 2 9 303.83 6.56
-2 2 9 310.14 6.39
-2 2 9 312.8 6.81
-2 2 9 313.06 6.49
-2 -2 9 308.5 6.64
2 -2 -9 318.74 6.53
2 2 -9 306.27 6.79
-2 2 9 307.09 6.75
-2 2 9 304.98 6.78
-2 2 9 299.17 6.81
-2 2 9 319.2 6.88
-2 2 9 326.89 6.7
-2 2 9 307.54 6.64
2 2 -8 92.42 2.41
2 2 -8 94.46 2.42
-2 -2 8 94.76 2.42
-2 2 8 88.88 2.38
-2 -2 8 89.52 2.33
2 2 -8 91.44 2.33
-2 2 8 90.75 2.4
-2 -2 8 95.63 2.44
-2 2 8 90.56 2.45
-2 -2 8 93.55 2.29
-2 2 8 92.45 2.45
-2 2 8 90.79 2.27
-2 2 8 93.78 2.21
-2 2 8 88.25 2.13
-2 2 8 93.2 2.44
2 2 -8 92.82 2.42
-2 2 8 92.11 2.43
-2 2 8 91.48 2.39
2 -2 -8 90.53 2.16
-2 2 8 87.06 2.31
-2 2 8 89.3 2.31
-2 2 8 90.46 2.44
-2 2 8 91.61 2.38
-2 -2 7 412.67 8.9
2 2 -7 441.1 8.93
2 2 -7 427.53 8.91
-2 -2 7 433.87 8.82
2 2 -7 417.14 8.77
-2 -2 7 427.91 8.91
-2 2 7 423.36 8.88
2 2 -7 424.57 8.84
-2 2 7 429.83 8.96
-2 2 7 437.47 8.92
-2 2 7 434.35 8.91
-2 -2 7 429.74 8.76
-2 2 7 424.67 8.87
-2 2 7 433.88 8.97
-2 2 7 428.52 8.68
-2 2 7 427.06 8.79
-2 2 7 415.44 8.9
2 2 -7 435.05 8.94
-2 2 7 431.43 8.95
-2 2 7 416.1 8.83
-2 2 7 461.36 8.88
-2 2 7 431.61 8.97
-2 2 7 438.02 8.91
2 2 -6 7.5 0.51
-2 -2 6 7.23 0.47
-2 2 6 7.37 0.47
2 2 -6 6.94 0.47
2 2 -6 8.25 0.46
-2 -2 6 7.32 0.44
-2 -2 6 8.03 0.5
-2 2 6 9.73 0.56
-2 2 6 7.35 0.5
-2 2 6 7.98 0.46
-2 2 6 7.59 0.41
-2 -2 6 7.14 0.4
-2 2 6 6.36 0.46
-2 2 6 7.69 0.46
-2 2 6 7.26 0.49
-2 2 6 8.11 0.47
2 2 -6 7.03 0.5
-2 2 6 6.58 0.47
-2 2 6 7.99 0.5
-2 2 6 8.19 0.47
-2 2 6 8.41 0.5
-2 2 6 8.5 0.52
-2 2 6 6.32 0.46
-2 2 6 8.22 0.52
-2 -2 5 41.82 1.27
-2 -2 5 43.96 1.26
2 2 -5 42.24 1.21
-2 -2 5 43.5 1.2
-2 2 5 42.66 1.23
-2 -2 5 43.82 1.28
2 2 -5 43.06 1.27
-2 2 5 43.94 1.22
2 2 -5 43.94 1.27
-2 2 5 43.32 1.28
-2 2 5 43.31 1.26
-2 -2 5 41.01 1.14
-2 2 5 44.06 1.3
-2 2 5 40.54 1.2
-2 2 5 41.73 1.19
-2 2 5 46.27 1.32
-2 2 5 43.16 1.23
-2 2 5 42.07 1.24
-2 2 5 42.63 1.3
-2 2 5 42.99 1.31
-2 2 5 42.13 1.25
-2 2 5 43.62 1.25
-2 2 5 42.36 1.25
-2 2 5 39.97 1.25
-2 -2 4 124.83 2.79
-2 -2 4 126.3 2.81
2 2 -4 123.4 2.82
-2 2 4 124.56 2.78
-2 2 4 114.33 2.46
-2 2 4 121.1 2.7
-2 2 4 122.98 2.73
2 2 -4 122.22 2.8
-2 2 4 126.73 2.83
2 2 -4 120.37 2.79
-2 2 4 124.35 2.71
-2 2 4 120.48 2.74
-2 2 4 122.99 2.73
-2 2 4 124.95 2.79
-2 2 4 122.55 2.81
-2 2 4 124.5 2.84
-2 2 4 120.69 2.79
-2 2 4 121.07 2.83
2 2 -4 121.29 2.8
-2 2 4 121.56 2.85
-2 2 4 118.36 2.77
-2 2 4 125.88 2.81
-2 2 4 127.21 2.78
-2 2 4 123.72 2.78
-2 2 4 125.34 2.8
-2 -2 3 3478.44 65.18
-2 2 3 3387.21 65.06
2 2 -3 3410.48 65.27
-2 2 3 3239.6 64.93
-2 2 3 3411.91 65.13
2 2 -3 3409.89 65.27
-2 2 3 3309.09 64.98
-2 -2 3 3453.38 65.18
2 2 -3 3403.61 65.18
-2 2 3 3242.89 65.08
-2 2 3 3476.46 65.19
-2 2 3 3211.15 64.9
-2 2 3 3387.03 65.24
-2 2 3 3473.24 65.2
2 2 -3 3420.23 65.25
-2 2 3 3406.02 65.23
2 2 -3 3469.4 65.12
-2 2 3 3327.33 65.29
-2 2 3 3461 65.21
-2 2 3 3440.71 65.27
-2 2 3 3452.71 65.13
2 2 -3 3416.4 65.26
-2 2 3 3424.29 65.21
-2 2 3 3257.75 65.28
-2 2 3 3334.95 65.26
-2 2 3 3387.1 65.28
-2 -2 3 3350.01 65.25
-2 2 3 3409.45 65.24
-2 2 3 3316.05 65.22
-2 2 3 3392.67 65.24
-2 2 3 3493.69 65.22
-2 2 3 3346.14 65.26
-2 -2 2 1021.44 19.96
-2 -2 2 1039.84 19.94
-2 2 2 995.77 19.75
-2 2 2 993.49 19.83
2 2 -2 1022.97 20.02
-2 2 2 999.52 19.79
-2 2 2 992.14 19.75
-2 2 2 965.28 19.76
2 2 -2 1068.78 19.95
-2 2 2 990.11 19.82
2 2 -2 1037.85 20.02
2 2 -2 1004.71 20.01
-2 2 2 1040.98 19.98
-2 2 2 1037.38 19.96
-2 2 2 1024.16 19.98
-2 2 2 1029.03 19.85
-2 2 2 1052.15 19.96
-2 2 2 1027.11 20.04
-2 2 2 1026.91 20.04
-2 2 2 1016.84 20.03
-2 -2 2 1049.29 20
-2 2 2 1008.47 20
-2 2 2 1022.56 20.02
2 2 -2 1035.39 20.02
-2 2 2 1048.53 19.97
-2 2 2 1025.17 19.97
-2 -2 2 1050.26 19.97
-2 2 2 1013.55 19.98
-2 2 2 992.89 19.94
-2 2 2 1027.29 20.03
-2 2 2 1012.37 19.99
-2 2 1 661.28 13.51
2 2 -1 737.87 13.64
-2 -2 1 728.92 13.55
-2 -2 1 699.45 13.5
2 2 -1 717.47 13.59
-2 2 1 684.93 13.42
-2 2 1 687.16 13.37
-2 2 1 672.71 13.39
-2 2 1 648.99 13.28
-2 2 1 650.66 13.22
-2 2 1 668.89 13.53
-2 2 1 714.79 13.54
-2 2 1 696.81 13.56
-2 2 1 691.93 13.62
-2 2 1 678.87 13.47
-2 2 1 703.99 13.57
-2 2 1 713.23 13.6
-2 2 1 697.8 13.6
-2 2 1 678.83 13.52
-2 2 1 684.87 13.57
-2 -2 1 721.21 13.58
-2 2 1 683.02 13.56
-2 2 1 692.52 13.55
2 2 -1 728.08 13.66
-2 2 1 709.28 13.57
-2 -2 1 729.76 13.56
-2 2 0 1022.35 20.38
2 2 0 1094.69 20.41
-2 -2 0 1060.35 20.38
2 2 0 1125.45 20.51
-2 2 0 1005.07 20.12
-2 2 0 1043.34 20.32
-2 2 0 1069.1 20.46
-2 2 0 1055.3 20.45
-2 2 0 1002.62 20.39
-2 2 0 1031.92 20.42
-2 2 0 1030.39 20.4
-2 2 0 1036.47 20.41
-2 2 0 1046.45 20.46
-2 2 0 999.16 20.35
-2 2 0 1054.45 20.44
-2 2 0 1019.53 20.48
-2 2 0 1017.74 20.39
-2 2 0 979.49 20.44
2 2 0 1168.02 20.55
2 2 0 1038.31 20.14
-2 2 0 1006.7 20.43
-2 2 0 1067.79 20.4
-2 -2 0 1099.76 20.46
-2 -2 0 1095.77 20.45
-2 -2 -1 820.46 16.12
-2 -2 -1 870.98 16.17
2 2 1 841.2 16.14
2 2 1 865.96 16.25
-2 2 -1 813.83 16.1
-2 -2 -1 832.74 16.04
-2 2 -1 810.81 16.13
-2 2 -1 802.61 16.13
-2 2 -1 795.38 16.12
-2 2 -1 803.8 16.17
-2 2 -1 784.13 16.18
-2 2 -1 805.54 16.1
-2 2 -1 818 16.12
-2 2 -1 821.27 16.15
-2 2 -1 841.16 16.16
-2 2 -1 824.16 16.22
-2 2 -1 787.9 16.19
-2 2 -1 799.11 16.16
-2 -2 -1 823.56 16.19
-2 2 -1 811.65 16.13
-2 2 -1 808.4 16.17
2 2 1 848.13 16.24
-2 2 -1 809.46 16.08
-2 -2 -1 850.27 16.2
2 2 1 802.19 15.93
-2 2 -2 348.11 7.08
2 2 2 346.5 7.2
-2 -2 -2 351.35 7.13
2 2 2 353.86 7.07
2 -2 2 340.01 6.92
-2 -2 -2 344.82 6.98
-2 2 -2 355.16 7.1
-2 2 -2 335.8 7.15
-2 2 -2 346.61 7.12
-2 2 -2 349.15 7.1
-2 2 -2 354.2 7.1
-2 2 -2 353.13 7.1
-2 2 -2 352.8 7.07
-2 2 -2 354.99 7.07
-2 2 -2 346.9 7.14
-2 -2 -2 357.9 7.21
-2 2 -2 333.25 7.15
-2 2 -2 343.55 7.15
2 2 2 357.82 7.19
-2 2 -2 349.26 7.09
-2 -2 -2 344.62 7.17
-2 2 -3 414.21 8.1
-2 -2 -3 397.39 8.16
-2 2 -3 395.39 8.08
2 -2 3 398.84 7.95
-2 2 -3 413.92 8.15
-2 -2 -3 398.62 7.99
-2 2 -3 394 8.1
2 -2 3 405.93 8.06
-2 2 -3 394.32 8.13
-2 2 -3 398.05 8.09
-2 2 -3 412.76 8.12
-2 2 -3 390.32 8.05
-2 2 -3 412.66 8.09
2 2 3 405.24 8.21
-2 2 -3 400.6 8.05
2 2 3 399.43 8.16
-2 2 -3 388.92 8.06
-2 2 -3 409.65 8.2
-2 2 -3 389.27 8.16
-2 -2 -3 387.5 8.21
-2 2 -3 392.91 8.09
2 2 3 404.32 8.16
-2 -2 -3 380.7 8.17
-2 2 -4 9.87 0.47
-2 -2 -4 10.11 0.53
-2 2 -4 10.63 0.51
-2 2 -4 9.78 0.51
2 2 4 10.56 0.57
2 -2 4 9.48 0.42
2 2 4 9.28 0.53
-2 2 -4 9.06 0.49
2 -2 4 9.02 0.46
-2 2 -4 8.49 0.46
-2 2 -4 9.07 0.46
-2 2 -4 9.73 0.45
2 2 4 9.25 0.53
2 2 4 8.36 0.5
-2 2 -4 8.84 0.46
-2 2 -4 10.26 0.44
-2 2 -4 8.42 0.48
-2 -2 -4 9.5 0.53
2 2 4 8.49 0.48
-2 -2 -5 48.68 1.48
-2 2 -5 51.01 1.47
2 2 5 52.7 1.54
-2 2 -5 49.26 1.46
-2 2 -5 52.27 1.5
2 2 5 52.68 1.51
2 -2 5 50.53 1.33
-2 2 -5 50.83 1.41
2 -2 5 51.31 1.44
-2 2 -5 51.17 1.39
-2 2 -5 51.58 1.45
2 2 5 52.86 1.48
-2 2 -5 52.68 1.32
-2 2 -5 50.46 1.44
-2 2 -5 51.49 1.44
2 2 5 52.86 1.52
-2 2 -5 51.8 1.35
-2 -2 -5 50.96 1.52
-2 2 -5 50.86 1.46
2 2 5 53.28 1.35
2 2 5 53.21 1.43
-2 2 -6 201.74 4.52
-2 -2 -6 197.95 4.55
-2 -2 -6 206.28 4.41
2 2 6 205.14 4.57
2 2 6 214.94 4.61
-2 2 -6 200.07 4.55
-2 2 -6 205.73 4.48
2 -2 6 201.36 4.49
2 2 6 199.93 4.51
-2 2 -6 206.57 4.44
-2 2 -6 201.22 4.27
-2 2 -6 205.88 4.51
-2 2 -6 205.7 4.31
-2 2 -6 202.88 4.52
-2 -2 -6 202.2 4.58
2 2 6 202.65 4.35
2 2 6 200.03 4.39
-2 2 -7 128.99 3.17
-2 -2 -7 130.64 3.2
2 2 7 136.07 3.23
-2 2 -7 132.99 3.19
2 2 7 134.87 3.21
-2 -2 -7 131.45 3.02
-2 2 -7 130.16 3.13
2 -2 7 128.59 3.13
-2 2 -7 130.24 3.08
-2 2 -7 123.56 2.82
-2 2 -7 127.05 2.87
-2 2 -7 130.42 3.04
2 2 7 131.56 3.2
2 2 7 131.67 3.13
-2 2 -7 133.04 3.16
-2 -2 -7 126.62 3.2
-2 2 -7 130.47 3.16
2 2 7 126.4 2.96
2 2 7 130.56 2.97
-2 -2 -8 849.81 17.49
-2 2 -8 890.37 17.5
-2 2 -8 862.2 17.5
2 2 8 888.37 17.52
-2 -2 -8 891.11 17.29
2 2 8 866.42 17.52
2 -2 8 855.65 17.43
-2 2 -8 869.81 17.33
-2 2 -8 830.18 17.27
2 2 8 864.59 17.41
-2 2 -8 863.8 17.45
-2 2 -8 852.75 17.04
2 2 8 870.25 17.5
-2 -2 -8 846.99 17.5
-2 2 -8 877.43 17.49
2 -2 8 849.51 17.43
2 2 8 862.48 17.22
-2 2 -8 881.16 17.25
2 2 8 862.17 17.22
2 2 8 869.97 17.16
-2 2 -9 144.26 3.62
-2 -2 -9 142.44 3.62
2 2 9 151.41 3.64
2 2 9 140.12 3.6
-2 2 -9 141.57 3.42
2 -2 9 139.41 3.55
-2 2 -9 143.49 3.58
-2 2 -9 141.75 3.37
2 2 9 143.11 3.61
2 2 9 139.39 3.53
-2 2 -9 149.44 3.62
-2 -2 -9 143.04 3.62
2 -2 9 147.58 3.61
-2 2 -9 143.38 3.33
2 2 9 139.66 3.31
-2 -2 -10 0.35 0.35
-2 2 -10 -0.04 0.34
2 2 10 -0.07 0.28
2 2 10 0.34 0.34
-2 2 -10 0.07 0.34
-2 -2 -10 0.44 0.22
2 -2 10 0.22 0.3
-2 2 -10 0.27 0.36
-2 -2 -10 0.23 0.33
-2 2 -10 0.05 0.18
-2 2 -11 9.56 0.75
2 2 11 8.12 0.67
2 2 11 8.67 0.73
2 2 11 8.55 0.7
2 2 11 7.75 0.69
-2 2 -11 8.31 0.7
-2 -2 -11 8.49 0.6
-2 2 -11 7.26 0.62
-2 2 -11 8.75 0.73
-2 -2 -11 9.71 0.75
2 -2 11 8.63 0.69
-2 -2 -11 8.76 0.72
-2 2 -11 7.91 0.7
2 2 12 44.93 1.77
-2 2 -12 45.09 1.77
2 2 12 44.02 1.7
2 2 12 46.24 1.76
-2 2 -12 45.56 1.76
-2 2 -12 47.48 1.68
2 2 12 42.71 1.73
-2 -2 -12 45.16 1.78
-2 2 -12 46.81 1.79
2 -2 12 45.68 1.76
-2 -2 -12 45.91 1.8
-2 2 -12 44.66 1.79
-2 -2 -13 115.64 3.38
2 2 13 115.31 3.38
2 2 13 111.59 3.25
-2 2 -13 111.12 3.16
-2 2 -13 113.28 3.31
2 2 13 112.49 3.35
2 2 13 119.23 3.35
2 2 14 37.99 1.72
-2 2 -14 38.39 1.72
2 2 14 37.44 1.71
2 2 14 39.22 1.71
-2 2 -14 37.47 1.56
-2 2 -14 37.68 1.7
2 -2 14 37.44 1.69
-2 2 -14 38.19 1.73
-2 2 -14 37.22 1.73
-2 -2 -14 34.01 1.65
2 -2 15 61.94 2.53
-2 2 -15 67.92 2.48
2 2 15 62.79 2.31
2 2 15 66.74 2.48
2 -2 15 67.83 2.56
2 2 15 63.35 2.45
2 2 15 64.62 2.38
-2 2 -15 63.82 2.23
-2 2 -15 64.88 2.47
2 -2 15 65.82 2.44
-2 -2 -15 66.43 2.47
-2 -2 -15 64.45 2.43
-2 2 -15 67.27 2.5
2 -2 16 7.9 0.93
-2 2 -16 9.96 0.92
2 2 16 8.87 0.87
2 2 16 10.89 0.98
2 -2 16 10.61 1
2 2 16 9.55 0.89
2 2 16 10.4 0.94
-2 2 -16 9.07 0.78
-2 2 -16 8.89 0.93
-2 -2 -16 10.97 0.97
2 -2 16 9.33 0.95
-2 -2 -16 9.91 0.93
-2 2 -16 10.49 1
-2 2 -16 8.82 0.9
2 2 17 1.04 0.53
2 2 17 0.91 0.46
-2 2 -17 1.15 0.52
2 -2 17 0.78 0.56
2 2 17 1.51 0.53
2 2 17 1.12 0.45
2 -2 17 1.38 0.56
-2 -2 -17 1.62 0.53
-2 2 -17 0.83 0.53
2 -2 17 0.96 0.48
-2 -2 -17 0.54 0.44
-2 2 -17 1.44 0.56
2 -2 18 0.33 0.42
-2 2 -18 1.19 0.53
2 -2 18 0.24 0.55
2 2 18 0.37 0.39
2 2 18 2.14 0.61
2 2 18 0.51 0.42
2 2 18 1.79 0.59
2 -2 18 0.52 0.46
-2 2 -18 0.94 0.52
2 -2 18 1.21 0.54
-2 -2 -18 0.97 0.48
-2 2 -18 0.48 0.44
-2 -2 -18 0.21 0.45
2 2 19 70.39 2.63
2 -2 19 71.75 2.93
2 -2 19 68.99 2.68
2 2 19 71.12 2.78
2 -2 19 72.87 2.85
2 2 19 70.91 2.78
-2 -2 -19 71.46 2.74
-2 2 -19 72.84 2.81
2 -2 19 72.87 2.81
-2 2 -19 69.32 2.7
-2 -2 -19 74.26 2.78
2 -2 20 28.45 1.6
2 -2 20 31.36 1.81
2 2 20 26.56 1.5
2 2 20 31.23 1.73
-2 2 -20 32.33 1.68
2 -2 20 29.62 1.71
-2 -2 -20 31.17 1.66
-2 2 -20 33.03 1.77
-2 2 -20 29.69 1.65
-2 -2 -20 27.64 1.59
2 2 21 4.26 0.71
2 -2 21 4.58 0.78
2 -2 21 3.67 0.68
-2 2 -21 3.51 0.64
2 -2 21 3.59 0.68
2 2 21 4.79 0.75
-2 2 -21 4.26 0.74
-2 -2 -21 3.52 0.61
-2 2 -21 4.76 0.71
-2 -2 -21 4.53 0.71
2 -2 22 2.82 0.56
2 2 22 4.84 0.71
-2 2 -22 4.05 0.63
2 2 22 3.62 0.63
2 -2 22 3 0.59
2 -2 22 3.64 0.59
-2 2 -23 2.59 0.54
-2 -2 -23 2.24 0.52
2 2 23 2.44 0.55
2 -2 23 1.58 0.51
-2 2 -23 1.84 0.53
-2 -2 -23 1.67 0.43
2 2 23 2.43 0.53
2 -2 23 1.58 0.43
2 -2 23 2.64 0.54
-2 2 -23 1.68 0.42
-2 2 -24 5.53 0.62
-2 -2 -24 5.36 0.61
-2 -2 -24 3.8 0.51
-2 2 -24 6.58 0.66
-2 2 -24 6.46 0.71
-2 -2 -24 3.97 0.6
2 2 24 5.51 0.61
2 -2 24 5.77 0.6
-2 2 -25 0.21 0.3
-2 -2 -25 0.04 0.3
-2 -2 -25 -0.07 0.27
2 2 25 0.82 0.37
-2 -2 -25 0.23 0.33
-2 2 -25 0.04 0.32
-2 2 -25 0.04 0.34
-2 -2 -26 21.46 0.9
2 2 26 20.29 0.91
-2 2 -26 22.19 0.9
-2 -2 -26 20.6 0.92
-2 2 -26 21.86 0.97
-2 2 -26 20.74 0.93
-2 -2 -26 20.12 0.93
-2 3 27 2.17 0.3
-2 3 27 2.46 0.31
-2 3 26 1.89 0.37
2 3 -26 1.7 0.34
-2 3 26 1.54 0.36
2 3 -26 1.71 0.35
2 3 -26 1.73 0.36
2 -3 -26 1.55 0.3
-2 -3 26 1.37 0.26
2 3 -25 17.54 0.99
-2 3 25 15.46 0.85
2 3 -25 17.49 0.87
2 3 -25 18.55 1.04
-2 3 25 17.82 1.01
2 3 -24 10 0.83
-2 -3 24 9.09 0.84
-2 3 24 9.96 0.85
2 3 -24 10.67 0.88
-2 3 24 9.74 0.85
2 3 -24 11.23 0.88
2 3 -24 11.01 0.77
-2 3 24 10.32 0.79
-2 3 24 12 0.9
-2 -3 23 1.09 0.4
-2 3 23 1.68 0.55
2 3 -23 2.18 0.57
-2 3 23 0.65 0.44
-2 -3 23 0.98 0.45
-2 3 23 0.59 0.45
-2 3 23 0.81 0.38
2 3 -23 0.76 0.46
-2 3 23 1.36 0.45
2 3 -22 8.85 0.9
-2 3 22 6.68 0.8
-2 3 22 7.61 0.86
-2 3 22 8.49 0.9
2 3 -22 8.37 0.89
2 3 -22 7.78 0.86
-2 3 22 9.08 0.88
2 3 -21 13.16 1.11
2 3 -21 10.88 1.01
-2 3 21 11.31 1.04
-2 3 21 10.14 1.02
-2 -3 21 11.69 1.07
-2 3 21 12.48 1.11
2 3 -21 11.4 1.05
2 3 -21 10.63 1.02
-2 3 21 12.07 1.03
-2 -3 21 10.69 1.02
-2 3 21 12.31 1.04
-2 3 20 40.56 2.02
2 3 -20 44.16 2.08
-2 3 20 41.87 2.07
-2 -3 20 42.32 2.05
2 3 -20 45.52 2.12
-2 3 20 41.69 1.97
2 3 -20 45.3 2.1
2 3 -19 129.23 4.05
2 -3 -19 121.46 3.78
-2 3 19 118.83 3.95
2 3 -19 126.47 3.96
-2 3 19 126.11 4.01
2 3 -19 128.22 3.99
-2 3 19 125.1 4.01
2 3 -19 130.75 4.07
-2 3 19 130.48 3.96
-2 -3 19 125.51 3.99
-2 3 19 130.01 3.95
2 3 -18 62.4 2.44
-2 3 18 59.38 2.49
2 3 -18 64.17 2.54
2 -3 -18 57.89 2.31
2 3 -18 63.23 2.49
-2 3 18 50.76 2.35
-2 3 18 61.63 2.46
-2 3 18 62.24 2.54
2 3 -18 59.53 2.46
-2 3 18 60.46 2.5
-2 3 18 62.86 2.46
-2 -3 18 56.47 2.41
-2 3 18 56.97 2.18
-2 3 18 54.69 2.25
-2 3 18 58.88 2.37
2 3 -17 281.33 6.93
2 3 -17 286.1 6.88
2 -3 -17 253.24 6.59
2 3 -17 281.55 6.9
-2 3 17 276.97 6.95
-2 -3 17 256.43 6.62
-2 3 17 272.28 6.95
-2 3 17 271.11 6.85
-2 3 17 262.93 6.89
2 3 -17 276.87 6.87
-2 3 17 270.51 6.91
-2 3 17 266.88 6.8
-2 -3 17 269.35 6.85
-2 3 17 261.06 6.67
-2 3 17 274.41 6.78
-2 3 17 278.37 6.57
2 -3 -16 188.04 5.29
2 3 -16 213.17 5.61
2 3 -16 212.75 5.54
-2 -3 16 202.85 5.37
2 3 -16 212.94 5.59
2 3 -16 207.91 5.24
-2 3 16 212.95 5.64
-2 3 16 220.36 5.66
-2 -3 16 204.63 5.58
-2 3 16 216.07 5.63
-2 3 16 215.86 5.64
-2 3 16 214.01 5.57
-2 -3 16 203.97 5.56
-2 3 16 214.57 5.49
-2 3 16 208.01 5.45
-2 3 16 225.48 5.39
2 3 -15 273.07 6.73
2 3 -15 276.81 6.67
-2 3 15 285.68 6.78
2 3 -15 276.05 6.41
2 3 -15 268.3 6.67
-2 -3 15 268.98 6.51
-2 3 15 261.19 6.7
-2 -3 15 269.09 6.71
-2 3 15 277.88 6.75
-2 3 15 266.01 6.69
-2 3 15 272.62 6.74
-2 -3 15 263.41 6.69
-2 3 15 259.92 6.52
-2 3 15 271.79 6.61
-2 3 15 262.03 6.42
-2 3 15 274.98 6.61
2 3 -14 218.72 5.48
2 3 -14 217.26 5.51
-2 -3 14 203.42 5.31
2 3 -14 223.12 5.28
-2 3 14 216.59 5.52
-2 3 14 216.33 5.56
-2 3 14 219.23 5.56
-2 -3 14 212.31 5.53
-2 -3 14 222.4 5.55
-2 3 14 221.35 5.45
-2 3 14 206.09 5.25
-2 3 14 210.98 5.41
-2 3 14 220.79 5.55
-2 3 14 214.7 5.54
2 3 -13 47.59 1.75
-2 -3 13 46.46 1.77
-2 3 13 47.08 1.89
2 3 -13 50.02 1.93
-2 3 13 48.07 1.9
-2 3 13 48.66 1.88
-2 3 13 45.19 1.82
-2 3 13 48.79 1.9
-2 3 13 48.56 1.78
2 3 -12 135.85 3.73
2 3 -12 146.8 3.75
2 3 -12 138.54 3.76
-2 3 12 139.75 3.79
2 3 -12 136.28 3.74
-2 -3 12 135.24 3.6
-2 -3 12 135.42 3.71
-2 3 12 137.89 3.8
2 3 -12 144.23 3.62
-2 3 12 140.44 3.81
-2 -3 12 144.02 3.82
-2 3 12 139.01 3.81
-2 3 12 132.43 3.75
-2 3 12 127.61 3.69
-2 3 12 135.08 3.59
-2 3 12 138.68 3.74
-2 3 12 136.01 3.67
2 3 -11 11.46 0.82
2 3 -11 10.46 0.79
2 3 -11 10.95 0.81
-2 3 11 9.48 0.8
-2 -3 11 10.15 0.77
-2 3 11 9.85 0.76
2 3 -11 11.18 0.74
-2 3 11 9.57 0.8
-2 3 11 11.31 0.85
-2 -3 11 11.27 0.83
-2 3 11 11.44 0.87
-2 3 11 10.18 0.77
-2 3 11 12.16 0.84
-2 3 11 12.07 0.8
-2 3 11 11.89 0.78
-2 3 11 10.19 0.78
2 3 -10 1.32 0.38
-2 3 10 1.97 0.31
2 3 -10 1.82 0.42
-2 -3 10 0.98 0.34
-2 3 10 1.13 0.41
-2 3 10 2.21 0.41
-2 3 10 2.77 0.46
-2 3 10 1.48 0.41
-2 -3 10 1.53 0.4
-2 3 10 1.14 0.41
-2 3 10 1.41 0.35
-2 3 10 1.53 0.35
2 3 -10 1.33 0.42
-2 3 10 1.59 0.39
-2 3 10 0.92 0.35
-2 3 10 1.15 0.3
-2 3 10 3.34 0.44
-2 3 10 1.06 0.37
-2 3 10 1.62 0.5
2 3 -9 111.16 2.97
2 3 -9 111.79 2.96
-2 3 9 115.1 3.02
-2 3 9 112.26 2.95
-2 3 9 109.99 3.02
-2 -3 9 108.8 3
-2 3 9 109.22 2.91
-2 3 9 113.08 3.03
-2 3 9 101.14 2.61
-2 3 9 106.76 2.9
-2 3 9 109.38 3.01
-2 3 9 109.08 2.77
-2 3 9 118.47 2.99
-2 3 9 111.92 2.98
-2 3 9 111.21 2.99
2 3 -9 111.34 2.96
-2 3 9 111.96 3.01
-2 3 9 112.84 3.01
-2 3 9 107.98 2.78
-2 -3 8 73.59 2.14
2 3 -8 76.03 2.18
2 3 -8 74.64 2.17
-2 3 8 75.84 2.2
2 3 -8 75.96 2.08
-2 -3 8 71.07 2.13
-2 3 8 71.58 2.14
2 3 -8 75.8 2.11
-2 3 8 73.8 2.23
-2 3 8 71.64 2.19
-2 3 8 74.39 2.12
-2 -3 8 74.06 1.93
-2 3 8 71.67 1.93
-2 3 8 71.99 2.14
-2 3 8 75.96 2.23
-2 3 8 70.74 2.02
-2 3 8 75.43 2.15
-2 3 8 75.61 2.18
-2 3 8 74.45 2.22
-2 3 8 80.39 2.24
2 3 -8 75.06 2.17
-2 3 8 73.76 2.03
-2 3 8 74.94 2.22
-2 3 8 68.04 2.1
-2 3 8 80.75 2.15
-2 3 8 76.41 2.21
2 3 -7 118.9 3.01
-2 -3 7 119.73 3
2 3 -7 119.89 3.01
-2 -3 7 117.61 2.94
-2 3 7 118.44 3.02
2 3 -7 117.57 2.91
2 3 -7 120.47 2.97
-2 -3 7 117.6 2.99
-2 -3 7 121.9 2.84
-2 3 7 119.63 2.97
-2 3 7 118.08 3.06
-2 3 7 120.08 3.06
-2 3 7 117.36 2.97
-2 3 7 113.5 2.9
-2 3 7 117.73 2.95
-2 -3 7 118.26 2.73
-2 3 7 120.22 3.06
-2 3 7 122.19 3.02
-2 3 7 112.52 2.81
-2 3 7 116.2 3.01
-2 3 7 119.71 2.91
2 3 -7 119.95 3.01
-2 3 7 121.95 3.05
-2 3 7 119.8 2.99
-2 3 7 118.67 3.06
-2 3 7 119.38 2.99
-2 3 7 120.45 3.04
-2 3 7 118.47 2.95
-2 3 7 117.59 3.05
-2 3 7 114.5 2.88
-2 -3 6 2.25 0.34
-2 -3 6 2.24 0.36
2 3 -6 2.73 0.42
2 3 -6 2.63 0.39
-2 -3 6 2.45 0.3
2 3 -6 2.22 0.36
-2 -3 6 2.82 0.39
-2 3 6 2.36 0.35
-2 3 6 2.57 0.38
2 3 -6 2.96 0.37
-2 3 6 2.24 0.39
-2 3 6 2.68 0.38
-2 3 6 2.29 0.4
-2 3 6 2.61 0.35
-2 3 6 2.85 0.38
-2 3 6 2.92 0.42
-2 3 6 2.02 0.3
-2 3 6 2.4 0.36
-2 3 6 2.2 0.35
-2 -3 6 3.06 0.28
-2 3 6 2.73 0.4
-2 3 6 2.06 0.4
2 3 -6 2.89 0.41
-2 3 6 2.26 0.34
-2 3 6 2.18 0.33
-2 3 6 1.94 0.34
-2 3 6 2.07 0.37
-2 3 6 4.15 0.44
-2 3 6 2.2 0.4
-2 3 6 2.79 0.37
-2 -3 5 58.83 1.66
-2 -3 5 59.74 1.71
2 3 -5 58.57 1.71
-2 3 5 58.88 1.66
-2 3 5 58.39 1.69
2 3 -5 54.64 1.64
-2 -3 5 60.62 1.56
-2 3 5 60.64 1.75
-2 3 5 57.65 1.72
-2 3 5 59.02 1.69
-2 3 5 59.3 1.63
-2 3 5 58.24 1.69
-2 3 5 58.45 1.65
-2 -3 5 61.51 1.47
-2 3 5 55.41 1.73
-2 3 5 56.09 1.68
-2 3 5 58.95 1.63
-2 3 5 60.58 1.74
-2 3 5 60.62 1.75
-2 3 5 59.45 1.77
-2 3 5 60.43 1.68
-2 3 5 58.82 1.77
-2 3 5 59.53 1.67
-2 3 5 56.35 1.68
-2 3 5 60 1.76
-2 3 5 59.19 1.69
-2 3 5 62.15 1.65
-2 3 4 22.46 0.87
-2 -3 4 23.49 0.91
-2 -3 4 21.94 0.86
-2 3 4 19.98 0.61
-2 3 4 21.89 0.65
-2 3 4 22.55 0.86
-2 3 4 21.95 0.59
2 3 -4 22.54 0.9
2 3 -4 23.17 0.9
-2 3 4 22.4 0.78
2 3 -4 23.44 0.92
-2 3 4 23.4 0.9
-2 3 4 22.62 0.91
-2 3 4 22.25 0.89
2 3 -4 22.38 0.82
-2 3 4 24.36 0.85
-2 3 4 22.13 0.82
-2 3 4 21.22 0.85
-2 3 4 23.09 0.92
-2 3 4 22.72 0.85
-2 3 4 23.43 0.94
2 3 -4 21.68 0.73
2 3 -4 22.19 0.89
-2 3 4 23.24 0.94
-2 3 4 22.42 0.82
-2 3 4 21.78 0.86
-2 3 4 21.73 0.92
-2 3 4 20.58 0.87
-2 3 4 22.54 0.87
-2 -3 3 280.14 5.92
-2 3 3 285.89 5.96
-2 3 3 291.54 6.06
-2 3 3 281.69 5.98
2 3 -3 286.11 6.07
-2 3 3 281.37 5.75
-2 3 3 282.75 5.7
2 3 -3 285.81 6.04
2 3 -3 282.5 5.99
-2 3 3 276.43 5.88
-2 3 3 283.9 6.03
2 3 -3 287.37 6.07
-2 3 3 269.59 5.99
-2 3 3 291.18 6.1
-2 3 3 280.86 6.01
2 3 -3 288.97 5.95
-2 3 3 281.8 5.99
-2 -3 3 288.66 6.03
-2 3 3 287.66 6.09
2 3 -3 285.78 6.07
-2 3 3 288.94 5.97
-2 3 3 294.15 6.11
-2 3 3 281.4 6.09
-2 3 3 285.01 6.09
-2 3 3 270.35 5.93
-2 3 3 296.43 6.03
-2 3 3 279.55 6
-2 3 3 283.09 6.05
-2 3 3 278.52 6.02
-2 -3 2 1136.31 21.54
-2 3 2 1111.92 21.61
-2 3 2 1083.56 21.55
2 3 -2 1132.64 21.64
-2 -3 2 1139.57 21.47
-2 3 2 1096.06 21.36
2 3 -2 1120.57 21.65
-2 3 2 972.59 21.15
2 3 -2 1153.48 21.61
-2 3 2 1021.17 21.17
-2 3 2 1092.6 21.47
-2 3 2 1109.43 21.34
-2 3 2 1124.1 21.57
-2 3 2 1121.33 21.64
2 3 -2 1128.84 21.64
-2 3 2 1102.32 21.58
-2 3 2 1107.52 21.58
-2 3 2 1095.99 21.54
2 3 -2 1139.04 21.56
-2 3 2 1124.26 21.56
-2 3 2 1119.26 21.61
2 3 -2 1128.25 21.51
-2 3 2 1101.43 21.68
-2 3 2 1143.15 21.68
-2 3 2 1080.84 21.49
-2 3 2 1120.5 21.66
-2 -3 2 1158.51 21.62
2 3 -2 1122.11 21.65
-2 3 2 1132.91 21.57
-2 3 2 1137.15 21.67
-2 -3 2 1169.53 21.55
2 3 -2 1102.83 21.28
-2 3 2 1089.09 21.6
-2 3 2 1131.32 21.53
-2 -3 1 105.44 2.43
-2 3 1 102.59 2.48
-2 3 1 100.24 2.42
-2 3 1 99.61 2.31
-2 3 1 98.43 2.37
2 3 -1 105.21 2.5
2 3 -1 105.97 2.49
2 3 -1 105.03 2.48
-2 -3 1 101.16 2.34
-2 3 1 100.87 2.3
-2 3 1 102.37 2.45
-2 3 1 99.41 2.53
-2 3 1 98.03 2.38
-2 3 1 102.21 2.53
2 3 -1 104.52 2.5
-2 3 1 97.74 2.41
-2 3 1 102.72 2.5
-2 3 1 101.29 2.52
-2 3 1 103.02 2.54
-2 3 1 101.59 2.42
-2 3 1 99.75 2.47
2 3 -1 109.3 2.53
2 3 -1 109.27 2.41
-2 3 1 110.62 2.5
-2 3 1 102.74 2.53
-2 -3 1 106.59 2.44
-2 3 1 99.75 2.35
-2 3 1 100.09 2.47
-2 3 1 102.04 2.49
2 3 -1 99.08 2.16
-2 3 1 102.54 2.43
2 3 0 1170.29 21.72
-2 3 0 1048.01 21.66
-2 -3 0 1105.53 21.53
2 3 0 1143.03 21.68
-2 3 0 1070.2 21.52
-2 -3 0 1093.14 21.52
-2 3 0 1072.39 21.53
-2 3 0 1076.99 21.57
-2 3 0 1093.1 21.69
2 3 0 1140.1 21.7
-2 3 0 1083.11 21.71
2 3 0 1118.95 21.53
-2 3 0 1076.21 21.73
-2 3 0 1074.37 21.62
-2 3 0 1061.75 21.72
-2 3 0 1059.97 21.61
-2 3 0 1109.9 21.73
2 3 0 1127.97 21.59
-2 3 0 1082.88 21.64
2 3 0 1140.83 21.71
-2 3 0 1075 21.66
-2 -3 0 1103.27 21.67
-2 3 0 1099.81 21.74
-2 -3 0 1156.78 21.67
-2 3 0 1075.7 21.6
-2 -3 0 1131.09 21.67
2 3 0 1103.06 21.35
-2 3 0 1079.05 21.66
-2 3 0 1056.34 21.66
-2 -3 -1 33.8 1.02
2 3 1 38.55 1.15
2 3 1 37.35 1.17
2 3 1 38.74 1.15
2 3 1 34.26 1.08
-2 3 -1 36.19 1.06
-2 3 -1 31.77 0.75
-2 3 -1 36.3 1.08
-2 3 -1 35.35 1.03
-2 3 -1 33.59 1.09
2 3 1 35.27 1.11
-2 3 -1 34.74 1.12
-2 3 -1 35.3 1.17
-2 3 -1 35.29 1.16
2 3 1 36.69 1.03
-2 3 -1 33.72 1.08
-2 3 -1 35.31 1.15
-2 3 -1 34.69 1.06
-2 3 -1 36.42 1.13
-2 3 -1 38.03 1.1
-2 -3 -1 36.76 1.13
2 3 1 34.33 0.9
-2 -3 -1 37.53 1.14
-2 3 -1 33.57 1.1
2 3 2 3.63 0.39
-2 -3 -2 3.48 0.31
-2 3 -2 3.42 0.28
2 3 2 4.11 0.36
2 3 2 4.38 0.38
-2 3 -2 3.1 0.31
2 3 2 3.11 0.32
-2 3 -2 3.36 0.34
-2 3 -2 3.1 0.31
-2 3 -2 2.5 0.25
2 3 2 3.58 0.32
-2 3 -2 4.08 0.4
-2 3 -2 5.54 0.41
2 3 2 3.31 0.27
2 3 2 3.11 0.33
-2 3 -2 3.88 0.39
-2 3 -2 2.92 0.32
-2 3 -2 4.19 0.36
-2 3 -2 3.67 0.32
-2 3 -2 3.07 0.34
-2 3 -2 3.8 0.4
-2 3 -2 3.7 0.3
-2 3 -2 3.47 0.33
2 3 2 3.33 0.25
-2 -3 -2 4.05 0.4
-2 -3 -2 3.07 0.33
-2 3 -2 3.28 0.35
2 3 3 233.08 5.1
-2 3 -3 227.51 4.97
-2 3 -3 238.06 5.02
-2 -3 -3 238.91 5.04
2 3 3 240.38 5.08
2 3 3 236.04 5.14
2 3 3 240.72 4.97
2 3 3 238.93 5.01
-2 3 -3 240.72 5.07
-2 3 -3 237.69 4.88
-2 3 -3 233.03 5.02
-2 3 -3 236.11 5.15
-2 3 -3 248.41 5.08
-2 3 -3 222.55 4.88
-2 3 -3 242.78 5.01
-2 3 -3 229.32 5.15
-2 3 -3 215.62 4.86
-2 3 -3 238.51 5.1
-2 3 -3 243.77 5.02
-2 -3 -3 228.12 5.13
-2 -3 -3 232.28 5.11
2 3 3 234.89 4.89
-2 3 -4 7.82 0.48
-2 3 -4 8.89 0.49
2 3 4 9.3 0.57
-2 -3 -4 7.87 0.5
2 3 4 9.12 0.55
2 -3 4 8.18 0.44
2 3 4 8.14 0.44
-2 -3 -4 8.16 0.36
2 -3 4 9.25 0.51
-2 3 -4 9.27 0.53
2 3 4 8.72 0.48
-2 3 -4 8.86 0.51
-2 3 -4 10.06 0.52
-2 3 -4 7.86 0.45
-2 3 -4 8.55 0.5
-2 3 -4 8.77 0.48
-2 3 -4 10.42 0.58
-2 3 -4 7.92 0.57
-2 3 -4 7.76 0.47
-2 -3 -4 8.39 0.55
-2 -3 -5 81.09 2.2
2 3 5 88.1 2.27
-2 3 -5 91.07 2.22
-2 3 -5 84.47 2.19
-2 3 -5 85.31 2.12
2 3 5 79.01 1.98
2 -3 5 83.53 2.08
-2 -3 -5 82.1 1.92
-2 3 -5 87.01 2.24
2 3 5 91.33 2.11
-2 3 -5 86.05 2.19
2 -3 5 83.48 2.19
-2 3 -5 87.38 2.15
-2 3 -5 84.53 2.17
-2 3 -5 83.18 2.14
-2 3 -5 84.83 2.14
2 3 5 85.43 2.33
2 3 5 85.68 2.28
-2 3 -5 84.83 2.07
-2 3 -5 82.52 2.29
-2 -3 -5 84.28 2.26
-2 -3 -5 84.08 2.27
2 -3 6 19.16 0.77
-2 3 -6 18 0.86
2 3 6 19.95 0.75
2 -3 6 19.5 0.87
-2 3 -6 18.94 0.77
-2 3 -6 18.23 0.79
-2 3 -6 17.49 0.84
-2 3 -6 19.26 0.81
-2 3 -6 19.42 0.72
-2 3 -6 19.17 0.82
-2 3 -6 18.6 0.77
2 3 6 18.5 0.9
2 3 6 17.82 0.91
-2 -3 -6 19.26 0.9
2 3 6 18.93 0.8
-2 3 -6 19.54 0.85
-2 3 -6 18.44 0.86
-2 -3 -6 18.96 0.86
2 3 6 17.56 0.87
-2 3 -7 85.27 2.33
2 3 7 85.56 2.42
2 -3 7 85.69 2.19
-2 3 -7 84.08 2.22
-2 3 -7 84.11 2.28
2 -3 7 79.6 2.29
-2 3 -7 84.24 2.16
2 3 7 85.16 2.36
-2 3 -7 85.22 2.13
-2 3 -7 84.58 2.25
-2 3 -7 81.48 2.25
2 3 7 83.85 2.4
2 3 7 84.67 2.2
-2 3 -7 85.74 2.32
-2 -3 -7 87.53 2.39
-2 3 -7 83.62 2.31
-2 -3 -7 79.07 2.29
-2 3 -7 79.83 2.29
-2 3 -8 42 1.49
2 -3 8 43.19 1.52
-2 3 -8 39.54 1.42
-2 3 -8 42.1 1.27
2 3 8 41.1 1.5
-2 3 -8 43.33 1.41
-2 3 -8 42.18 1.46
2 3 8 44.29 1.58
-2 -3 -8 42.1 1.52
-2 3 -8 42.4 1.5
2 3 8 39.39 1.35
-2 -3 -8 44.59 1.51
-2 3 -8 43.86 1.53
-2 3 -9 229.16 5.41
2 3 9 231.15 5.49
-2 3 -9 234.13 5.4
-2 3 -9 233.53 5.3
2 -3 9 230.44 5.42
-2 3 -9 233.02 5.22
-2 3 -9 236.16 5.38
2 3 9 230.45 5.41
2 3 9 235.29 5.51
-2 3 -9 237.67 5.43
-2 -3 -9 231.53 5.44
2 3 9 226.84 5.21
-2 3 -9 232.6 5.45
-2 -3 -9 233.77 5.43
-2 -3 -10 73.44 2.33
-2 3 -10 73.85 2.34
2 3 10 71.97 2.33
2 3 10 70.53 2.34
-2 3 -10 76.61 2.35
-2 3 -10 74.86 2.2
2 -3 10 72.93 2.33
-2 3 -10 73.7 2.14
2 3 10 74.43 2.38
-2 3 -10 73.93 2.29
2 3 10 73.83 2.32
-2 -3 -10 71.37 2.32
2 3 10 74.93 2.15
-2 3 -10 74.62 2.33
-2 3 -10 72.43 2.12
2 3 11 29.01 1.39
2 3 11 31.03 1.38
-2 3 -11 31.02 1.41
-2 3 -11 31.47 1.27
2 -3 11 29.06 1.36
2 3 11 29.24 1.37
-2 3 -11 29.85 1.35
2 3 11 30.33 1.42
-2 3 -11 29.78 1.2
-2 -3 -11 29.91 1.37
2 -3 11 27.39 1.35
-2 3 -11 30.27 1.4
-2 -3 -11 30.96 1.38
-2 3 -11 30.79 1.41
-2 3 -12 50.58 1.95
2 3 12 52 2.02
-2 3 -12 52.46 1.94
-2 3 -12 54.77 2.01
2 3 12 53.07 2.03
2 3 12 56.56 2.02
-2 -3 -12 51.7 1.97
-2 -3 -12 48.24 1.92
2 3 13 0.57 0.4
-2 3 -13 0.21 0.34
2 3 13 0.11 0.37
-2 3 -13 0.05 0.33
2 3 13 -0.28 0.42
2 3 13 0.05 0.32
-2 3 -13 0.05 0.38
2 -3 13 -0.05 0.37
-2 3 -13 -0.22 0.4
-2 3 -14 1.82 0.48
2 3 14 1.66 0.45
2 3 14 2.69 0.58
-2 3 -14 1.71 0.47
2 3 14 2 0.52
-2 3 -14 2.13 0.53
2 -3 14 2.23 0.55
-2 -3 -14 2.58 0.51
-2 3 -14 1.64 0.51
-2 -3 -14 1.77 0.5
2 3 15 1.3 0.5
-2 3 -15 0.85 0.45
2 3 15 1.06 0.45
2 3 15 0.78 0.46
-2 3 -15 0.87 0.4
-2 3 -15 0.95 0.46
2 -3 15 0.88 0.47
-2 -3 -15 1.03 0.42
-2 -3 -15 0.49 0.42
-2 3 -15 0.91 0.54
2 3 16 42.12 1.9
-2 3 -16 43.73 1.96
2 3 16 40.51 1.96
2 3 16 44.9 2.04
-2 3 -16 41.35 1.81
2 -3 16 40.58 1.92
-2 -3 -16 42.61 1.93
-2 3 -16 41.1 1.95
-2 3 -16 39.28 1.85
-2 3 -16 42.61 2.03
-2 -3 -16 41.7 1.91
2 -3 17 4.79 0.84
2 3 17 4.32 0.69
2 3 17 4.91 0.75
-2 3 -17 5.67 0.76
2 -3 17 6.17 0.85
-2 3 -17 4.98 0.65
2 3 17 4.93 0.75
-2 3 -17 6.9 0.85
-2 -3 -17 3.97 0.68
2 -3 17 5.14 0.79
-2 -3 -17 5.34 0.75
-2 3 -17 6.51 0.88
-2 3 -17 4.95 0.69
2 3 18 20.87 1.41
2 3 18 20.83 1.32
2 -3 18 20.49 1.52
2 -3 18 18.23 1.39
2 3 18 18.54 1.36
-2 -3 -18 20.89 1.37
-2 3 -18 20.62 1.34
2 -3 18 18.7 1.34
-2 3 -18 24.34 1.5
-2 -3 -18 19.68 1.31
2 3 19 1.3 0.56
2 -3 19 0.92 0.61
2 3 19 1.39 0.49
-2 3 -19 0.72 0.49
2 -3 19 0.51 0.47
-2 -3 -19 1.02 0.49
-2 3 -19 1.66 0.52
-2 -3 -19 1.85 0.56
-2 -3 -20 3.39 0.65
-2 3 -20 3.27 0.61
2 3 20 3.08 0.71
2 -3 20 3.71 0.74
2 3 20 3.58 0.64
2 -3 20 3.45 0.67
-2 3 -20 4.08 0.7
2 -3 20 3.46 0.65
2 3 20 4.94 0.67
2 3 20 4.1 0.7
2 -3 21 2.04 0.58
2 3 21 1.98 0.57
2 -3 21 2.59 0.62
-2 3 -21 1.95 0.55
-2 3 -21 1.46 0.55
2 -3 21 2.07 0.58
2 3 21 1.7 0.53
2 3 21 1.5 0.41
-2 3 -22 3.21 0.54
-2 -3 -22 4.11 0.59
2 3 22 3.66 0.64
2 -3 22 2.96 0.63
-2 3 -22 3.62 0.62
2 -3 22 3.82 0.64
-2 3 -22 3.3 0.62
-2 3 -22 2.45 0.58
2 3 22 4.06 0.53
2 3 22 2.52 0.55
-2 -3 -22 4.18 0.66
-2 -3 -23 5.4 0.62
-2 3 -23 6.36 0.65
2 -3 23 5.86 0.78
-2 3 -23 7.04 0.77
-2 3 -23 6.61 0.7
-2 -3 -23 6.8 0.72
2 3 23 6.55 0.58
2 3 23 6.28 0.68
2 -3 23 5.9 0.69
-2 3 -23 6.3 0.68
2 3 24 24.1 1.18
-2 3 -24 25.98 1.13
-2 -3 -24 23.44 1.11
-2 3 -24 27.31 1.24
-2 3 -24 26.14 1.3
-2 -3 -24 24.14 1.18
2 3 24 25.48 1.19
-2 -3 -24 26.59 1.24
2 -3 24 22.64 1.15
-2 -3 -25 0.91 0.27
-2 -3 -25 0.48 0.28
2 3 25 0.56 0.3
-2 -3 -25 0.67 0.31
-2 3 -25 0.62 0.34
-2 3 -25 1.04 0.37
2 3 26 8.94 0.52
-2 -3 -26 9.47 0.54
-2 3 -26 9.2 0.55
-2 3 -26 10.49 0.6
-2 -3 -26 9.85 0.57
2 4 -26 0.32 0.23
2 4 -26 0.27 0.23
-2 4 26 0.09 0.21
-2 4 26 -0.02 0.23
-2 4 26 0.4 0.24
-2 4 25 21.43 1
-2 4 25 21.84 1.02
2 4 -25 22.2 0.95
-2 4 25 20.06 0.89
2 4 -25 23.57 1.07
-2 4 25 23.24 1.03
-2 4 24 4.3 0.53
2 4 -24 3.49 0.49
-2 4 24 3.77 0.55
2 4 -24 3.59 0.54
2 -4 -24 3.35 0.42
-2 4 24 3.49 0.49
-2 -4 24 2.9 0.47
2 4 -23 22.65 1.2
-2 4 23 22.15 1.22
2 4 -23 25.23 1.35
2 4 -23 21.82 1.06
-2 -4 23 21.55 1.25
-2 4 23 20.31 1.12
-2 4 23 25.3 1.29
2 -4 -23 20.73 1.08
2 4 -23 25.91 1.31
-2 4 23 23.38 1.28
-2 -4 23 24.39 1.32
-2 -4 23 23.28 1.27
2 4 -22 3.72 0.62
2 4 -22 3.61 0.62
-2 4 22 3.84 0.63
-2 -4 22 2.93 0.58
-2 4 22 3.54 0.63
-2 -4 22 2.47 0.59
2 4 -22 4.12 0.66
-2 4 22 3.46 0.56
2 4 -22 3.75 0.52
-2 4 22 4.47 0.65
2 4 -21 13.02 1.09
-2 4 21 11.49 1
-2 4 21 10.79 1
2 4 -21 11.56 1
2 4 -21 13.41 1.09
-2 -4 21 10.97 0.98
-2 4 21 13.57 1.07
2 4 -20 25.62 1.55
-2 4 20 24.47 1.48
-2 4 20 24.31 1.51
2 4 -20 21.99 1.41
-2 4 20 26.23 1.53
2 4 -20 21.89 1.4
2 4 -20 23.87 1.49
2 4 -20 24.68 1.33
-2 4 20 22.85 1.41
-2 -4 20 23.03 1.45
-2 4 20 22.61 1.27
-2 4 20 23.85 1.42
-2 4 19 42.12 2.02
-2 4 19 39.71 1.94
2 4 -19 40.54 1.93
-2 -4 19 36.83 1.91
2 4 -19 42.18 2.03
-2 4 19 39.2 1.89
2 4 -19 40.79 2.01
2 4 -18 0.34 0.47
2 4 -18 1.59 0.63
2 4 -18 0.13 0.48
-2 4 18 0.64 0.51
2 4 -18 -0.07 0.49
-2 4 18 0.85 0.51
-2 4 18 0.5 0.53
-2 4 18 0.8 0.5
-2 -4 18 0.64 0.54
-2 4 18 0.72 0.51
-2 4 18 0.52 0.39
-2 4 18 1 0.49
2 4 -17 0.75 0.53
2 4 -17 0.28 0.51
-2 4 17 -0.07 0.45
2 4 -17 0.07 0.49
-2 -4 17 -0.14 0.46
2 4 -17 0.07 0.49
-2 4 17 0.07 0.51
-2 4 17 0.14 0.44
-2 -4 17 0.21 0.46
-2 4 17 -0.53 0.49
-2 4 17 -0.17 0.37
-2 4 17 -0.06 0.42
-2 4 17 0.19 0.41
2 4 -16 149.78 4.39
2 4 -16 151.67 4.47
2 4 -16 155.57 4.38
-2 4 16 146.65 4.39
-2 -4 16 143.4 4.42
-2 4 16 151.9 4.05
-2 4 16 142.67 4.39
2 4 -16 146.81 4.33
-2 -4 16 148.95 4.42
-2 4 16 151.3 4.39
-2 4 16 150.91 4.22
-2 4 16 155.69 4.36
-2 4 16 144.35 4.27
2 4 -15 143.28 4.22
2 4 -15 147.38 4.3
2 4 -15 144.91 4.2
-2 4 15 148.47 4.26
2 4 -15 140.98 4.02
-2 -4 15 134.84 4.23
-2 4 15 138.33 4.23
-2 4 15 148.43 4.3
-2 4 15 142.09 4.22
-2 -4 15 142.67 4.25
-2 4 15 149.62 4.26
-2 4 15 140.84 4.15
-2 4 15 147.36 4.08
-2 4 15 149.48 4.19
2 4 -14 49.08 2.05
-2 4 14 45.37 2
2 4 -14 49.21 2.01
2 4 -14 51.91 1.96
-2 -4 14 46.81 2.07
-2 4 14 46.11 1.94
-2 4 14 46.55 2.05
-2 4 14 48.52 2.07
-2 4 14 48.31 2.06
-2 4 14 45.1 1.99
-2 4 14 48.25 2.03
-2 -4 14 49.11 2.07
-2 4 14 47.1 1.92
-2 4 14 46.74 2
-2 4 14 49.67 2
2 4 -13 152.7 4.29
2 4 -13 158.1 4.32
-2 -4 13 156.48 4.3
2 4 -13 160.08 4.29
-2 4 13 152.47 4.3
2 4 -13 159.62 4.19
-2 4 13 155.34 4.37
-2 4 13 154.05 4.24
-2 -4 13 150.36 4.35
-2 4 13 151.3 4.29
-2 4 13 155.33 4.37
-2 4 13 154.57 4.32
-2 4 13 156.44 4.37
-2 4 13 160.18 4.28
-2 4 13 160.81 4.22
-2 4 13 155.85 4.32
-2 4 12 25.35 1.39
2 4 -12 27.65 1.37
2 4 -12 25.13 1.33
2 4 -12 28.91 1.4
-2 -4 12 25.45 1.34
2 4 -12 28.19 1.35
-2 4 12 26.58 1.37
2 4 -12 26.67 1.31
-2 4 12 22.85 1.32
-2 -4 12 24.4 1.36
-2 4 12 25.5 1.37
-2 4 12 26.71 1.37
-2 4 12 24.77 1.35
-2 4 12 24.42 1.32
-2 4 12 26.34 1.32
-2 4 12 27.17 1.32
-2 4 11 12.2 0.9
-2 4 11 10.79 0.84
-2 4 11 12.64 0.76
-2 -4 11 14.91 0.95
-2 4 11 11.68 0.87
2 4 -11 12.67 0.89
2 4 -11 11.13 0.84
-2 4 11 11.28 0.88
-2 4 11 10.66 0.85
-2 4 11 12.83 0.87
2 4 -10 1.87 0.44
2 4 -10 0.8 0.4
2 4 -10 0.99 0.37
-2 -4 10 1.81 0.42
-2 4 10 1.53 0.4
-2 4 10 0.79 0.37
-2 4 10 0.8 0.38
-2 4 10 1.11 0.4
-2 -4 10 1.97 0.44
-2 4 10 0.79 0.35
-2 4 10 0.72 0.37
-2 4 10 0.79 0.33
-2 4 10 0.88 0.39
2 4 -10 1 0.42
-2 4 10 1.43 0.47
-2 4 10 1.31 0.41
-2 4 10 1.35 0.42
-2 4 10 0.94 0.36
-2 4 10 3.18 0.55
-2 4 10 1.57 0.39
2 4 -9 130.47 3.49
-2 4 9 127.46 3.5
2 4 -9 130.24 3.49
2 4 -9 131 3.4
-2 -4 9 126.36 3.45
-2 4 9 132.89 3.46
-2 4 9 132.1 3.57
-2 4 9 123.92 3.34
-2 4 9 132.69 3.56
-2 4 9 128.73 3.56
-2 4 9 131.55 3.45
-2 4 9 128.95 3.5
2 4 -9 128.91 3.45
-2 4 9 125.89 3.51
-2 4 9 129.52 3.58
-2 4 9 129.98 3.5
-2 4 9 134.06 3.47
-2 4 9 121.87 3.37
-2 4 9 128.07 3.52
2 4 -8 3.44 0.51
2 4 -8 3.49 0.49
-2 -4 8 2.92 0.46
2 4 -8 4.03 0.48
-2 -4 8 3.39 0.46
-2 4 8 2.95 0.46
-2 4 8 3.15 0.52
-2 4 8 3.82 0.53
-2 4 8 3.2 0.51
-2 4 8 3.01 0.38
-2 4 8 2.55 0.46
-2 4 8 3.06 0.45
-2 4 8 3.13 0.47
-2 4 8 3.05 0.51
2 4 -8 2.65 0.38
-2 4 8 2.74 0.44
-2 4 8 3.45 0.47
-2 4 8 4.73 0.56
-2 4 8 3.15 0.41
-2 4 8 3.81 0.52
-2 -4 7 20.35 0.96
2 4 -7 21.53 1.04
2 4 -7 22.15 1.06
-2 -4 7 19.93 1.01
2 4 -7 19.46 0.93
-2 -4 7 21.32 1.03
2 4 -7 20.86 0.99
-2 4 7 19.25 0.97
-2 4 7 21.5 1.09
-2 4 7 20.83 1.07
-2 4 7 21.78 1.09
-2 4 7 20.82 0.98
-2 4 7 20.63 0.95
-2 4 7 22.2 0.94
-2 4 7 21.81 1.06
2 4 -7 20.96 0.89
-2 4 7 22.73 1.13
-2 4 7 19.61 1.03
-2 4 7 18.69 0.96
2 4 -7 23.35 1.05
-2 4 7 20.02 0.93
-2 4 7 20.3 1.07
-2 4 7 22.29 1.05
-2 4 7 21.79 1.01
2 4 -6 83.46 2.37
-2 -4 6 84.58 2.32
2 4 -6 85.45 2.4
-2 4 6 80.76 2.34
-2 -4 6 85.54 2.38
2 4 -6 84.55 2.34
-2 4 6 82.21 2.2
-2 4 6 85.13 2.47
-2 4 6 79.81 2.29
-2 4 6 86.22 2.44
-2 4 6 85.15 2.45
-2 4 6 82.04 2.37
-2 4 6 84.52 2.3
-2 4 6 82.58 2.22
-2 4 6 82.2 2.31
-2 4 6 83.1 2.31
2 4 -6 85.65 2.37
-2 4 6 82.54 2.46
2 4 -6 78.7 2.14
-2 4 6 85.1 2.45
-2 4 6 84.22 2.46
-2 4 6 83.68 2.37
-2 4 6 82.83 2.3
-2 4 6 85.64 2.24
-2 -4 5 28.43 1.1
-2 4 5 30.41 1.22
-2 -4 5 28.06 1.15
-2 4 5 29.77 1.15
2 4 -5 27.94 1.16
2 4 -5 30.43 1.18
-2 4 5 26.92 1.03
-2 4 5 28.71 1.2
-2 4 5 29.73 1.19
-2 4 5 30.3 1.16
-2 4 5 30.01 1.25
-2 4 5 30.38 1.17
-2 4 5 27.39 1.04
-2 4 5 29.97 1.24
2 4 -5 30.86 1.17
2 4 -5 28.13 0.99
-2 4 5 28.41 1.23
-2 4 5 29.25 1.23
-2 4 5 28.37 1.09
-2 4 5 29.61 1.15
-2 4 5 27.26 1.12
-2 4 5 27.82 1.04
-2 4 5 28.92 1.16
-2 4 4 659.04 13.49
2 4 -4 660.06 13.42
-2 -4 4 649.42 13.46
-2 -4 4 659.66 13.38
-2 4 4 651.96 13.41
-2 -4 4 662.52 13.11
2 4 -4 651.62 13.45
-2 4 4 624.9 13.06
-2 4 4 646.61 13.28
2 4 -4 663.69 13.43
-2 4 4 666.83 13.55
-2 4 4 665.65 13.49
-2 4 4 669.17 13.42
-2 4 4 664.98 13.45
-2 4 4 660.48 13.58
-2 4 4 672.13 13.48
-2 4 4 643.81 13.26
-2 4 4 654.25 13.42
2 4 -4 658.93 13.36
-2 4 4 651.53 13.54
-2 4 4 639.9 13.3
2 4 -4 638.34 13.16
-2 4 4 664.73 13.55
-2 4 4 654.62 13.43
-2 4 4 647.22 13.54
-2 4 4 666.72 13.27
-2 4 4 666.17 13.44
-2 4 4 694.63 13.44
-2 4 4 663.84 13.55
-2 4 4 673.2 13.44
-2 4 3 1055 21.06
-2 -4 3 1033.79 20.82
2 4 -3 1048.51 20.95
-2 4 3 1038.58 20.97
2 4 -3 1065.83 20.98
2 4 -3 1044.93 21.02
-2 4 3 1052.52 20.7
-2 4 3 1061.13 20.86
2 4 -3 1061.68 20.98
-2 4 3 1078.35 21.05
-2 4 3 1063.36 21.01
-2 4 3 1044.75 20.97
-2 4 3 1054.76 21.11
-2 4 3 1080.22 21.16
2 4 -3 1038.36 20.93
-2 4 3 1028.29 20.83
-2 4 3 1035.26 20.83
2 4 -3 1066.26 21.03
-2 4 3 1054.87 21
-2 4 3 1054.57 21.08
-2 4 3 1078.28 21.12
2 4 -3 1030.95 20.73
-2 4 3 985.46 20.79
-2 4 3 1063.89 21.1
-2 4 3 1057.71 20.97
-2 4 3 1075.53 21.01
-2 4 3 1081.13 21.04
-2 -4 2 123.13 2.88
-2 4 2 119.42 3.04
-2 4 2 116.42 2.96
2 4 -2 125.18 3.03
2 4 -2 123 3
2 4 -2 122.86 2.97
-2 4 2 117.58 2.77
-2 4 2 119.77 2.89
-2 4 2 121.83 3.04
-2 4 2 118.34 3.09
-2 4 2 119.98 2.97
-2 4 2 117.01 3.09
2 4 -2 121.38 3.01
-2 4 2 122.19 3.06
2 4 -2 123.64 2.97
-2 4 2 123.5 2.96
-2 4 2 122.83 3.06
-2 4 2 121.66 3.01
2 4 -2 119.54 2.92
-2 -4 2 126.38 2.99
-2 4 2 120.41 3.08
2 4 -2 120.66 2.78
2 4 -2 122.23 3.03
-2 4 2 116.43 2.82
-2 4 2 117.57 2.91
-2 4 2 118.45 2.98
-2 4 2 120.3 2.86
-2 -4 2 124.04 2.89
-2 4 2 120.76 3.07
-2 -4 1 156.22 3.64
-2 4 1 158.22 3.79
2 4 -1 165.3 3.79
-2 4 1 155.53 3.56
2 4 -1 162.65 3.76
2 4 -1 162.65 3.72
-2 4 1 157.69 3.55
-2 -4 1 166.98 3.54
2 4 -1 164.27 3.77
-2 4 1 156.48 3.84
-2 4 1 159.39 3.8
-2 4 1 157.96 3.81
-2 4 1 162.24 3.86
-2 4 1 162.89 3.73
-2 4 1 163.15 3.74
-2 -4 1 158.9 3.72
2 4 -1 163.91 3.7
-2 4 1 161.97 3.56
2 4 -1 151.51 3.51
-2 4 1 163.16 3.78
2 4 -1 167.25 3.8
-2 4 1 155.71 3.76
-2 4 1 161.32 3.84
-2 4 1 158.69 3.65
-2 4 1 155.04 3.61
2 4 -1 155.34 3.48
-2 -4 1 160.42 3.66
-2 4 1 160.95 3.74
-2 -4 0 8.72 0.54
2 4 0 8.45 0.58
-2 -4 0 7.81 0.44
2 4 0 8.75 0.56
2 4 0 8.45 0.57
2 4 0 10.01 0.53
-2 4 0 6.98 0.62
-2 4 0 7.78 0.6
-2 4 0 7.82 0.58
-2 4 0 8.08 0.54
-2 4 0 7.86 0.59
2 4 0 7.48 0.48
2 4 0 7.67 0.55
-2 4 0 10.06 0.6
2 4 0 8.5 0.58
-2 4 0 7.04 0.54
2 4 0 7.58 0.44
-2 4 0 6.88 0.58
-2 -4 0 8.07 0.56
2 4 0 9.29 0.58
-2 4 0 7.61 0.55
-2 4 0 7.27 0.55
-2 4 0 8.61 0.46
-2 4 0 7.74 0.54
-2 -4 0 8.29 0.53
-2 4 0 7.79 0.5
2 4 0 7.41 0.44
2 4 1 103.53 2.57
-2 -4 -1 93.74 2.27
2 4 1 96.12 2.51
2 4 1 99.59 2.44
2 4 1 92.5 2.39
-2 -4 -1 94.69 2.25
2 4 1 97.91 2.39
-2 4 -1 96.51 2.59
-2 4 -1 95.13 2.55
-2 4 -1 98.82 2.46
-2 4 -1 97.29 2.55
2 4 1 96.99 2.33
-2 4 -1 100.3 2.5
2 4 1 92.29 2.43
-2 4 -1 93.45 2.47
-2 4 -1 96.19 2.48
2 4 1 97.04 2.45
-2 4 -1 94.5 2.55
2 4 1 87.2 2.27
-2 4 -1 94.98 2.42
-2 -4 -1 93.84 2.45
2 4 1 92.87 2.45
-2 -4 -1 94.75 2.42
-2 4 -1 96.56 2.49
-2 -4 -1 94.08 2.44
-2 4 -1 94.52 2.36
-2 4 -1 95.31 2.24
-2 4 -1 97.95 2.43
2 4 2 181.3 4.2
2 4 2 183.39 4.2
-2 -4 -2 178.65 3.95
2 4 2 172.37 4.02
-2 4 -2 182.95 4.08
-2 4 -2 180.81 4.27
2 4 2 180.1 4.07
-2 4 -2 181.59 4.14
-2 4 -2 179.59 3.93
2 4 2 183.48 4.06
-2 4 -2 182.93 4.24
-2 4 -2 176.45 4.07
-2 4 -2 173.07 4.17
2 4 2 183.6 3.98
-2 4 -2 188.17 4.17
-2 4 -2 179.96 4.14
-2 4 -2 190.79 4.27
-2 4 -2 178.17 4.02
2 4 2 169.32 4.09
-2 4 -2 171 3.99
-2 4 -2 181.3 4.07
-2 -4 -2 176.05 4.1
-2 -4 -2 177.1 4.14
2 4 2 178.62 3.86
-2 4 -2 177.14 4.15
2 4 3 7.67 0.59
2 4 3 8.49 0.6
-2 4 -3 8.1 0.49
-2 4 -3 8.43 0.53
-2 4 -3 8.62 0.49
-2 -4 -3 7.82 0.49
2 4 3 7.77 0.61
-2 4 -3 8.61 0.57
2 4 3 7.31 0.49
2 4 3 9.24 0.56
2 4 3 8.48 0.57
2 4 3 11.04 0.55
2 4 3 8.23 0.53
-2 4 -3 8.56 0.6
-2 4 -3 8.56 0.59
-2 4 -3 8.23 0.55
-2 4 -3 8.36 0.5
-2 4 -3 8.43 0.58
-2 -4 -3 7.92 0.6
-2 4 -3 8.91 0.54
-2 -4 -3 8.7 0.58
2 4 3 7.41 0.44
2 4 4 77.01 2.19
-2 4 -4 76.07 2.04
-2 4 -4 71.82 1.99
2 4 4 74.88 2.15
-2 -4 -4 75.21 2.03
-2 -4 -4 76.11 2.03
2 4 4 76.74 2.17
-2 4 -4 80.15 2.15
2 -4 4 75.58 1.99
2 4 4 71.42 1.93
2 4 4 77.39 2.11
2 4 4 75.65 2
-2 4 -4 76.42 2.13
-2 4 -4 77.61 2.11
-2 4 -4 77.13 2.05
-2 4 -4 76.39 2.15
-2 4 -4 77.06 2.23
-2 -4 -4 73.81 2.16
-2 -4 -4 73.7 2.12
2 4 4 78.08 1.96
-2 4 -4 78.49 2.04
-2 4 -5 55.17 1.62
2 4 5 54.14 1.73
-2 4 -5 53.33 1.64
2 4 5 54.97 1.76
-2 -4 -5 55.99 1.64
2 4 5 54.26 1.78
2 -4 5 54.25 1.59
-2 4 -5 53.9 1.73
-2 4 -5 56.63 1.64
2 4 5 55.19 1.66
-2 4 -5 54.82 1.68
2 -4 5 55.16 1.7
-2 4 -5 55.05 1.71
2 4 5 49.08 1.52
-2 4 -5 55.31 1.69
-2 4 -5 54.9 1.61
-2 4 -5 55.98 1.8
2 4 5 55.83 1.58
-2 -4 -5 54.08 1.73
-2 -4 -6 15.59 0.79
-2 4 -6 15.05 0.72
-2 4 -6 16.29 0.83
-2 4 -6 15.53 0.81
2 4 6 14.67 0.83
2 4 6 15.04 0.86
2 4 6 13.82 0.8
2 -4 6 15.23 0.74
-2 4 -6 14.43 0.83
2 -4 6 14.71 0.81
2 4 6 15.08 0.76
-2 4 -6 14.89 0.77
-2 4 -6 14.94 0.73
-2 4 -6 14.53 0.79
-2 4 -6 13.53 0.68
-2 4 -6 15.57 0.78
-2 4 -6 15.81 0.89
-2 -4 -6 15.46 0.85
2 4 6 14.59 0.73
-2 -4 -7 0.47 0.27
2 4 7 1.06 0.35
-2 4 -7 0.96 0.31
-2 4 -7 0.64 0.31
2 4 7 0.73 0.32
2 -4 7 0.77 0.26
-2 4 -7 1.93 0.4
-2 4 -7 0.48 0.24
2 -4 7 1.11 0.33
-2 4 -7 0.66 0.28
-2 4 -7 1.08 0.33
-2 4 -7 0.74 0.26
-2 4 -7 1.69 0.32
-2 4 -7 0.45 0.27
-2 4 -7 1.15 0.37
2 4 7 1.13 0.27
-2 -4 -7 1.15 0.35
2 4 8 30.36 1.27
-2 -4 -8 29.5 1.22
-2 4 -8 31.72 1.31
-2 4 -8 30.74 1.28
-2 4 -8 28.17 1.27
2 -4 8 30.89 1.31
-2 4 -8 30.69 1.28
-2 4 -8 29.92 1.21
-2 4 -8 28.61 1.19
-2 4 -8 30.09 1.23
-2 4 -8 30.89 1.27
-2 4 -8 32.58 1.36
-2 -4 -8 30.65 1.33
2 4 9 121.51 3.31
-2 4 -9 125.81 3.4
-2 -4 -9 120.4 3.29
-2 4 -9 129.21 3.42
-2 4 -9 122.72 3.32
2 -4 9 124.83 3.42
-2 4 -9 127.84 3.27
-2 4 -9 117.29 3.24
2 4 9 126.09 3.53
2 4 9 123.04 3.43
-2 4 -9 131.57 3.39
-2 4 -9 132.71 3.49
-2 -4 -9 121.23 3.36
-2 -4 -9 121.16 3.39
2 4 9 122.27 3.24
-2 -4 -10 27.65 1.29
-2 4 -10 28.85 1.34
2 4 10 29.32 1.29
-2 4 -10 27.31 1.32
-2 4 -10 28.65 1.27
2 -4 10 26.48 1.32
-2 -4 -10 29 1.34
-2 4 -10 30.21 1.35
2 4 10 29.58 1.27
-2 4 -10 26.95 1.2
-2 4 -10 25.76 1.23
2 4 10 28.08 1.39
-2 -4 -11 6.01 0.63
-2 4 -11 6.35 0.65
2 4 11 6.36 0.73
-2 4 -11 5.72 0.67
-2 -4 -11 7.04 0.69
2 4 11 5.79 0.59
-2 4 -12 0.44 0.41
-2 4 -12 0.05 0.38
-2 4 -12 -0.09 0.27
2 -4 12 0.06 0.35
2 4 12 -0.06 0.41
2 4 12 0.05 0.39
-2 4 -12 0.3 0.34
2 -4 12 0.39 0.38
-2 4 -12 0.42 0.41
2 4 12 0.05 0.29
-2 -4 -13 22.45 1.28
-2 4 -13 25.43 1.42
-2 4 -13 23.63 1.32
2 4 13 24.21 1.44
2 4 13 23.4 1.35
-2 4 -13 26.63 1.41
-2 -4 -13 24.11 1.33
2 -4 13 24.43 1.4
-2 4 -13 24.65 1.39
2 4 13 25.34 1.31
-2 -4 -14 1.82 0.47
-2 4 -14 1.03 0.47
2 4 14 0.79 0.45
-2 4 -14 0.98 0.46
2 4 14 0.47 0.42
-2 4 -14 1.36 0.46
-2 4 -14 1.17 0.5
2 -4 14 0.89 0.47
2 4 14 1.24 0.43
-2 -4 -15 74.26 2.72
-2 4 -15 81.87 2.93
2 4 15 81.32 2.87
-2 4 -15 83.33 2.85
-2 4 -15 85.93 2.87
2 -4 15 82.09 2.92
-2 4 -15 86.26 2.91
-2 4 -15 80.56 2.9
2 4 15 78.57 2.73
-2 4 -16 10.9 1.06
-2 -4 -16 11.99 1
2 4 16 12.34 1.11
-2 4 -16 14.09 1.12
2 4 16 11.14 1
-2 4 -16 13.82 1.05
2 -4 16 13.94 1.12
-2 4 -16 12.39 1.07
-2 4 -16 12.81 1.07
2 4 16 11.57 0.99
-2 -4 -17 1.24 0.48
-2 4 -17 1.52 0.57
2 4 17 1.74 0.64
2 4 17 0.85 0.47
-2 4 -17 0.8 0.45
2 -4 17 1.36 0.51
-2 4 -17 1.65 0.58
-2 4 -17 1.39 0.52
2 4 17 0.98 0.44
-2 -4 -18 9.54 0.88
2 4 18 9.01 0.99
2 -4 18 7.17 1.04
2 4 18 10.87 0.97
-2 4 -18 9.69 0.95
-2 4 -18 10.99 1
2 -4 18 9.21 0.98
-2 -4 -18 9.45 0.98
-2 -4 -19 0.18 0.36
2 -4 19 0.41 0.53
-2 4 -19 0.11 0.37
2 -4 19 -0.08 0.46
2 -4 19 -0.07 0.48
-2 4 -19 -0.07 0.46
-2 4 -19 0.57 0.45
2 4 19 -0.12 0.36
2 4 19 -0.06 0.39
-2 -4 -19 0.13 0.46
2 -4 20 0.23 0.55
2 -4 20 -0.21 0.45
-2 4 -20 0.42 0.41
2 -4 20 0.46 0.43
-2 4 -20 -0.26 0.44
2 4 20 0.06 0.37
-2 -4 -20 -0.25 0.43
2 4 20 0.06 0.37
-2 -4 -21 0.24 0.34
2 4 21 0.33 0.34
2 4 21 -0.33 0.41
2 -4 21 -0.21 0.53
-2 4 -21 -0.24 0.46
2 -4 21 0.13 0.43
-2 4 -21 0.11 0.44
-2 4 -21 0.59 0.45
2 -4 21 -0.06 0.38
2 4 21 0.15 0.34
2 4 21 0.31 0.37
-2 -4 -21 0.61 0.45
-2 -4 -22 12.43 0.83
2 4 22 11.82 0.9
2 4 22 11.59 0.79
2 -4 22 14 1.07
2 -4 22 12.13 0.97
-2 4 -22 12.58 0.94
-2 4 -22 13.41 0.98
-2 4 -22 12.72 0.92
2 4 22 11.41 0.84
2 4 22 10.96 0.8
-2 -4 -22 12.96 0.93
-2 -4 -22 13.18 0.96
-2 -4 -23 1.77 0.33
-2 -4 -23 1.42 0.37
2 4 23 2.3 0.45
2 -4 23 1.85 0.48
2 -4 23 0.86 0.38
-2 4 -23 2.04 0.46
-2 4 -23 1.49 0.42
-2 -4 -23 2.15 0.45
2 4 23 1.84 0.35
-2 -4 -23 2.06 0.46
2 4 23 1.72 0.37
-2 -4 -24 6.08 0.52
2 4 24 6.62 0.58
-2 4 -24 6.65 0.57
-2 4 -24 6.27 0.6
-2 -4 -24 6.6 0.55
-2 -4 -24 5.96 0.55
2 -4 24 5.77 0.61
-2 -4 -25 16.08 0.73
2 4 25 18.05 0.79
-2 4 -25 20.67 0.83
-2 4 -25 19.5 0.88
-2 -4 -25 17.24 0.77
-2 5 25 0.66 0.24
2 5 -25 1 0.26
-2 5 25 0.55 0.26
-2 5 25 0.56 0.22
-2 5 24 11.82 0.73
-2 -5 24 10.13 0.69
-2 5 24 9.38 0.61
2 5 -24 12.6 0.76
-2 5 24 12.4 0.71
-2 5 24 12.13 0.74
-2 5 23 7.6 0.65
-2 5 23 8.03 0.71
-2 5 23 7.36 0.66
-2 -5 23 7.16 0.67
2 5 -23 7.47 0.68
-2 5 23 7.6 0.63
-2 5 23 6.56 0.61
-2 -5 23 7.3 0.69
-2 5 22 1.73 0.43
2 5 -22 2.21 0.55
-2 5 22 1.39 0.45
2 5 -22 1.91 0.47
-2 -5 22 1.52 0.49
-2 -5 22 1.27 0.46
2 5 -22 1.68 0.47
-2 5 22 1.14 0.41
2 5 -21 0.41 0.45
-2 5 21 -0.16 0.37
-2 5 21 0.16 0.43
2 5 -21 0.36 0.37
-2 -5 21 0.15 0.33
-2 5 21 0.15 0.36
-2 -5 21 -0.17 0.41
2 5 -21 0.11 0.42
-2 -5 20 1.61 0.5
-2 5 20 2.26 0.57
-2 5 19 49.71 2.15
2 5 -19 51.52 2.23
-2 5 19 47.91 2.07
-2 5 19 47.4 2.12
2 5 -19 52.35 2.12
2 5 -19 46.06 1.91
2 5 -19 48.2 2.05
2 5 -19 50.76 2.18
-2 5 19 50.95 2.12
-2 -5 19 49.2 2.17
-2 5 19 46.37 2.02
-2 5 18 9.3 0.94
2 5 -18 8.19 0.91
-2 5 18 6.72 0.84
2 5 -18 7.73 0.83
2 5 -18 6.56 0.8
-2 5 18 7.82 0.89
-2 -5 18 4.72 0.79
2 5 -18 7.12 0.87
-2 5 18 7.18 0.85
-2 5 18 5.88 0.72
-2 5 18 6.99 0.82
-2 5 17 89.14 2.82
-2 -5 17 87.27 3.17
-2 5 17 84.18 3.04
2 5 -17 88.64 3.04
-2 5 17 85.01 3.09
-2 -5 17 81.58 3.09
-2 5 17 88.24 3.07
2 5 -17 93.69 3.23
-2 5 17 89.37 3.05
2 5 -17 87.31 3.08
2 5 -16 1 0.62
-2 5 16 0.52 0.43
2 5 -16 1.22 0.56
2 5 -16 0.87 0.46
2 5 -16 0.72 0.44
-2 5 16 0.7 0.4
-2 -5 16 1.25 0.59
-2 5 16 1.07 0.48
-2 5 16 0.56 0.52
2 5 -16 0.88 0.49
-2 5 16 1.08 0.5
-2 5 16 0.54 0.51
-2 -5 16 0.65 0.5
-2 5 16 0.53 0.42
-2 5 16 0.55 0.47
-2 5 16 1.02 0.55
2 5 -15 119.09 3.69
-2 5 15 117.69 3.65
2 5 -15 120.02 3.78
2 5 -15 111.82 3.5
2 5 -15 112.48 3.54
-2 -5 15 114.84 3.77
-2 5 15 115.66 3.43
-2 5 15 113.54 3.52
-2 5 15 110.75 3.54
2 5 -15 112.04 3.55
-2 5 15 116.9 3.74
-2 -5 15 112.3 3.71
-2 5 15 119.67 3.7
-2 5 15 110.38 3.51
-2 5 15 110.6 3.6
-2 5 15 119.2 3.62
2 5 -14 474.4 10.6
-2 5 14 458.28 10.52
2 5 -14 467.22 10.41
-2 -5 14 463.24 10.69
-2 5 14 461.94 10.44
-2 5 14 457.38 10.28
-2 5 14 452.56 10.47
-2 5 14 452.84 10.52
-2 5 14 465.8 10.62
-2 -5 14 470.45 10.71
-2 5 14 461.99 10.58
-2 5 14 471.46 10.49
-2 5 14 467.94 10.43
-2 5 14 439.81 10.51
2 5 -13 10.14 0.96
2 5 -13 9.64 0.94
-2 5 13 10.98 0.95
2 5 -13 7.94 0.82
-2 -5 13 10.54 0.94
2 5 -13 9.94 0.92
-2 5 13 7.98 0.86
-2 5 13 10.6 0.89
-2 5 13 9 0.88
-2 -5 13 10.16 0.97
-2 5 13 11.36 1.01
-2 5 13 9.16 0.89
-2 5 13 9.2 0.94
-2 5 13 10.08 0.97
-2 5 13 9 0.91
-2 5 13 9.08 0.88
-2 5 13 10.1 0.92
2 5 -12 257.84 6.23
-2 5 12 238.84 6.13
2 5 -12 255.39 6.21
2 5 -12 233.42 5.99
-2 -5 12 235.06 6.15
2 5 -12 266.36 6.19
-2 5 12 242.27 6.13
-2 -5 12 244.36 6.29
-2 5 12 241.61 6.19
-2 5 12 244.49 6.23
-2 5 12 256.13 6.21
-2 5 12 247.96 6.23
-2 5 12 240.87 6.3
-2 5 12 247.46 6.13
-2 5 12 252.61 6.1
-2 5 12 242.13 6.22
2 5 -11 201.58 5.17
-2 5 11 202.45 5.18
2 5 -11 205.32 5.21
2 5 -11 197.11 4.99
2 5 -11 199.55 5.11
-2 -5 11 202.92 5.19
-2 5 11 197.8 5.15
-2 -5 11 196.25 5.26
-2 5 11 201.63 5.23
-2 5 11 190.14 4.89
-2 5 11 191.72 5.17
-2 5 11 197.06 5.3
-2 5 11 197.61 5.23
-2 5 11 196.59 5.21
-2 5 11 204.22 5.11
-2 5 11 203.86 5.14
-2 5 10 9.5 0.81
2 5 -10 9.08 0.83
-2 5 10 10.84 0.88
2 5 -10 10.11 0.85
2 5 -10 9.26 0.81
2 5 -10 9.1 0.74
-2 -5 10 8.29 0.76
-2 5 10 9.38 0.82
-2 -5 10 8.4 0.82
-2 5 10 9.15 0.84
-2 5 10 8.33 0.8
-2 5 10 9.56 0.88
-2 5 10 9.38 0.85
-2 5 10 10.08 0.83
-2 5 10 8.98 0.86
-2 5 10 9.65 0.8
-2 5 9 190.07 4.85
-2 -5 9 185.45 4.79
-2 5 9 176.61 4.46
-2 5 9 179.8 4.9
-2 5 9 185.96 4.75
-2 5 9 181.73 4.87
-2 5 9 190.13 4.54
-2 5 8 2.31 0.38
2 5 -8 1.54 0.45
-2 -5 8 2.09 0.45
-2 5 8 2.04 0.4
2 5 -8 2.19 0.42
-2 5 8 2.68 0.46
-2 5 8 2.1 0.48
-2 5 8 3.21 0.49
-2 5 8 2.66 0.5
-2 -5 7 26.73 1.25
-2 -5 7 24.38 1.14
2 5 -7 24.17 1.21
-2 5 7 23.93 1.24
2 5 -7 22.47 1.18
-2 5 7 23.48 1.18
-2 5 7 23.23 1.06
-2 -5 7 24.44 1.23
2 5 -7 24.57 1.21
-2 5 7 23.82 1.12
-2 5 7 24.14 1.24
-2 5 7 25.56 1.25
-2 5 7 23.48 1.22
-2 5 7 22.38 1.24
-2 5 7 24.88 1.2
-2 5 7 29.02 1.21
2 5 -7 23.93 1.16
-2 5 7 24.64 1.29
-2 5 7 23.43 1.26
-2 5 7 22.84 1.15
-2 5 7 23.18 1.15
-2 5 7 24.78 1.12
-2 -5 6 78.55 2.35
-2 5 6 80.49 2.46
2 5 -6 81.72 2.48
-2 -5 6 82.12 2.48
2 5 -6 86.58 2.49
-2 5 6 80.88 2.54
2 5 -6 82.44 2.46
-2 5 6 78.2 2.28
-2 5 6 81 2.54
-2 5 6 76.04 2.33
-2 5 6 79.56 2.52
-2 5 6 84.09 2.51
-2 5 6 80.14 2.59
-2 5 6 84.7 2.46
-2 5 6 80.95 2.4
-2 5 6 80.56 2.59
-2 5 6 81.71 2.47
2 5 -6 80.35 2.41
-2 5 6 83.99 2.59
-2 5 6 78.14 2.4
-2 5 6 75.86 2.53
-2 5 6 84.1 2.44
-2 5 6 78.2 2.41
-2 5 6 79.56 2.37
2 5 -5 92.86 2.66
-2 5 5 89.82 2.63
-2 5 5 91.47 2.72
-2 -5 5 93.32 2.66
2 5 -5 92.13 2.61
-2 -5 5 87.66 2.54
2 5 -5 96.07 2.66
-2 5 5 93.82 2.79
-2 5 5 92.65 2.75
-2 5 5 90.16 2.54
-2 5 5 93.19 2.7
-2 5 5 92.55 2.62
-2 5 5 89.36 2.67
-2 5 5 89.15 2.59
-2 5 5 91.69 2.79
-2 5 5 89.46 2.74
-2 5 5 94.31 2.67
2 5 -5 90.81 2.57
-2 5 5 88.38 2.72
-2 5 5 87.54 2.58
-2 5 5 90.4 2.59
-2 5 5 88.53 2.57
-2 5 5 88.59 2.57
-2 -5 4 346.11 7.62
-2 -5 4 343.29 7.51
-2 5 4 338.5 7.67
2 5 -4 341.44 7.52
-2 5 4 341.88 7.6
2 5 -4 356.68 7.62
-2 5 4 354.15 7.6
-2 5 4 344.51 7.61
-2 5 4 351.22 7.76
-2 5 4 341.76 7.64
-2 5 4 339.37 7.77
-2 5 4 346.21 7.67
2 5 -4 344.39 7.55
-2 5 4 335.19 7.72
2 5 -4 333.68 7.48
-2 5 4 342.13 7.61
-2 5 4 353.07 7.76
-2 5 4 344.37 7.52
-2 5 4 342.85 7.56
-2 5 4 344.38 7.58
-2 5 3 3.12 0.47
-2 -5 3 4.16 0.45
2 5 -3 3.39 0.44
-2 5 3 3.95 0.52
2 5 -3 3.5 0.48
-2 5 3 3.18 0.51
-2 5 3 4.26 0.56
-2 5 3 6.03 0.56
-2 5 3 3.98 0.49
-2 5 3 3.44 0.49
-2 5 3 3.55 0.51
2 5 -3 3.54 0.48
-2 5 3 3.3 0.47
2 5 -3 3.41 0.44
-2 5 3 3.8 0.51
-2 5 3 4.28 0.55
-2 5 3 2.76 0.46
-2 5 3 5.3 0.55
-2 5 3 3.19 0.45
-2 5 2 56.07 1.87
2 5 -2 52.43 1.68
-2 -5 2 52.13 1.6
-2 5 2 54.17 1.59
2 5 -2 53.82 1.78
-2 5 2 54.63 1.77
-2 5 2 54.95 1.91
-2 5 2 54.5 1.84
-2 5 2 53.12 1.9
-2 5 2 52.36 1.73
-2 5 2 54.42 1.84
2 5 -2 55.01 1.78
-2 5 2 53.8 1.78
-2 5 2 54.94 1.82
-2 5 2 53.62 1.83
-2 5 2 55.16 1.87
-2 5 2 51.81 1.74
-2 -5 1 10.86 0.64
2 5 -1 10.42 0.65
2 5 -1 11.49 0.75
-2 5 1 12.78 0.68
-2 5 1 14.2 0.71
2 5 -1 9.87 0.66
-2 5 1 10.93 0.68
-2 5 1 11.41 0.86
-2 5 1 12.15 0.84
-2 5 1 11.59 0.82
-2 5 1 14.68 0.81
-2 5 1 10.83 0.8
2 5 -1 11.69 0.77
-2 5 1 14.68 0.85
-2 5 1 12.21 0.81
2 5 -1 10.06 0.71
-2 -5 1 11.93 0.72
-2 5 1 14.73 0.85
2 5 -1 9.78 0.68
-2 5 1 13.35 0.84
-2 -5 1 9.92 0.62
-2 -5 0 493.82 10.32
2 5 0 502.81 10.55
-2 5 0 517.28 10.33
2 5 0 484.44 10.34
-2 5 0 489.72 10.3
-2 5 0 514.32 10.46
-2 5 0 498.83 10.69
-2 5 0 488.46 10.62
-2 5 0 499.3 10.32
-2 5 0 503.13 10.66
-2 5 0 504.01 10.5
2 5 0 492.97 10.49
-2 -5 0 498.01 10.42
-2 5 0 500.78 10.62
-2 5 0 490.42 10.55
2 5 0 503.4 10.48
2 5 0 507.45 10.46
-2 5 0 477.89 10.45
-2 5 0 513.34 10.53
-2 5 0 482.82 10.27
-2 -5 0 493.55 10.32
-2 -5 -1 1.51 0.36
2 5 1 5 0.49
-2 5 -1 1.39 0.36
2 5 1 2.66 0.49
-2 5 -1 1.42 0.45
-2 5 -1 2.24 0.41
-2 5 -1 1.53 0.42
2 5 1 3.63 0.45
-2 5 -1 2.92 0.52
-2 5 -1 2.08 0.45
-2 5 -1 2.11 0.46
2 5 1 3.01 0.47
-2 -5 -1 2.39 0.45
-2 5 -1 2.4 0.47
-2 5 -1 1.78 0.4
-2 5 -1 2.01 0.37
2 5 1 2.33 0.44
-2 5 -1 1.36 0.29
2 5 1 3.65 0.4
-2 -5 -1 1.67 0.36
-2 5 -2 789.32 15.77
2 5 2 762.42 15.68
2 5 2 773.98 15.9
2 5 2 786.5 15.74
-2 5 -2 781.97 16
-2 5 -2 769.17 15.76
-2 5 -2 803 15.89
-2 5 -2 762.74 15.89
-2 -5 -2 776.01 15.78
2 5 2 759.9 15.77
-2 5 -2 745.99 15.69
2 5 2 787.94 15.84
-2 5 -2 768.61 15.86
-2 5 -2 781.01 15.98
2 5 2 774.42 15.68
2 5 3 31.28 1.34
-2 5 -3 33.01 1.27
2 5 3 30.67 1.35
-2 5 -3 31.63 1.27
2 5 3 32.02 1.34
-2 5 -3 33.32 1.32
-2 5 -3 33.22 1.34
2 5 3 34.75 1.28
-2 5 -3 34.78 1.29
2 5 3 33 1.27
-2 5 -3 35.34 1.42
2 5 3 32.56 1.32
-2 -5 -3 32.65 1.28
-2 5 -3 35.17 1.35
-2 -5 -3 31.3 1.24
-2 5 -4 14.94 0.79
2 5 4 13.55 0.86
2 5 4 14.23 0.89
-2 5 -4 15.42 0.85
-2 5 -4 12.37 0.81
2 5 4 12.25 0.76
-2 5 -4 17.81 0.9
-2 5 -4 13.55 0.76
2 5 4 11.58 0.73
-2 5 -4 12.87 0.86
-2 5 -4 13.92 0.82
-2 -5 -4 16.34 0.84
-2 -5 -4 12.48 0.79
2 5 5 0.69 0.33
-2 5 -5 0.48 0.27
2 5 5 0.04 0.33
-2 5 -5 0.72 0.26
-2 5 -5 0.15 0.27
-2 5 -5 0.07 0.27
2 5 5 0.18 0.3
-2 5 -5 0.09 0.23
-2 5 -5 0.34 0.3
2 5 5 0.62 0.29
2 -5 5 0.15 0.28
-2 5 -5 0.44 0.29
-2 5 -5 0.21 0.31
2 5 5 0.13 0.25
-2 -5 -5 0.57 0.3
-2 -5 -5 -0.12 0.27
2 5 6 1.83 0.39
2 5 6 1.74 0.41
-2 5 -6 1.25 0.29
2 5 6 2.35 0.44
-2 5 -6 1.87 0.41
-2 5 -6 1.57 0.34
2 5 6 2.04 0.39
2 -5 6 2.24 0.42
-2 5 -6 2.39 0.4
-2 5 -6 1.36 0.35
-2 5 -6 1.34 0.38
-2 -5 -6 1.49 0.37
-2 -5 -6 2.14 0.4
-2 5 -7 4.95 0.58
2 -5 7 4.83 0.57
-2 5 -7 5.31 0.56
-2 5 -7 5.18 0.53
-2 5 -7 5.01 0.52
2 5 7 5.44 0.56
2 5 7 4.52 0.56
-2 5 -7 4.76 0.53
-2 -5 -7 5.44 0.59
-2 -5 -7 5.1 0.55
-2 5 -8 33.51 1.5
2 -5 8 34.96 1.51
-2 5 -8 33.04 1.33
-2 5 -8 33.56 1.44
-2 -5 -8 32.28 1.44
-2 -5 -8 33.44 1.5
-2 5 -9 3.6 0.56
-2 5 -9 3.47 0.54
-2 5 -9 3.99 0.58
2 5 9 4.04 0.57
2 5 9 3.26 0.52
-2 5 -10 74.96 2.56
2 5 10 80.07 2.61
2 5 10 79.58 2.66
-2 5 -10 80.72 2.65
-2 5 -10 79.55 2.56
2 -5 10 78.31 2.64
-2 5 -10 75.34 2.44
-2 5 -10 81.46 2.68
-2 -5 -10 75.74 2.56
2 5 10 79.62 2.46
2 5 11 0.52 0.4
2 5 11 1.45 0.44
-2 5 -11 1.05 0.43
-2 5 -11 0.81 0.36
2 -5 11 1.09 0.4
-2 5 -11 1.12 0.45
-2 5 -11 1.18 0.41
-2 5 -11 0.68 0.44
-2 -5 -11 0.54 0.38
2 5 11 1.07 0.37
2 5 12 0.54 0.48
-2 5 -12 0.65 0.42
2 5 12 0.84 0.44
2 -5 12 0.97 0.46
-2 5 -12 1.14 0.39
-2 5 -12 1.23 0.48
-2 5 -12 0.71 0.4
-2 5 -12 0.12 0.39
2 -5 12 1.19 0.45
-2 5 -12 1.34 0.41
2 5 12 1.05 0.38
-2 -5 -12 1.56 0.45
2 5 13 5.48 0.73
2 5 13 5.55 0.69
-2 5 -13 5.57 0.74
2 -5 13 7.18 0.81
-2 5 -13 5.06 0.63
-2 5 -13 5.61 0.73
-2 5 -13 6.56 0.81
2 -5 13 5.37 0.73
-2 -5 -13 6.17 0.76
2 5 13 6.39 0.7
-2 5 -13 6.1 0.79
2 5 14 1.24 0.55
-2 5 -14 1.31 0.54
2 5 14 1.86 0.49
-2 5 -14 1.65 0.54
2 -5 14 1.42 0.52
-2 5 -14 1.35 0.49
-2 -5 -14 1.25 0.46
2 5 14 1.99 0.46
-2 5 -14 1.82 0.56
2 5 15 0.13 0.46
2 5 15 0.37 0.44
-2 5 -15 -0.07 0.47
-2 5 -15 0.32 0.46
2 -5 15 0.07 0.43
-2 5 -15 -0.06 0.48
-2 -5 -15 -0.06 0.4
2 5 15 -0.06 0.39
2 5 15 0.06 0.36
-2 5 -15 0.26 0.44
2 5 16 70.69 2.67
2 5 16 67.84 2.59
-2 5 -16 70.11 2.68
-2 5 -16 72.32 2.66
2 -5 16 69.88 2.72
-2 5 -16 71.55 2.66
2 5 16 75.03 2.66
-2 -5 -16 70.13 2.63
-2 5 -16 68.44 2.61
2 5 17 27.01 1.54
2 5 17 24.03 1.4
-2 5 -17 27.55 1.58
-2 5 -17 26.02 1.48
-2 5 -17 25.96 1.5
2 -5 17 24.8 1.53
-2 5 -17 27.02 1.52
-2 -5 -17 26.15 1.5
2 5 17 26.31 1.47
2 5 17 28.16 1.45
2 5 18 1.47 0.49
2 5 18 1.27 0.52
2 -5 18 1.68 0.62
2 -5 18 1.51 0.55
-2 5 -18 2 0.53
-2 -5 -18 2.25 0.53
2 5 18 2.02 0.53
-2 -5 -18 1.54 0.55
2 5 18 1.64 0.45
2 -5 18 1.61 0.56
-2 5 -18 1.74 0.53
-2 5 -18 3.12 0.58
2 -5 19 2.68 0.64
-2 5 -19 3.21 0.55
2 5 19 3.58 0.56
2 5 19 3.27 0.57
-2 -5 -19 3.06 0.61
2 5 20 0.91 0.43
-2 -5 -20 1.09 0.39
2 5 20 1.19 0.39
2 -5 20 0.38 0.45
2 -5 20 0.61 0.47
2 -5 20 0.92 0.43
-2 5 -20 0.74 0.41
-2 5 -20 0.82 0.42
-2 -5 -20 0.65 0.4
-2 -5 -20 0.33 0.42
2 5 20 1.26 0.42
2 5 20 0.65 0.38
2 5 21 28.21 1.27
-2 -5 -21 26.93 1.27
2 5 21 31.2 1.44
-2 5 -21 33.4 1.54
2 -5 21 31.78 1.56
2 5 21 31.04 1.25
2 -5 21 28.07 1.54
-2 5 -21 35.34 1.48
2 -5 21 29.27 1.45
-2 5 -21 32.07 1.45
-2 -5 -21 31.73 1.47
2 5 21 31.05 1.38
2 5 21 32.58 1.37
-2 -5 -21 31.59 1.39
2 5 22 7.46 0.65
-2 -5 -22 7.11 0.57
2 -5 22 6.64 0.68
2 5 22 6.1 0.56
2 -5 22 8.17 0.78
-2 5 -22 7.17 0.65
-2 -5 -22 7.04 0.61
2 5 22 6.25 0.57
2 5 22 6.65 0.56
-2 -5 -22 7.05 0.65
2 5 23 0.41 0.29
-2 -5 -23 0.42 0.21
2 5 23 0.5 0.23
-2 5 -23 0.75 0.32
-2 5 -23 0.18 0.28
-2 -5 -23 0.71 0.3
-2 -5 -23 0.7 0.28
2 -5 23 0.41 0.34
-2 5 -24 12.71 0.64
2 5 24 14.11 0.69
-2 5 -24 14.39 0.7
2 5 24 14.06 0.67
-2 6 23 8.86 0.61
-2 -6 23 10.27 0.67
2 6 -23 9.49 0.62
-2 -6 23 9.28 0.65
-2 6 23 9.27 0.56
-2 6 23 8.85 0.62
-2 6 23 9.96 0.61
-2 6 22 6.67 0.63
-2 6 22 6.2 0.58
-2 6 22 6.39 0.59
-2 6 22 5.77 0.51
-2 -6 22 6.78 0.66
-2 -6 22 6.51 0.62
-2 6 22 5.42 0.53
2 6 -22 6.66 0.6
-2 6 22 6.02 0.54
-2 6 21 2.55 0.49
2 6 -21 2.05 0.48
-2 6 21 1.88 0.43
-2 -6 21 1.48 0.39
-2 6 21 2.07 0.45
-2 6 21 1.62 0.38
-2 -6 21 2.14 0.51
-2 6 21 1.77 0.4
-2 -6 21 1.78 0.45
2 6 -21 1.41 0.44
2 -6 -21 1.87 0.35
-2 6 21 1.82 0.4
-2 6 20 5.97 0.69
2 6 -20 6.68 0.74
-2 6 20 6.59 0.72
-2 -6 20 4.74 0.63
2 6 -20 6.46 0.63
-2 6 20 4.94 0.65
2 6 -20 6.44 0.62
-2 6 20 6.24 0.65
2 6 -20 7.09 0.73
-2 -6 20 6.26 0.72
-2 6 20 5.92 0.66
2 -6 -20 6.86 0.63
-2 6 19 8.15 0.79
2 6 -19 7.62 0.86
-2 6 19 8.7 0.85
2 6 -19 8.45 0.76
-2 6 19 8.46 0.82
2 6 -19 7.26 0.7
2 6 -19 7.94 0.79
-2 -6 19 6.91 0.81
-2 6 19 7.91 0.76
-2 6 19 9.13 0.83
2 6 -18 9.52 0.86
-2 6 18 8.77 0.89
-2 6 18 10.91 0.91
2 6 -17 10.1 0.97
-2 6 17 10.05 0.94
-2 6 17 9.78 0.97
-2 6 17 11.56 1
-2 -6 17 10.23 1
-2 6 17 10.51 0.86
-2 -6 17 9.56 0.96
2 6 -17 9.21 0.91
-2 6 17 10.28 0.93
-2 6 16 90.8 3.12
2 6 -16 86.84 3.02
2 6 -16 95.36 3.19
-2 6 16 85.76 3
-2 -6 16 87.17 3.15
-2 6 16 85.58 2.85
-2 6 16 90.1 3.05
2 6 -16 86.37 2.94
-2 -6 16 83.21 3.08
-2 6 16 85.91 2.94
-2 6 15 0.18 0.39
-2 6 15 1.13 0.45
-2 6 15 -0.13 0.43
-2 6 15 0.59 0.51
-2 -6 15 0.58 0.52
2 6 -15 0.56 0.44
-2 -6 15 1.45 0.52
2 6 -15 0.28 0.47
-2 6 15 0.14 0.48
-2 6 15 0.64 0.49
2 6 -15 0.92 0.46
-2 6 14 9.6 1
-2 6 14 10.64 1
2 6 -14 9.6 0.93
-2 -6 14 9.03 1
-2 6 14 10.47 0.96
-2 6 14 11.33 0.94
-2 6 14 9.24 0.91
-2 6 14 8.33 0.91
2 6 -14 11 0.99
-2 -6 14 8.19 0.93
-2 6 14 8.72 0.87
-2 6 14 9.51 0.89
-2 -6 13 138.85 4.14
2 6 -13 140.15 4.1
-2 6 13 140.18 4.15
-2 -6 13 132.23 4.21
-2 6 13 136.37 3.98
-2 6 13 131.04 4.12
-2 6 13 135.75 4.06
-2 6 13 142.26 4.25
-2 6 13 144.24 4.16
2 6 -13 142.19 4.12
-2 6 13 138.62 4.05
-2 6 13 138.57 4.04
-2 6 12 25.97 1.53
2 6 -12 25.15 1.47
-2 6 12 24.75 1.45
2 6 -12 27.16 1.49
-2 -6 12 24.97 1.47
-2 6 12 25.37 1.46
-2 6 12 24.43 1.48
-2 6 12 25.92 1.41
-2 -6 12 23.61 1.51
-2 6 12 24.43 1.44
-2 6 12 23.62 1.29
-2 6 12 28.32 1.5
-2 6 12 25 1.4
-2 6 12 25.88 1.42
-2 6 11 1.16 0.52
2 6 -11 2.1 0.54
2 6 -11 1.83 0.5
-2 6 11 1.76 0.47
-2 6 11 2 0.58
-2 -6 11 2.4 0.56
2 6 -11 1.97 0.52
-2 6 11 2.06 0.51
-2 -6 11 1.82 0.55
-2 6 11 2.45 0.58
-2 6 11 1.97 0.53
-2 6 11 1.4 0.51
-2 6 11 1.95 0.53
-2 6 11 2.52 0.53
-2 6 11 2.01 0.5
-2 6 10 53.32 2.13
2 6 -10 55.79 2.16
-2 6 10 53.03 2.2
2 6 -10 51.66 2.08
2 6 -10 53.73 2.13
-2 -6 10 51.82 2.12
-2 6 10 52.51 2.15
-2 6 10 51.6 2.15
-2 -6 10 51.78 2.19
-2 6 10 50.9 2.19
-2 6 10 52.44 2.05
-2 6 10 51.58 2.01
-2 6 10 51.51 2.08
-2 6 10 54.81 2.12
-2 6 10 52 2.08
2 6 -9 87.35 2.8
-2 6 9 83.33 2.84
2 6 -9 83.53 2.74
-2 6 9 83.47 2.77
-2 -6 9 78.94 2.75
-2 6 9 82.74 2.81
-2 6 9 82.29 2.88
-2 -6 9 81.75 2.86
-2 6 9 82.71 2.81
-2 6 9 81.51 2.71
-2 6 9 79.33 2.56
-2 6 9 80.27 2.9
-2 6 9 76.76 2.69
-2 6 9 82.5 2.72
-2 6 9 82.88 2.72
-2 -6 8 279.02 6.83
-2 6 8 290.39 6.98
2 6 -8 294.51 6.87
-2 6 8 285.79 6.87
-2 6 8 287.72 6.6
-2 -6 8 280.11 6.88
-2 6 8 294.08 6.94
-2 6 8 287.3 6.89
-2 6 8 289.56 7.08
-2 6 8 282.9 6.81
-2 6 8 283.51 6.94
-2 6 8 276.39 6.68
-2 6 8 280.25 7.05
-2 6 8 291.89 6.91
-2 6 8 294.37 6.84
2 6 -7 39.31 1.65
-2 -6 7 41.24 1.7
-2 6 7 36.69 1.7
2 6 -7 37.54 1.64
-2 6 7 37.79 1.67
-2 -6 7 34.54 1.5
-2 -6 7 37.77 1.7
-2 6 7 37.75 1.51
2 6 -7 39.89 1.69
-2 6 7 36.28 1.77
-2 6 7 42.63 1.7
-2 6 7 39.04 1.69
-2 6 7 39.83 1.72
-2 6 7 34.37 1.7
-2 6 7 36.14 1.58
-2 6 7 35.87 1.75
-2 6 7 37.56 1.67
-2 6 7 41.31 1.67
-2 -6 6 5.79 0.63
-2 6 6 5.13 0.64
-2 6 6 5.92 0.72
2 6 -6 5.77 0.63
2 6 -6 4.59 0.58
-2 -6 6 5.62 0.65
-2 6 6 5.44 0.57
2 6 -6 5.53 0.66
-2 6 6 5.53 0.71
-2 6 6 5.18 0.73
-2 6 6 6.93 0.71
-2 6 6 7.89 0.72
-2 6 6 5.12 0.63
-2 6 6 5.62 0.64
-2 6 6 5.88 0.65
-2 6 6 4.85 0.69
-2 6 6 5.77 0.62
-2 -6 5 8.76 0.77
-2 6 5 8.76 0.81
-2 6 5 9.15 0.72
2 6 -5 8.67 0.75
-2 6 5 8.58 0.81
-2 6 5 8.4 0.78
-2 6 5 7.53 0.7
-2 6 5 8.7 0.85
-2 6 5 8.05 0.84
-2 6 5 7.94 0.73
-2 6 5 8.8 0.76
-2 6 5 9.34 0.81
-2 6 5 6.88 0.77
-2 6 5 9.08 0.78
-2 6 5 8.39 0.71
-2 -6 4 110.79 3
-2 6 4 102.79 3.16
2 6 -4 104.79 2.96
2 6 -4 110.77 3.12
-2 6 4 105.95 2.97
-2 6 4 100.36 3.19
-2 6 4 102.82 3.24
-2 6 4 101.04 3.03
-2 6 4 104.83 3.05
-2 6 4 104.02 3.13
-2 6 4 112.88 3.15
-2 6 4 109.22 3.14
-2 6 4 101.1 3
2 6 -3 314.98 7.13
-2 6 3 305.03 7.01
-2 6 3 309.94 7.14
-2 -6 3 315.52 6.99
-2 6 3 297.19 7.1
-2 6 3 309.48 7.04
-2 -6 2 65.04 2.07
-2 6 2 62.55 2.2
-2 6 2 61.04 2.07
2 6 -2 63.09 2.14
-2 6 1 6.52 0.66
-2 6 1 7.81 0.64
2 6 -1 6.63 0.66
-2 6 1 7.5 0.62
2 6 -1 6.69 0.67
2 6 0 63.08 2.11
-2 -6 0 67.48 2.08
-2 6 0 64.54 2.06
-2 6 0 64.14 2.12
2 6 0 63.99 2.15
2 6 0 61.77 2.16
-2 -6 -1 14.27 0.86
-2 6 -1 14.76 0.85
-2 6 -1 13.31 0.81
2 6 1 15.44 0.98
-2 6 -2 1.23 0.35
-2 6 -2 0.46 0.3
2 6 2 2.76 0.5
-2 -6 -2 2.58 0.4
2 6 2 1.62 0.37
-2 6 -2 1.75 0.35
-2 6 -3 33.21 1.41
2 6 3 35.62 1.53
-2 6 -3 32.67 1.47
2 6 3 34.81 1.43
-2 6 -3 35.41 1.52
-2 6 -3 35.75 1.43
2 6 3 34.31 1.36
-2 6 -4 4.13 0.48
2 6 4 4.33 0.61
-2 6 -4 4.8 0.55
2 6 4 4.6 0.53
-2 6 -4 4.74 0.59
-2 6 -4 4.26 0.57
-2 6 -4 4.35 0.58
2 6 4 4.7 0.52
-2 -6 -4 4.3 0.52
2 6 5 42.46 1.81
-2 6 -5 41.51 1.7
2 6 5 44.28 1.8
-2 6 -5 43.53 1.73
-2 6 -5 44.85 1.74
-2 6 -5 48.47 1.87
2 6 5 44.78 1.76
2 6 5 41.02 1.63
-2 -6 -5 40.64 1.63
2 6 6 28.85 1.47
2 6 6 29.53 1.44
2 6 6 31.98 1.5
-2 6 -6 31.09 1.44
-2 6 -6 28 1.33
-2 6 -6 29.41 1.39
-2 6 -6 28.53 1.36
-2 6 -6 31.79 1.5
2 6 6 31.5 1.45
-2 -6 -6 29.83 1.37
2 6 6 32.6 1.42
2 6 7 42.81 1.85
2 6 7 43.93 1.84
-2 6 -7 44.23 1.82
2 6 7 44.36 1.85
2 -6 7 41.79 1.75
-2 6 -7 45.95 1.79
-2 6 -7 48 1.9
2 6 7 40.19 1.66
-2 6 -7 43.34 1.72
-2 6 -7 46 1.75
-2 6 -7 43.1 1.84
2 6 7 44.22 1.8
2 6 7 41.87 1.71
-2 -6 -7 41.08 1.73
2 6 8 195.64 5.15
2 6 8 195.25 5.22
-2 6 -8 195.61 5.15
-2 6 -8 208.62 5.2
-2 6 -8 198.1 5.02
2 6 8 194.36 4.99
2 -6 8 198.85 5.14
-2 6 -8 204.68 4.98
-2 6 -8 206.03 5.25
2 6 8 207.52 5.13
-2 -6 -8 189.68 5.06
2 6 9 186.04 5
2 6 9 187.38 4.94
-2 6 -9 186.67 4.94
-2 6 -9 189.35 4.91
2 -6 9 175.53 4.86
-2 6 -9 181.55 4.73
2 6 9 180.75 4.76
-2 6 -9 190.83 4.84
-2 6 -9 197.94 5.04
2 6 9 183.68 4.84
-2 -6 -9 182.99 4.88
2 6 10 2.71 0.59
2 6 10 2.86 0.58
-2 6 -10 2.99 0.6
2 6 10 2.7 0.51
2 -6 10 2.72 0.56
-2 6 -10 4.67 0.66
-2 6 -10 2.6 0.49
-2 6 -10 2.95 0.63
-2 -6 -10 4.1 0.65
2 6 10 4.01 0.61
2 6 11 36.01 1.76
2 6 11 36.06 1.74
-2 6 -11 37 1.8
2 6 11 35.02 1.62
2 -6 11 35.37 1.72
-2 6 -11 38.44 1.73
-2 6 -11 34.19 1.57
-2 6 -11 36.84 1.77
-2 -6 -11 35.7 1.72
2 6 11 37.17 1.72
2 6 12 18.68 1.31
2 6 12 18.57 1.24
-2 6 -12 18.85 1.21
2 -6 12 19.05 1.26
2 6 12 22.62 1.3
-2 6 -12 21.94 1.29
-2 6 -12 24.05 1.45
2 -6 12 19.65 1.32
-2 6 -12 21.57 1.34
-2 -6 -12 20.19 1.31
2 6 12 21.56 1.3
-2 6 -12 21.86 1.26
2 6 13 0.49 0.46
-2 6 -13 0.18 0.4
2 6 13 0.33 0.45
-2 6 -13 0.23 0.39
2 6 13 0.11 0.37
2 -6 13 0.39 0.41
-2 6 -13 0.27 0.45
2 -6 13 -0.07 0.44
-2 6 -13 0.7 0.5
-2 -6 -13 0.13 0.43
2 6 13 0.92 0.45
2 6 14 84.33 2.81
-2 6 -14 84.2 2.94
2 -6 14 83.56 3.01
2 6 14 82.48 2.97
2 6 14 84.9 2.9
-2 6 -14 85.19 2.93
-2 6 -15 14.5 1.09
2 6 15 15.33 1.12
2 6 15 14.34 1.14
2 6 15 16.02 1.1
-2 6 -15 14.65 1.15
-2 6 -15 16.1 1.15
2 -6 15 15.66 1.17
2 6 15 14.6 1.1
-2 -6 -15 14.7 1.14
2 6 16 33.31 1.7
-2 6 -16 31.18 1.64
2 6 16 30.35 1.57
-2 6 -16 36.36 1.76
2 6 16 32.1 1.56
2 -6 16 32.22 1.7
-2 6 -16 37.3 1.72
2 6 16 33.77 1.65
-2 -6 -16 33.4 1.69
-2 6 -17 17.12 1.17
2 -6 17 13.8 1.19
2 6 17 15.2 1.11
-2 -6 -17 15.86 1.13
2 6 17 18.22 1.15
2 6 18 38.63 1.67
2 6 18 44.97 1.86
2 -6 18 42.84 2.01
-2 6 -18 42.61 1.81
2 6 18 41.11 1.68
2 -6 18 42.5 2.03
-2 6 -18 44.52 1.82
2 -6 18 37.21 1.76
2 6 18 43.17 1.79
-2 -6 -18 38.78 1.76
2 6 19 61.6 2.23
2 6 19 59.17 2.08
2 6 19 61.79 2.11
-2 6 -19 66.82 2.24
-2 6 -19 65.45 2.33
2 -6 19 65.7 2.44
2 6 19 61.67 2.09
2 -6 19 64.63 2.46
-2 6 -19 70.02 2.28
2 -6 19 62.73 2.29
-2 6 -19 62.44 2.13
-2 -6 -19 63.88 2.23
2 6 19 65.68 2.23
-2 -6 -19 61.98 2.07
2 6 20 0.73 0.31
2 6 20 0.65 0.36
2 -6 20 1 0.44
2 6 20 0.56 0.29
2 6 20 1.11 0.34
2 6 20 1 0.31
2 -6 20 1.53 0.48
-2 6 -20 0.93 0.37
2 -6 20 1.17 0.41
-2 -6 -20 0.8 0.38
-2 -6 -20 1.07 0.33
2 6 20 1.51 0.41
2 6 21 0.11 0.32
2 -6 21 0.61 0.33
2 6 21 0.86 0.27
2 6 21 0.37 0.23
2 -6 21 0.48 0.31
2 6 21 0.18 0.32
-2 6 -21 0.53 0.3
-2 -6 -21 0.87 0.33
2 6 21 0.64 0.3
2 -6 21 0.46 0.37
2 -6 22 66.65 2.05
2 6 22 64.26 1.87
-2 6 -22 65.34 1.81
2 6 22 61.91 1.85
-2 6 -22 62.21 1.75
2 6 23 14.77 0.66
2 -6 23 13.44 0.72
-2 -7 22 2.57 0.34
-2 7 22 2.66 0.32
-2 -7 22 2.9 0.38
-2 7 21 0.78 0.27
-2 -7 21 0.26 0.28
-2 7 21 0.6 0.29
-2 -7 21 0.81 0.37
-2 7 20 0.11 0.31
2 7 -20 -0.04 0.3
-2 7 20 -0.14 0.32
-2 7 20 -0.11 0.25
-2 -7 20 0.31 0.31
-2 -7 20 0.08 0.33
-2 7 20 0.07 0.3
2 7 -20 -0.03 0.25
-2 7 20 0.23 0.26
-2 7 19 0.57 0.39
2 7 -19 0.49 0.39
-2 7 19 0.56 0.36
2 7 -19 0.5 0.3
-2 7 19 0.71 0.36
-2 7 19 0.74 0.28
-2 7 19 0.5 0.3
2 7 -19 0.6 0.35
-2 -7 19 0.85 0.43
-2 7 19 0.31 0.34
-2 7 19 1 0.34
-2 7 18 1.2 0.48
-2 7 18 0.37 0.35
2 7 -18 1.21 0.45
2 7 -18 0.68 0.39
-2 7 18 1.52 0.48
-2 7 18 0.51 0.35
-2 7 18 1.06 0.39
-2 7 18 1.08 0.33
2 7 -18 0.3 0.36
-2 7 18 0.8 0.37
-2 -7 18 0.27 0.42
-2 7 18 0.74 0.38
-2 7 17 6.01 0.69
2 7 -17 6.36 0.73
-2 7 17 6.27 0.76
2 7 -17 6.61 0.74
-2 7 17 6.04 0.67
-2 7 17 5.2 0.6
-2 7 17 5.13 0.69
-2 7 17 5.05 0.58
-2 7 17 6.23 0.69
2 7 -17 5.38 0.64
-2 7 17 6.94 0.74
-2 -7 17 6.71 0.78
-2 7 16 11.35 0.84
2 7 -16 11.35 0.88
-2 7 16 11.77 0.91
-2 7 15 53.15 2.16
2 7 -15 57.88 2.27
-2 7 15 55.92 2.28
-2 7 15 55.82 2.22
-2 7 15 54.89 2.11
-2 7 15 53.72 2.14
-2 -7 15 52.5 2.27
2 7 -15 57.03 2.22
-2 7 15 53.64 2.16
-2 -7 15 53.24 2.29
-2 7 15 56.42 2.15
-2 7 14 215.11 5.7
-2 7 14 212.01 5.58
2 7 -14 212.16 5.54
2 7 -14 216.76 5.66
-2 7 14 219.05 5.64
-2 7 14 211.19 5.47
-2 7 14 200.36 5.46
-2 -7 14 215 5.78
-2 7 14 213.28 5.55
2 7 -14 219.08 5.63
-2 7 14 216.09 5.57
-2 -7 14 213.48 5.78
-2 7 14 208.83 5.47
2 7 -13 10.83 0.99
-2 7 13 10.7 0.98
-2 7 13 10.19 1.02
2 7 -13 10.76 0.94
-2 7 13 9.23 0.9
-2 7 13 10.68 1
-2 -7 13 10.72 1.01
-2 7 13 10.46 0.92
-2 7 13 9.69 0.91
-2 -7 13 9.76 0.94
2 7 -13 11.55 1
-2 7 13 10.95 0.97
-2 7 13 9.87 0.89
2 7 -12 1.76 0.55
-2 7 12 2.48 0.61
2 7 -12 2.47 0.49
-2 -7 12 2.84 0.63
-2 7 12 2.97 0.61
-2 7 12 2.12 0.53
-2 7 12 2.27 0.49
-2 7 12 1.42 0.55
-2 7 12 3.05 0.64
-2 7 12 2.08 0.56
-2 7 12 1.98 0.62
2 7 -12 2.44 0.56
-2 7 12 2.65 0.53
-2 7 11 0.61 0.49
2 7 -11 0.55 0.48
2 7 -11 0.41 0.41
-2 7 11 0.45 0.42
-2 7 11 1.01 0.47
-2 -7 11 0.45 0.44
2 7 -11 1 0.48
-2 -7 11 0.99 0.57
-2 7 11 1.17 0.52
-2 7 11 1.62 0.54
-2 7 11 1.23 0.52
-2 7 11 0.89 0.44
-2 7 11 1.01 0.46
-2 7 11 0.81 0.47
-2 7 11 1.18 0.47
2 7 -10 44.69 1.95
-2 7 10 48.9 2.16
-2 7 10 49.59 2.1
2 7 -10 49.67 2.06
2 7 -10 50.41 2.12
-2 -7 10 49.47 2.12
-2 -7 10 44.79 2.11
-2 7 10 47.5 2.12
-2 7 10 50.86 2.17
-2 7 10 48.4 2.08
-2 7 10 50.68 2.06
-2 7 10 50.6 2.03
-2 7 10 49.3 2.02
-2 7 10 50.42 2.12
-2 7 10 48.37 2.02
-2 7 9 31.55 1.7
2 7 -9 29.98 1.51
2 7 -9 30.18 1.56
2 7 -9 29.62 1.6
-2 -7 9 32.4 1.64
-2 7 9 30.01 1.61
-2 7 9 28.53 1.54
-2 -7 9 27.89 1.65
-2 7 9 31.21 1.68
-2 7 9 31.63 1.62
-2 7 9 32.86 1.58
-2 7 9 30.64 1.55
-2 7 9 28.03 1.44
-2 7 9 32.39 1.65
-2 7 9 30.28 1.53
-2 7 8 136.51 4.14
2 7 -8 139.71 3.98
2 7 -8 131.85 3.86
-2 -7 8 141.47 4.09
-2 7 8 136.11 4.13
-2 7 8 136.44 4.08
-2 7 8 145.34 4.05
-2 7 8 140.2 4.07
-2 7 8 130.76 3.88
-2 7 8 142.25 4.03
-2 7 8 143.47 4
-2 7 8 140.27 4.08
-2 7 8 141.33 3.97
-2 -7 7 8.33 0.8
2 7 -7 7.13 0.76
-2 -7 7 8.91 0.86
-2 7 7 9.73 0.98
-2 7 7 8.87 0.86
-2 7 7 8.93 0.84
-2 7 7 7.76 0.84
-2 7 7 8.26 0.78
-2 7 7 8.14 0.81
-2 7 7 8.59 0.85
-2 7 7 8.09 0.87
-2 7 7 9.37 0.83
2 7 -6 0.53 0.44
-2 -7 6 0.39 0.38
-2 7 6 -0.11 0.41
-2 -7 6 0.3 0.4
2 7 -6 0.85 0.41
-2 7 6 0.18 0.4
-2 7 6 0.06 0.46
-2 7 6 0.26 0.5
-2 7 6 0.65 0.41
-2 7 6 0.22 0.36
-2 7 6 1.18 0.51
-2 7 6 0.79 0.4
2 7 -5 1.02 0.42
-2 -7 5 0.44 0.36
2 7 -5 0.5 0.4
-2 7 5 0.3 0.45
-2 7 5 0.05 0.38
-2 7 5 0.58 0.49
-2 7 5 0.06 0.42
-2 7 5 0.51 0.41
-2 7 5 -0.16 0.42
-2 7 5 0.12 0.45
-2 7 5 0.52 0.36
-2 -7 4 15.3 1.05
2 7 -4 12.51 0.93
2 7 -4 13.94 1.02
-2 7 4 13.95 1.15
-2 7 4 15.03 1.06
-2 7 4 13.4 1.05
-2 7 4 15.48 1.05
-2 7 4 15.04 1.05
-2 7 4 14.39 1.04
-2 7 4 14.1 1.03
-2 7 4 14.51 1.07
-2 7 4 14.56 1.09
-2 7 4 15.46 1.02
-2 7 4 14.21 0.99
-2 -7 3 17.71 1.1
2 7 -3 16.26 1.11
-2 7 3 15.84 1.08
-2 7 3 16.03 1.25
-2 7 3 17.66 1.2
-2 7 3 16.88 1.11
2 7 -3 18.16 1.12
-2 7 3 16.62 1.13
-2 7 3 17.78 1.16
-2 7 3 14.64 1.06
-2 7 3 17.41 1.18
-2 7 3 19.23 1.23
-2 7 3 17.94 1.12
-2 7 3 16.59 1.09
-2 -7 2 65.56 2.4
2 7 -2 68.9 2.44
-2 7 2 75.62 2.52
-2 7 2 73.89 2.76
-2 7 2 78.02 2.6
-2 7 2 81.12 2.67
-2 7 2 75.19 2.61
-2 7 2 73.26 2.57
2 7 -2 66.98 2.43
-2 7 2 73.31 2.54
-2 7 2 70.18 2.55
-2 7 2 70.41 2.48
-2 7 2 67.88 2.4
-2 7 2 70.29 2.55
-2 -7 1 398.41 9.15
2 7 -1 411.64 9.17
-2 7 1 399.21 9.29
-2 7 1 413.87 9.11
-2 7 1 407.8 9.19
2 7 -1 396.72 9.15
-2 7 1 412.63 9.21
-2 7 1 399.63 9.17
-2 7 1 416.13 9.27
-2 7 1 407.01 9.32
-2 7 1 397.53 9.11
-2 7 1 401.58 9
-2 7 1 407.18 9.28
2 7 0 45.72 1.85
-2 7 0 44.45 1.75
-2 7 0 43.35 1.83
-2 7 0 41.25 1.79
-2 7 0 44.03 1.87
-2 7 0 42.47 1.8
-2 7 0 43.96 1.84
2 7 0 44.52 1.86
-2 7 0 45.07 1.92
-2 7 0 40.37 1.75
-2 7 0 43.49 1.7
2 7 1 0.49 0.43
2 7 1 0.87 0.42
-2 7 -1 0.57 0.5
2 7 1 -0.09 0.29
-2 7 -1 0.42 0.53
-2 7 -1 0.39 0.49
2 7 1 0.16 0.43
-2 7 -1 0.3 0.57
-2 7 -1 -0.23 0.54
-2 7 -1 0.38 0.37
-2 7 -1 0.1 0.44
2 7 2 261.01 6.45
2 7 2 262.4 6.35
-2 7 -2 260.86 6.37
-2 7 -2 272.61 6.45
2 7 2 248.94 6.17
-2 7 -2 265.1 6.35
-2 7 -2 265.63 6.47
2 7 2 269.57 6.46
-2 7 -2 270.79 6.55
-2 7 -2 263.55 6.35
2 7 2 263.66 6.37
-2 7 -2 260.41 6.24
2 7 3 138.44 3.88
-2 7 -3 142.45 3.84
2 7 3 142.89 4.04
-2 7 -3 145.61 3.95
-2 7 -3 140.21 3.96
-2 7 -3 137.89 3.97
2 7 3 139.63 3.96
-2 7 -3 139.71 3.86
-2 7 -3 143.99 4.08
2 7 3 144.02 3.96
-2 7 -3 138.55 3.88
-2 7 -3 136 3.76
-2 7 -4 137.15 3.77
-2 7 -4 127.38 3.76
-2 7 -4 131.09 3.68
-2 7 -4 130.65 3.79
2 7 4 137.89 3.87
2 7 4 134.42 3.81
-2 7 -4 133.04 3.89
-2 7 -4 130.65 3.7
2 7 4 130.53 3.83
-2 7 -5 1.93 0.44
2 7 5 2.48 0.56
-2 7 -5 1.63 0.47
-2 7 -5 2.19 0.5
-2 7 -5 1.57 0.52
-2 7 -5 2.45 0.52
-2 7 -5 1.55 0.55
2 7 5 2.36 0.51
2 7 5 2.38 0.46
-2 7 -6 24.87 1.36
2 7 6 27.5 1.49
-2 7 -6 28.97 1.49
-2 7 -6 27.6 1.43
-2 7 -6 26.08 1.36
-2 7 -6 26.47 1.38
-2 7 -6 27.37 1.48
2 7 6 25.04 1.41
2 7 6 26.48 1.34
2 7 7 23.03 1.36
-2 7 -7 23.94 1.34
-2 7 -7 23.51 1.29
-2 7 -7 23.24 1.37
-2 7 -7 23.72 1.3
-2 7 -7 21.62 1.33
2 7 7 22.8 1.35
2 7 7 22.42 1.24
2 7 8 84.93 2.91
-2 7 -8 87.49 2.93
-2 7 -8 85.88 2.8
-2 7 -8 85.53 2.85
-2 7 -8 84.36 2.75
2 7 8 83.52 2.85
-2 7 -8 80.08 2.86
2 7 8 85.31 2.79
2 7 9 8.11 0.89
-2 7 -9 8.87 0.88
2 7 9 9.14 0.9
-2 7 -9 9.25 0.91
-2 7 -9 9.1 0.9
-2 7 -9 7.99 0.8
-2 7 -9 9.28 0.9
2 7 9 8.34 0.87
2 7 9 8.28 0.8
2 7 10 120.06 3.73
2 7 10 118.73 3.65
-2 7 -10 125.29 3.8
-2 7 -10 116.95 3.62
-2 7 -10 114.41 3.49
-2 7 -10 118.68 3.67
2 7 10 116.77 3.61
2 7 10 119.55 3.58
2 7 11 4.49 0.74
-2 7 -11 4.91 0.7
-2 7 -11 4.69 0.62
2 -7 11 3.96 0.67
-2 7 -11 4.42 0.68
2 7 11 6.72 0.78
-2 7 -11 4.69 0.66
2 7 12 39.27 1.86
-2 7 -12 38.65 1.76
2 -7 12 38.31 1.86
2 7 12 40.85 1.84
-2 7 -12 39.39 1.83
-2 -7 -12 33.57 1.67
-2 7 -12 39.42 1.76
2 7 13 6.73 0.8
2 7 13 10.01 0.96
-2 7 -13 9.99 0.88
2 -7 13 7.66 0.84
2 7 13 7.25 0.84
-2 7 -13 9.4 0.89
-2 -7 -13 9.45 0.85
-2 7 -13 9.28 0.81
2 7 13 9.19 0.88
-2 7 -13 8.32 0.91
2 7 13 9.83 0.89
2 7 14 14.71 1.11
2 7 14 13.06 1.02
-2 7 -14 14.6 1.13
2 7 14 13.9 1.02
-2 -7 -14 14.45 1.03
2 -7 14 14.67 1.13
2 7 14 12.61 1.02
-2 7 -14 15.09 1.09
-2 7 -15 91.51 3.01
2 7 15 88.36 2.83
2 7 15 90.68 2.89
-2 -7 -15 86.22 2.82
2 7 16 160.74 4.36
-2 7 -16 164.86 4.42
2 7 16 159.62 4.22
2 -7 16 160.4 4.6
-2 7 -16 163.34 4.3
2 7 16 158.24 4.29
2 -7 16 149.95 4.31
-2 -7 -16 157.93 4.24
2 7 16 166.43 4.32
2 7 17 39.39 1.68
-2 7 -17 40.32 1.7
2 7 17 37.92 1.55
-2 7 -17 40.73 1.69
2 -7 17 38.48 1.81
2 7 17 39.4 1.61
2 -7 17 39.82 1.84
-2 7 -17 41.16 1.64
2 7 17 40.58 1.67
2 -7 17 38.04 1.66
-2 -7 -17 39.76 1.61
2 7 17 39.16 1.63
2 7 18 0.22 0.38
-2 7 -18 -0.09 0.35
2 -7 18 0.32 0.41
2 7 18 0.39 0.29
2 7 18 0.08 0.3
2 -7 18 0.16 0.44
2 -7 18 0.43 0.36
2 7 18 -0.12 0.34
-2 7 -18 0.66 0.32
2 7 18 -0.08 0.32
-2 -7 -18 -0.15 0.31
2 -7 19 22.32 1.21
2 7 19 22.71 1.02
2 -7 19 24.3 1.23
2 7 19 24.47 1.11
-2 7 -19 24.66 1.07
2 -7 19 22.42 1.1
-2 -7 -19 22.68 1.02
2 7 20 59.57 1.71
2 -7 20 60.41 1.96
-2 -7 -20 60.48 1.71
-2 7 -20 59.28 1.72
2 -7 20 56.25 1.78
2 7 20 62.71 1.84
2 7 21 3.48 0.35
2 -7 21 2.54 0.38
-2 7 -21 2.99 0.32
2 7 21 3.5 0.35
-2 -8 20 37.83 1.29
-2 -8 20 36.9 1.24
-2 8 20 39.92 1.2
-2 -8 19 1.25 0.37
-2 -8 19 1.04 0.33
-2 8 19 0.87 0.27
-2 8 19 1.31 0.32
-2 8 19 0.89 0.23
-2 8 18 33.09 1.27
2 8 -18 34.23 1.32
-2 8 18 38.13 1.39
2 8 -18 36.11 1.37
-2 8 18 38.68 1.39
-2 -8 18 35.04 1.43
-2 8 18 37.88 1.36
-2 8 18 38.39 1.38
2 8 -17 10.06 0.73
2 8 -17 10.86 0.77
-2 8 17 10.45 0.76
-2 8 17 9.37 0.65
-2 8 17 10.88 0.72
-2 8 17 10.69 0.75
-2 -8 17 10.57 0.82
-2 8 17 10.24 0.68
-2 8 17 10.57 0.75
2 8 -16 -0.04 0.29
2 8 -16 0.04 0.34
-2 8 16 -0.04 0.3
-2 8 16 -0.04 0.32
-2 8 16 0.04 0.38
-2 8 16 0.29 0.27
-2 8 16 0.17 0.35
-2 -8 16 -0.1 0.39
-2 8 16 0.33 0.29
2 8 -15 0.64 0.37
-2 8 15 1.25 0.44
-2 -8 15 1.22 0.5
-2 8 15 1.27 0.41
-2 8 15 0.63 0.36
-2 8 15 1.44 0.39
-2 -8 15 1.2 0.48
-2 8 15 0.79 0.42
-2 8 15 0.95 0.36
2 8 -14 30.24 1.44
2 8 -14 30.66 1.47
-2 8 14 29.09 1.39
-2 -8 14 29.36 1.54
-2 8 14 31.13 1.44
-2 8 14 30.38 1.49
-2 8 14 28.09 1.32
-2 -8 14 30.76 1.58
-2 8 14 30.72 1.47
-2 8 14 28.69 1.35
2 8 -13 55.94 2.13
-2 8 13 49.49 1.96
-2 8 13 49.35 1.87
-2 8 13 52.22 1.93
2 8 -13 51.76 2.01
-2 8 13 49.9 1.92
2 8 -12 22.77 1.33
-2 -8 12 20.55 1.25
-2 -8 12 22.01 1.38
-2 8 12 22.57 1.33
-2 8 12 23.55 1.23
-2 8 12 23.27 1.3
-2 8 12 23.64 1.35
-2 8 12 21.19 1.2
2 8 -11 76.45 2.64
-2 -8 11 76.58 2.69
2 8 -11 81.56 2.76
-2 8 11 76.84 2.65
-2 -8 11 75.65 2.79
2 8 -11 76.53 2.56
-2 8 11 78.35 2.58
-2 8 11 75.36 2.65
-2 8 11 76.03 2.72
-2 8 11 81.26 2.78
-2 8 11 74.72 2.56
-2 8 11 76.16 2.61
-2 8 11 76.27 2.69
-2 8 11 75.42 2.57
-2 -8 10 105.14 3.33
2 8 -10 106.7 3.35
-2 8 10 103.15 3.38
-2 8 10 103.12 3.3
-2 -8 10 103.39 3.45
-2 8 10 106.29 3.23
-2 8 10 106.23 3.39
-2 8 10 108.61 3.33
-2 8 10 106.83 3.25
-2 8 10 104.96 3.27
-2 8 10 106.69 3.39
-2 8 10 102.83 3.19
2 8 -9 21.78 1.34
-2 -8 9 22.53 1.35
-2 8 9 19.81 1.35
-2 8 9 24.55 1.34
-2 -8 9 22.5 1.43
-2 8 9 20.15 1.29
-2 8 9 21.58 1.21
-2 8 9 22.52 1.34
-2 8 9 22.98 1.4
-2 8 9 21.37 1.26
-2 8 9 20.95 1.28
-2 8 9 22.51 1.32
-2 8 9 20.38 1.32
-2 8 9 19.81 1.21
2 8 -8 2.06 0.57
-2 -8 8 1.84 0.55
-2 8 8 1.88 0.51
-2 8 8 2.76 0.54
-2 8 8 2.08 0.5
-2 8 8 2.39 0.57
-2 8 8 1.74 0.63
-2 8 8 1.59 0.49
-2 8 8 2.13 0.55
-2 8 8 1.75 0.56
-2 8 8 2.14 0.52
-2 8 7 77.82 2.68
-2 8 7 75.73 2.71
-2 -8 7 72.67 2.77
-2 8 7 76.88 2.59
-2 8 7 78.21 2.68
2 8 -7 70.54 2.46
-2 8 7 78.59 2.71
-2 8 7 74.24 2.62
-2 8 7 72.89 2.7
-2 8 7 75.68 2.67
2 8 -7 75.36 2.68
-2 -8 6 36.93 1.75
-2 -8 6 36.94 1.8
2 8 -6 42.24 1.87
-2 8 6 41.52 1.82
2 8 -6 37.5 1.68
-2 8 6 43.8 1.83
-2 8 6 39.09 1.78
-2 8 6 39.07 1.85
-2 8 6 35.09 1.76
-2 8 6 36.02 1.74
-2 8 6 40.54 1.8
-2 8 6 39.49 1.85
-2 8 6 42.02 1.84
-2 8 6 39.28 1.76
-2 -8 5 0.69 0.41
-2 8 5 -0.3 0.45
-2 -8 5 -0.19 0.39
-2 8 5 0.18 0.41
-2 8 5 0.29 0.38
-2 8 5 0.28 0.39
-2 8 5 0.25 0.44
-2 8 5 0.24 0.37
-2 8 5 0.12 0.43
-2 8 5 -0.06 0.43
-2 8 5 1.49 0.42
-2 -8 4 14.67 1.05
-2 -8 4 13.22 1.04
2 8 -4 14.39 1.07
-2 8 4 15.33 1.15
-2 8 4 12.86 1.05
2 8 -4 14.38 0.99
-2 8 4 13.19 1.06
-2 8 4 13.51 1.13
-2 8 4 13.2 1.1
-2 8 4 13.77 1.12
-2 8 4 14.3 1.13
-2 8 4 13.11 1.08
-2 8 4 13.17 1.03
-2 -8 3 207.8 5.46
2 8 -3 218.84 5.54
-2 8 3 217.97 5.55
-2 8 3 219.11 5.56
-2 8 3 216.21 5.5
2 8 -3 207.63 5.34
-2 8 3 212.81 5.62
-2 8 3 221.16 5.63
-2 8 3 214.9 5.57
-2 8 3 214.68 5.5
-2 8 3 201.52 5.34
-2 -8 2 183.88 4.98
2 8 -2 186.91 5.01
-2 8 2 192.14 4.98
-2 8 2 189.86 5.05
-2 8 2 192.37 5.07
-2 8 2 195.68 5.09
-2 8 2 193.84 5.1
-2 8 2 192.36 5.14
-2 8 2 188.02 5.12
-2 8 2 190.52 5
-2 8 2 180.27 5
-2 8 1 6.45 0.75
-2 -8 1 5.37 0.7
-2 8 1 6.2 0.75
2 8 -1 6.14 0.76
-2 8 1 7.57 0.81
-2 8 1 6.96 0.79
2 8 -1 6.66 0.79
-2 8 1 7.07 0.82
-2 8 1 5.98 0.79
-2 8 1 6.76 0.77
-2 8 1 7.01 0.79
-2 8 0 12.8 1.22
-2 8 0 18.26 1.34
-2 8 0 16.7 1.35
-2 8 0 11.2 1.22
-2 8 0 11.74 1.13
-2 8 0 10.74 1.25
-2 8 0 18 1.51
-2 8 -1 444.12 10.21
-2 -8 -1 458.41 10.38
2 8 1 461.66 10.36
-2 8 -1 469.18 10.48
-2 8 -1 469.01 10.43
-2 8 -1 463.38 10.52
2 8 1 465.56 10.48
-2 8 -1 471.97 10.42
-2 8 -1 468.74 10.55
-2 8 -1 454.58 10.29
-2 8 -1 474.42 10.61
-2 8 -2 8.01 0.85
-2 8 -2 9.29 0.91
-2 8 -2 6.48 0.81
2 8 2 8.93 0.93
-2 8 -2 8.55 0.85
-2 8 -2 8.17 0.89
-2 8 -2 7.81 0.78
2 8 2 7.71 0.8
-2 8 -3 17.31 1.15
-2 8 -3 16.58 1.16
2 8 3 14.76 0.99
-2 8 -3 16.71 1.1
-2 8 -3 17.04 1.16
2 8 3 15.35 1.15
-2 8 -3 17.87 1.21
2 8 3 16.03 1.08
2 8 4 31.04 1.5
-2 8 -4 31.38 1.57
-2 8 -4 34.09 1.66
-2 8 -4 32.57 1.65
-2 8 -4 34.27 1.56
-2 8 -4 33.04 1.62
2 8 4 31.83 1.63
-2 8 -4 33.38 1.67
2 8 4 31.76 1.63
2 8 4 29.65 1.48
2 8 5 1.77 0.47
-2 8 -5 1.71 0.48
-2 8 -5 1.6 0.51
-2 8 -5 2.2 0.55
-2 8 -5 1.81 0.47
2 8 5 0.91 0.51
-2 8 -5 1.84 0.53
2 8 5 1.51 0.48
2 8 5 1.52 0.42
-2 8 -5 1.51 0.46
2 8 5 2.25 0.57
-2 8 -6 28.14 1.46
2 8 6 31.3 1.52
-2 8 -6 32.3 1.65
-2 8 -6 30.35 1.53
2 8 6 31.22 1.61
-2 8 -6 32.25 1.63
2 8 6 31.71 1.57
-2 8 -6 30.07 1.51
-2 8 -7 0.18 0.38
2 8 7 0.23 0.41
-2 8 -7 1.04 0.48
2 8 7 0.11 0.4
-2 8 -7 0.11 0.38
2 8 7 0.49 0.46
-2 8 -7 -0.06 0.38
-2 8 -8 13.56 1.06
2 8 8 10.38 0.92
-2 8 -8 10.67 0.87
2 8 8 11.41 0.99
-2 8 -8 13.78 1.01
-2 8 -8 11.22 0.94
2 8 8 11.64 0.97
-2 8 -8 11.93 0.99
2 8 8 11.98 0.98
2 8 9 39.88 1.8
-2 8 -9 40.86 1.86
2 8 9 38.79 1.74
-2 8 -9 38.4 1.82
2 8 9 38.22 1.79
-2 8 -9 37.2 1.7
-2 8 -9 39.01 1.8
2 8 9 37.91 1.77
-2 8 -9 40.71 1.84
-2 8 -10 106.55 3.31
2 8 10 101.54 3.18
2 8 10 104.53 3.18
-2 8 -10 103.91 3.24
-2 8 -10 101.95 3.1
2 8 10 101.37 3.25
2 8 10 96.76 3.16
2 -8 10 94.88 3.2
-2 8 -10 103.78 3.23
-2 8 -10 105.28 3.25
2 8 10 95.08 3.03
-2 8 -11 35.92 1.73
2 8 11 35.45 1.66
2 8 11 36.38 1.65
-2 8 -11 36.77 1.69
2 8 11 36.69 1.69
2 8 11 35.17 1.58
-2 8 -11 38.76 1.7
2 8 11 37.71 1.74
-2 8 -12 1.54 0.49
-2 8 -12 1.89 0.52
2 8 12 1.17 0.46
-2 8 -13 21.02 1.25
2 8 13 20.24 1.16
2 8 13 20.36 1.17
2 8 13 18.93 1.05
2 8 13 21.05 1.21
-2 8 -13 21.01 1.17
2 -8 13 17.09 1.13
2 8 13 21.37 1.19
-2 8 -13 21.78 1.14
2 8 14 2.08 0.47
2 -8 14 3.41 0.6
2 8 14 2.74 0.54
2 8 14 3.01 0.53
-2 8 -14 2.73 0.48
2 -8 14 3.04 0.54
-2 8 -14 3.71 0.59
2 8 14 2.79 0.49
2 8 15 1.03 0.39
2 8 15 0.43 0.39
2 -8 15 -0.05 0.4
2 -8 15 0.69 0.38
-2 8 -15 1.58 0.37
2 8 15 1.14 0.4
-2 8 -15 0.74 0.41
2 8 15 0.53 0.35
2 8 16 2.44 0.44
2 8 16 1.82 0.42
2 -8 16 1.78 0.48
-2 8 -16 1.89 0.38
2 8 16 2.24 0.45
2 -8 16 1.41 0.39
2 -8 16 2.05 0.5
-2 8 -16 2.19 0.45
2 8 16 1.84 0.36
2 8 17 21.03 0.99
2 8 17 22.72 1.04
2 -8 17 21.76 1.1
2 8 17 23.24 1.04
2 -8 17 20.59 0.99
-2 8 -17 22.73 1.07
2 -8 17 22.63 1.15
2 8 18 8.44 0.55
2 8 18 8.79 0.58
2 -8 18 7.44 0.52
-2 8 -18 8.2 0.54
2 8 18 9.41 0.6
2 -8 18 8.14 0.61
2 8 19 3.21 0.33
2 8 19 2.57 0.32
-2 -9 17 5.61 0.47
-2 -9 17 5.97 0.46
-2 9 17 5.5 0.4
-2 9 16 14.57 0.72
-2 -9 16 14.39 0.8
-2 9 16 13.83 0.7
-2 9 15 0.39 0.28
2 9 -15 0.33 0.29
-2 -9 15 -0.11 0.32
-2 9 15 0.29 0.27
-2 9 15 -0.06 0.25
-2 9 14 0.52 0.32
2 9 -14 0.8 0.35
-2 -9 14 0.51 0.33
-2 9 14 0.25 0.25
-2 9 14 0.07 0.3
-2 -9 14 0.92 0.38
-2 9 14 0.42 0.31
-2 9 13 14.05 0.87
2 9 -13 15.29 0.94
-2 -9 13 13.71 0.91
-2 9 13 13.12 0.74
-2 9 13 14.34 0.78
-2 9 13 13.82 0.8
-2 9 13 14.32 0.85
-2 -9 13 13.29 0.94
-2 9 13 13.15 0.83
2 9 -13 13.56 0.78
-2 9 12 3.52 0.47
2 9 -12 2.79 0.49
-2 9 12 2.22 0.4
-2 -9 12 2.86 0.5
-2 9 12 1.92 0.43
2 9 -12 2.05 0.39
-2 9 12 2.23 0.41
-2 9 12 1.75 0.41
-2 -9 12 2.32 0.53
-2 9 12 1.73 0.42
2 9 -11 65.54 2.26
-2 9 11 64.81 2.22
2 9 -11 69.59 2.18
-2 -9 11 63 2.31
-2 9 11 68.77 2.16
-2 9 11 65.63 2.15
-2 9 11 62.69 2.16
-2 9 11 68.14 2.22
-2 9 11 67.47 2.22
-2 9 10 0.69 0.38
2 9 -10 -0.1 0.37
-2 -9 10 0.85 0.38
-2 -9 10 0.54 0.41
-2 9 10 0.09 0.34
2 9 -10 0.04 0.33
-2 9 10 0.69 0.33
-2 9 10 0.26 0.33
-2 9 10 -0.09 0.36
-2 9 10 -0.05 0.36
-2 -9 9 77.52 2.56
2 9 -9 79.78 2.62
2 9 -9 85.36 2.61
-2 -9 9 75.97 2.67
-2 9 9 74.58 2.37
-2 9 9 76.85 2.55
-2 9 9 74.32 2.49
-2 9 9 81.24 2.59
2 9 -9 75.13 2.4
-2 9 9 78.72 2.54
-2 9 9 77.66 2.51
-2 -9 8 0.21 0.35
2 9 -8 0.05 0.37
-2 9 8 0.4 0.34
2 9 -8 0.23 0.34
-2 9 8 0.05 0.29
-2 9 8 0.05 0.34
-2 9 8 0.48 0.36
-2 9 7 1.96 0.49
2 9 -7 1.74 0.46
-2 9 7 1.58 0.42
2 9 -7 2.05 0.48
-2 -9 7 1.92 0.46
-2 9 7 1.59 0.42
-2 -9 6 1.69 0.47
2 9 -6 0.58 0.37
-2 9 6 0.7 0.39
-2 -9 6 0.79 0.39
-2 9 6 1.01 0.43
-2 9 6 0.97 0.37
-2 9 6 0.53 0.42
-2 9 6 0.86 0.39
-2 9 6 1.05 0.41
-2 9 6 1.01 0.39
-2 -9 5 0.11 0.36
2 9 -5 0.37 0.36
-2 9 5 -0.05 0.4
2 9 -5 0.05 0.32
-2 9 5 0.22 0.42
-2 9 5 -0.06 0.38
-2 9 5 0.31 0.34
-2 9 5 -0.11 0.4
-2 9 5 0.05 0.36
2 9 -4 8.6 0.78
-2 -9 4 8.22 0.82
2 9 -4 7.98 0.76
-2 9 4 8.31 0.81
-2 9 4 7.8 0.78
-2 9 4 8.11 0.8
-2 9 4 8.74 0.84
-2 9 4 6.96 0.73
-2 9 4 7.61 0.76
-2 9 3 17.2 1.1
2 9 -3 18.42 1.13
-2 -9 3 15.49 1.09
-2 9 3 17.06 1.09
2 9 -3 17.28 1.04
-2 9 3 20.79 1.22
2 9 -3 18.5 1.15
-2 9 3 18.46 1.18
-2 9 3 16.31 1.13
-2 9 3 15.97 1.12
-2 9 3 17.68 1.11
-2 9 3 17.35 1.11
2 9 -2 0.64 0.37
-2 9 2 2.96 0.62
-2 9 2 4.12 0.67
-2 9 2 3.1 0.58
-2 9 2 2.47 0.59
-2 9 2 2.83 0.58
-2 9 2 2.77 0.61
-2 -9 2 0.87 0.43
2 9 -2 0.8 0.38
-2 9 1 53.39 2.07
-2 9 1 63.38 2.25
2 9 -1 56.99 2.14
-2 9 1 61.1 2.28
-2 9 1 60.29 2.26
-2 9 1 57.51 2.26
-2 9 1 57.22 2.21
2 9 0 2.93 0.55
-2 9 0 4.21 0.61
-2 9 0 3.51 0.6
-2 9 0 4.6 0.68
2 9 0 3.4 0.57
-2 9 0 3.13 0.61
-2 9 0 3.86 0.6
-2 9 0 4.15 0.62
2 9 1 7.11 0.76
-2 9 -1 9.07 0.91
-2 9 -1 7.87 0.86
-2 9 -1 9.09 0.91
-2 9 -1 8.96 0.88
-2 9 -1 9.26 0.94
2 9 1 7.56 0.75
-2 9 -1 8.11 0.89
-2 9 -2 143.3 3.98
-2 9 -2 137.3 3.88
-2 9 -2 134.49 3.91
-2 9 -2 140.63 3.97
-2 9 -2 132.75 3.8
2 9 2 133.88 3.92
2 9 2 130.6 3.73
-2 9 -2 132.21 3.94
2 9 3 -0.19 0.4
-2 9 -3 0.8 0.43
-2 9 -3 0.61 0.47
-2 9 -3 0.23 0.41
2 9 3 0.74 0.5
-2 9 -3 0.57 0.45
-2 9 -3 1.2 0.41
-2 9 -3 0.36 0.39
-2 9 -4 126.54 3.7
-2 9 -4 120.5 3.61
-2 9 -4 122.84 3.58
-2 9 -4 126.45 3.66
2 9 4 124.82 3.69
-2 9 -4 123.83 3.75
-2 9 -5 0.85 0.43
-2 9 -5 1.01 0.4
-2 9 -5 0.72 0.41
-2 9 -5 0.58 0.37
2 9 5 0.84 0.47
-2 9 -5 1.08 0.47
-2 9 -6 16.69 1.11
2 9 6 17.01 1.07
2 9 6 16.09 1.09
-2 9 -6 14.9 1.01
-2 9 -6 15.94 1.12
-2 9 -6 14.07 0.97
-2 9 -7 6.99 0.7
2 9 7 8.45 0.75
-2 9 -7 8.37 0.75
2 9 8 2.21 0.46
-2 9 -8 2.67 0.5
-2 9 -8 1.65 0.42
-2 9 -8 1.86 0.46
-2 9 -9 58.65 2.11
2 9 9 60.39 2.08
-2 9 -9 60.47 2.17
2 9 9 56.48 2.12
-2 9 -9 58.5 2.05
2 -9 9 53.97 2.07
-2 9 -9 62.66 2.18
-2 9 -10 55.84 2
2 9 10 55.83 1.94
-2 9 -10 55.65 2
-2 9 -10 50.84 1.82
2 9 10 54.62 2
2 9 10 52.62 1.92
2 -9 10 49.15 1.91
-2 9 -10 54.11 1.97
2 9 11 1.6 0.39
-2 9 -11 2.09 0.45
-2 9 -11 2 0.46
2 9 11 1.87 0.43
2 9 11 2.05 0.49
2 -9 11 1.53 0.44
-2 9 -11 1.82 0.42
-2 9 -12 10.5 0.8
2 9 12 10.82 0.77
2 9 12 10.26 0.7
2 9 12 10.75 0.8
2 -9 12 9.11 0.73
-2 9 -12 10 0.72
-2 9 -12 10.82 0.83
-2 9 -13 59.33 1.94
2 9 13 58.77 1.87
2 9 13 58.19 1.83
2 9 13 59.86 1.93
2 -9 13 52.24 1.79
-2 9 -13 58.05 1.96
-2 9 -13 56.31 1.77
-2 9 -14 5.25 0.53
2 9 14 4.5 0.48
2 9 14 3.93 0.43
2 9 14 4.53 0.5
2 -9 14 4.13 0.44
-2 9 -14 5.55 0.56
2 9 15 41.77 1.29
2 9 15 45.74 1.44
2 9 15 45.31 1.46
-2 9 -15 43.18 1.47
2 9 16 46.41 1.4
-2 9 -16 43.95 1.4
-2 10 13 1.4 0.27
-2 -10 13 1.39 0.27
-2 10 13 1.34 0.25
-2 10 12 12.79 0.67
-2 10 12 11.06 0.57
-2 -10 12 13.11 0.73
2 10 -12 11.92 0.64
2 10 -12 10.72 0.57
-2 10 11 2.68 0.35
-2 10 11 2.53 0.37
-2 -10 11 2.06 0.35
-2 10 11 2.32 0.31
2 10 -11 2.8 0.34
-2 -10 11 1.79 0.38
-2 10 11 2.35 0.32
2 10 -11 2.18 0.33
2 10 -11 2.34 0.34
-2 10 10 6.22 0.55
2 10 -10 6.22 0.52
-2 -10 10 5.34 0.52
-2 10 10 5.41 0.47
2 10 -10 5.49 0.48
-2 10 10 4.68 0.47
-2 10 10 4.82 0.44
-2 -10 10 5.78 0.57
2 10 -10 4.3 0.44
-2 10 9 0.97 0.33
-2 10 9 0.67 0.31
2 10 -9 1 0.33
2 10 -9 1.42 0.33
-2 10 9 0.92 0.32
-2 -10 9 0.79 0.32
-2 10 9 0.72 0.29
2 10 -9 0.82 0.28
-2 -10 8 19.33 0.97
2 10 -8 22.98 1.05
-2 -10 8 21.39 1.08
-2 10 8 20.85 0.94
-2 10 8 23.49 1.07
2 10 -8 22.68 1.07
-2 10 8 21.2 1.05
-2 10 8 20.38 0.96
2 10 -8 21.17 0.96
-2 10 8 19.05 0.93
-2 10 8 21.98 1.05
-2 -10 7 47.35 1.75
2 10 -7 42.2 1.49
-2 10 7 47.08 1.61
-2 10 7 49.23 1.71
2 10 -7 50.38 1.75
-2 10 7 49.99 1.75
-2 10 7 45.46 1.63
2 10 -7 46.69 1.64
2 10 -7 45.16 1.55
-2 10 7 47.13 1.67
-2 -10 7 45.76 1.64
2 10 -7 48.01 1.65
2 10 -6 14.78 0.91
-2 -10 6 12.69 0.87
-2 10 6 11.74 0.78
2 10 -6 12.43 0.75
-2 10 6 12.22 0.83
-2 10 6 13.08 0.83
2 10 -6 11.45 0.8
-2 10 6 12.89 0.86
-2 10 6 13.97 0.84
-2 -10 6 12.12 0.8
2 10 -5 0.34 0.34
-2 10 5 0.5 0.3
2 10 -5 0.83 0.32
-2 -10 5 0.93 0.37
-2 10 5 0.89 0.35
-2 10 5 0.54 0.38
2 10 -5 0.82 0.36
-2 10 5 0.63 0.32
-2 10 5 0.42 0.32
-2 10 5 0.98 0.4
-2 -10 5 0.87 0.33
-2 -10 4 3.42 0.51
2 10 -4 3.48 0.49
-2 10 4 3.38 0.48
-2 10 4 3.66 0.52
-2 10 4 4.06 0.55
-2 10 4 3.32 0.5
2 10 -4 4.35 0.55
-2 10 4 3.13 0.48
-2 10 4 4.56 0.61
-2 -10 4 4.23 0.53
-2 -10 3 44.21 1.72
-2 10 3 48.39 1.8
-2 10 3 46.95 1.76
-2 10 3 49.63 1.7
-2 -10 3 47.65 1.82
2 10 -3 44.32 1.69
-2 10 3 43.38 1.61
-2 10 3 45.78 1.77
2 10 -3 47.31 1.64
2 10 -3 51.07 1.84
-2 10 3 50.18 1.84
-2 10 3 43.6 1.64
-2 10 3 45.07 1.64
-2 -10 2 0.78 0.37
-2 10 2 0.91 0.41
2 10 -2 0.4 0.3
-2 10 2 0.77 0.34
-2 10 2 0.57 0.4
2 10 -2 0.34 0.34
-2 -10 2 0.96 0.4
-2 10 2 0.48 0.3
-2 10 2 0.79 0.4
2 10 -2 0.87 0.38
2 10 -2 0.61 0.33
-2 10 2 0.25 0.3
-2 10 2 0.66 0.37
-2 10 2 0.32 0.32
-2 -10 1 0.7 0.37
-2 10 1 4.95 0.64
-2 10 1 4.47 0.63
2 10 -1 0.56 0.36
2 10 -1 1.03 0.36
-2 10 1 3.99 0.56
-2 10 1 2.75 0.56
2 10 -1 0.51 0.38
-2 10 1 4.11 0.59
2 10 -1 0.52 0.34
-2 10 1 2.29 0.5
-2 10 0 90.15 2.76
-2 10 0 94.51 2.77
-2 10 0 92.96 2.8
2 10 0 97.59 2.82
2 10 0 88.96 2.68
2 10 0 96.08 2.77
2 10 0 94.57 2.85
-2 10 0 92.94 2.76
-2 10 0 93.3 2.85
-2 -10 0 93.53 2.79
-2 10 0 90.41 2.76
-2 -10 -1 3.63 0.54
-2 10 -1 5.08 0.66
2 10 1 3.07 0.51
-2 10 -1 5.62 0.74
2 10 1 2.68 0.54
-2 10 -1 5.81 0.71
2 10 1 2.5 0.54
-2 10 -1 6.88 0.77
-2 10 -1 4.3 0.65
-2 10 -1 4.44 0.62
2 10 1 3.23 0.54
-2 10 -1 3.84 0.6
2 10 2 147.41 3.81
2 10 2 149.01 3.89
-2 10 -2 143.75 3.85
-2 10 -2 149.84 3.89
-2 10 -2 149.06 3.93
2 10 2 142.75 3.87
-2 10 -2 146.47 3.75
-2 10 -2 145.3 3.9
2 10 2 138.66 3.8
-2 -10 -2 140.28 3.83
-2 10 -2 144.99 3.8
-2 10 -2 147.45 3.89
-2 10 -3 2.51 0.5
2 10 3 2.65 0.51
-2 10 -3 3.02 0.54
2 10 3 2.66 0.49
-2 10 -3 3.74 0.53
2 10 3 3.01 0.53
-2 10 -3 2.86 0.51
2 10 3 2.22 0.5
-2 10 -3 2.24 0.41
-2 10 -3 2.47 0.46
-2 10 -3 4.12 0.58
2 10 4 24.45 1.19
2 10 4 24.2 1.2
-2 10 -4 24.77 1.24
-2 10 -4 25.31 1.22
-2 10 -4 26.89 1.27
2 10 4 24.86 1.22
2 10 4 25.44 1.2
-2 10 -4 23.31 1.18
-2 10 -4 26.79 1.29
2 10 5 6.23 0.62
2 10 5 6.04 0.62
-2 10 -5 6.59 0.65
2 10 5 6.09 0.58
2 10 5 6.27 0.64
-2 10 -5 6.88 0.65
-2 10 -5 5.85 0.58
-2 10 -5 6.55 0.65
-2 10 -5 6.2 0.61
2 10 6 7.27 0.65
2 10 6 6.97 0.54
2 10 6 7.39 0.64
-2 10 -6 7.85 0.69
-2 10 -6 7.55 0.65
2 10 6 6.49 0.58
2 10 6 7.46 0.66
-2 10 -6 7.3 0.61
-2 10 -6 6.79 0.63
-2 10 -6 7.74 0.7
2 10 7 8.74 0.68
-2 10 -7 8.17 0.68
2 10 7 7.97 0.58
2 10 7 8.21 0.64
-2 10 -7 8.17 0.61
2 10 7 8.18 0.67
2 10 7 7.69 0.58
-2 10 -7 8.17 0.64
-2 10 -7 7.38 0.67
-2 10 -7 8.16 0.69
2 10 8 10.76 0.7
2 10 8 11.79 0.75
-2 10 -8 11.16 0.76
2 10 8 11.87 0.7
-2 10 -8 10.76 0.68
2 10 8 12.05 0.77
2 10 8 11.59 0.77
-2 10 -8 11.1 0.77
-2 10 -8 11.72 0.77
2 10 9 1.09 0.34
2 10 9 1.44 0.32
2 10 9 0.66 0.26
-2 10 -9 1.34 0.27
2 10 9 1.38 0.36
2 10 9 1.32 0.33
-2 10 -9 1.47 0.36
-2 10 -9 1.19 0.35
2 10 10 0.18 0.21
2 10 10 0.41 0.24
2 10 10 0.17 0.25
2 10 10 0.3 0.3
2 10 10 0.29 0.25
-2 10 -10 0.26 0.28
-2 10 -10 0.16 0.27
2 10 11 33.76 1.17
2 10 11 32.96 1.13
2 10 11 33.57 1.2
2 10 11 32.83 1.11
-2 10 -11 32.76 1.14
-2 10 -11 34.14 1.25
2 10 12 19.17 0.76
2 10 12 18.94 0.77
-2 10 -12 20.43 0.86
2 11 -7 11.03 0.57
-2 11 7 11.84 0.59
-2 -11 7 12.08 0.62
2 11 -7 12.92 0.62
2 11 -6 2.53 0.33
-2 11 6 2.5 0.33
2 11 -6 2.24 0.34
2 11 -5 0.12 0.23
-2 11 5 0.19 0.2
-2 11 5 0.64 0.24
2 11 -5 -0.02 0.24
2 11 -4 -0.13 0.27
-2 11 4 0.16 0.22
2 11 -4 -0.14 0.18
-2 11 4 -0.02 0.24
2 11 -4 0.18 0.24
2 11 -3 0.13 0.23
2 11 -3 0.35 0.22
-2 11 3 0.4 0.25
2 11 -3 0.32 0.22
-2 11 3 0.28 0.23
2 11 -3 0.41 0.24
2 11 -2 3.4 0.39
2 11 -2 3.63 0.42
-2 11 2 5.45 0.48
-2 11 2 4.65 0.44
2 11 -2 2.87 0.38
2 11 -1 46.78 1.47
2 11 -1 50.81 1.53
-2 11 1 50.82 1.55
-2 11 1 46.91 1.46
2 11 -1 48.91 1.48
2 11 0 0.74 0.27
2 11 0 0.51 0.32
-2 11 0 1.49 0.31
2 11 0 0.28 0.33
-2 11 0 2 0.41
2 11 0 0.44 0.24
-2 11 0 1.21 0.31
-2 11 0 0.84 0.29
2 11 0 0.18 0.24
2 11 1 69.68 1.9
2 11 1 62.42 1.78
2 11 1 72.48 1.94
-2 11 -1 67.11 1.84
-2 11 -1 60.63 1.74
-2 11 -1 73.79 1.97
2 11 1 67.2 1.85
-2 11 -1 64.79 1.84
2 11 2 1.41 0.3
2 11 2 1.23 0.29
2 11 2 0.88 0.3
-2 11 -2 0.86 0.26
-2 11 -2 0.62 0.29
2 11 2 0.67 0.27
-2 11 -2 0.66 0.26
2 11 3 6.19 0.45
2 11 3 6.65 0.49
-2 11 -3 5.66 0.46
2 11 3 6.19 0.44
-2 11 -3 6.58 0.5
2 11 3 5.65 0.46
-2 11 -3 6.26 0.49
2 11 4 26.95 0.98
2 11 4 27.47 1.01
2 11 4 27.73 1.01
-2 11 -4 27.6 1.01
-2 11 -4 27.47 1.03
2 11 5 1.64 0.28
2 11 5 1.74 0.28
-2 11 -5 1.17 0.24
-2 11 -5 1.75 0.3
2 11 5 1.51 0.28
2 11 6 1.36 0.23
2 11 6 1.56 0.24
-2 11 -6 1.14 0.25
2 11 6 1.4 0.26
2 11 7 5.04 0.36
-3 0 27 0.09 0.27
-3 0 27 0.03 0.25
3 0 -27 0.12 0.27
-3 0 26 -0.04 0.34
-3 0 26 -0.09 0.35
-3 0 26 0.11 0.32
3 0 -26 -0.04 0.33
-3 0 25 -0.05 0.4
-3 0 25 -0.11 0.38
3 0 -25 0.05 0.37
-3 0 25 0.15 0.29
3 0 -24 21.44 1.23
-3 0 24 21.33 1.36
3 0 -24 22.07 1.21
-3 0 24 23.29 1.39
-3 0 24 19.36 1.19
3 0 -24 20.88 1.3
-3 0 24 21.52 1.18
-3 0 23 0.14 0.49
3 0 -23 -0.11 0.34
-3 0 23 0.21 0.35
3 0 -22 1.07 0.48
-3 0 22 1.1 0.55
3 0 -22 1.22 0.48
-3 0 22 0.66 0.49
3 0 -22 1.79 0.49
-3 0 22 0.87 0.45
3 0 -21 0.06 0.39
3 0 -21 0.13 0.46
-3 0 21 -0.15 0.53
-3 0 21 -0.07 0.45
3 0 -20 268.29 6.65
-3 0 20 260.34 6.81
3 0 -20 262.76 6.62
-3 0 20 255.52 6.65
3 0 -20 252.6 6.5
-3 0 20 253.02 6.46
3 0 -19 0.07 0.43
-3 0 19 -0.07 0.49
3 0 -19 0.39 0.49
3 0 -19 0.12 0.4
3 0 -19 0.12 0.39
3 0 -18 172.99 4.73
-3 0 18 165.13 4.75
-3 0 18 161.78 4.57
3 0 -18 170.3 4.63
3 0 -18 165.28 4.58
3 0 -18 168.8 4.68
-3 0 18 167.75 4.61
3 0 -17 0.18 0.41
-3 0 17 -0.2 0.45
3 0 -17 -0.11 0.4
-3 0 17 -0.06 0.38
3 0 -17 0.11 0.38
3 0 -17 0.06 0.47
-3 0 17 0.06 0.38
-3 0 16 10.82 0.94
-3 0 16 8.96 0.82
3 0 -16 10.57 0.87
-3 0 16 10.07 0.85
3 0 -15 0.09 0.33
3 0 -15 -0.14 0.34
-3 0 15 -0.22 0.43
-3 0 14 460.41 10.3
3 0 -14 465.96 10.04
3 0 -14 472.29 10.13
-3 0 14 471.19 10.01
-3 0 14 464.41 10.17
-3 0 13 -0.13 0.32
-3 0 13 -0.2 0.29
3 0 -13 -0.11 0.28
3 0 -13 0.15 0.3
-3 0 12 897.83 18.11
-3 0 12 878.32 17.82
-3 0 12 879.26 17.95
3 0 -12 883.45 17.95
3 0 -12 866.9 17.87
3 0 -12 894.58 17.77
-3 0 11 0.27 0.23
-3 0 11 0.03 0.34
-3 0 11 -0.1 0.2
-3 0 11 -0.12 0.26
3 0 -11 0.4 0.28
3 0 -10 318.99 6.83
3 0 -10 324.12 6.89
-3 0 10 331.64 7.08
-3 0 10 318.58 6.86
-3 0 10 325.51 7.04
-3 0 10 333.17 6.94
-3 0 10 326.43 7.01
3 0 -10 320.81 6.92
-3 0 10 314.66 6.64
3 0 -9 0.24 0.23
3 0 -9 0.14 0.15
-3 0 9 0.31 0.26
3 0 -9 0.4 0.19
-3 0 9 0.13 0.23
-3 0 9 0.86 0.27
-3 0 9 0.11 0.31
3 0 -9 0.76 0.29
-3 0 9 0.11 0.24
-3 0 9 0.36 0.16
-3 0 9 0.03 0.28
-3 0 9 0.61 0.33
3 0 -8 3389.21 66.59
-3 0 8 3461.61 66.74
3 0 -8 3389.9 66.49
3 0 -8 3435.2 66.37
-3 0 8 3447.67 66.62
-3 0 8 3426.53 66.75
-3 0 8 3429.94 66.64
-3 0 8 3481.75 66.72
3 0 -8 3343.93 66.65
-3 0 8 3433.91 66.61
-3 0 8 3475.39 66.72
-3 0 8 3448.78 66.42
3 0 -7 0.12 0.19
-3 0 7 -0.02 0.23
-3 0 7 0.42 0.2
-3 0 7 0.19 0.18
-3 0 7 0.44 0.27
3 0 -7 0.65 0.17
3 0 -7 0.01 0.13
-3 0 7 0.3 0.21
-3 0 7 0.17 0.21
3 0 -7 0.57 0.21
-3 0 7 0.26 0.17
-3 0 7 0.12 0.23
-3 0 7 0.41 0.21
3 0 -6 0.68 0.2
-3 0 6 0.4 0.22
-3 0 6 1.21 0.21
-3 0 6 0.06 0.21
-3 0 6 -0.1 0.22
-3 0 6 0.27 0.2
-3 0 6 0.09 0.19
3 0 -6 0.52 0.2
-3 0 6 1.15 0.2
-3 0 6 0.52 0.21
-3 0 6 0.06 0.23
3 0 -5 0.03 0.09
3 0 -5 0.41 0.19
-3 0 5 0.31 0.19
-3 0 5 -0.03 0.16
-3 0 5 0.36 0.16
-3 0 5 0.07 0.21
-3 0 5 0.16 0.2
-3 0 5 0.05 0.14
-3 0 5 0.19 0.19
-3 0 5 0.16 0.21
-3 0 5 0.02 0.22
-3 0 5 0.15 0.16
-3 0 5 0.3 0.2
-3 0 4 3935.76 75.78
3 0 -4 3758.65 75.81
-3 0 4 3857.84 75.83
-3 0 4 3916.25 75.89
-3 0 4 3976.61 75.81
-3 0 4 4008.88 75.9
-3 0 4 3946.49 75.89
-3 0 4 3842.25 75.8
-3 0 4 3793.48 75.82
-3 0 4 3998 75.72
-3 0 4 3886.32 75.75
-3 0 4 3989.06 75.9
-3 0 4 4045.71 75.86
-3 0 4 3895.03 75.94
-3 0 3 0.18 0.17
-3 0 3 0.01 0.12
-3 0 3 0.39 0.2
-3 0 3 0.03 0.15
-3 0 3 1.14 0.21
-3 0 3 0.12 0.18
-3 0 3 0.59 0.21
-3 0 3 0.34 0.21
-3 0 3 0.23 0.13
-3 0 3 0.23 0.13
-3 0 3 1.25 0.23
-3 0 2 3342.65 65.21
-3 0 2 3352.16 65.21
-3 0 2 3363.27 65.04
-3 0 2 3378.23 65.23
-3 0 2 3367.84 65.07
-3 0 2 3374.94 65.12
-3 0 2 3380.76 65.2
-3 0 2 3364.32 65.23
-3 0 1 0.03 0.16
-3 0 1 0.17 0.17
-3 0 1 0.18 0.17
-3 0 1 0.44 0.2
-3 0 1 0.47 0.13
-3 0 1 0.29 0.18
3 0 0 2864.51 57.66
-3 0 0 3015.7 57.76
-3 0 0 3024.7 57.75
-3 0 0 3016.52 57.72
-3 0 0 2997.72 57.68
-3 0 -1 0.21 0.17
-3 0 -1 0.07 0.17
3 0 1 0.05 0.16
-3 0 -1 0.18 0.2
-3 0 -1 0.13 0.18
-3 0 -1 0.58 0.18
-3 0 -2 199.24 4.23
-3 0 -2 195.68 4.27
3 0 2 202.84 4.24
-3 0 -2 199.65 4.23
3 0 2 192.25 4.27
3 0 2 201.98 4.05
-3 0 -2 192.83 4.24
-3 0 -2 197.58 4.19
-3 0 -2 205.82 4.18
3 0 3 0.24 0.14
3 0 3 0.32 0.23
3 0 3 0.26 0.13
3 0 3 0.07 0.21
-3 0 -3 0.04 0.22
-3 0 -3 0.29 0.22
-3 0 -3 0.09 0.2
3 0 4 1127.51 21.53
3 0 4 1055.28 21.76
3 0 4 1117.44 21.74
-3 0 -4 1092.07 21.75
3 0 4 1100.24 21.52
-3 0 -4 1078.06 21.74
3 0 4 1091.67 21.57
-3 0 -4 1117.18 21.72
3 0 5 0.14 0.23
3 0 5 0.02 0.16
3 0 5 -0.02 0.24
-3 0 -5 0.04 0.22
3 0 5 0.03 0.19
-3 0 -5 0.07 0.25
-3 0 -5 0.35 0.24
3 0 6 471.13 9.76
-3 0 -6 456.76 9.13
3 0 6 484.92 9.53
3 0 6 495.94 9.75
-3 0 -6 483.09 9.74
3 0 6 475.31 9.57
-3 0 -6 471.96 9.7
3 0 7 -0.06 0.29
3 0 7 0.17 0.21
3 0 7 0.12 0.28
-3 0 -7 0.14 0.31
3 0 7 0.02 0.23
-3 0 -7 0.06 0.28
3 0 8 90.78 2.55
3 0 8 92.58 2.56
3 0 8 89.53 2.42
-3 0 -8 91.35 2.54
-3 0 -8 94.85 2.53
3 0 9 0.19 0.35
3 0 9 -0.09 0.25
3 0 9 -0.11 0.33
-3 0 -9 0.11 0.34
-3 0 -9 0.75 0.36
3 0 9 0.34 0.28
3 0 10 705.61 14.47
3 0 10 719.55 14.74
3 0 10 706.15 14.54
-3 0 -10 700.19 14.65
-3 0 -10 696.48 14.63
3 0 11 0.09 0.33
3 0 11 0.22 0.3
3 0 11 0.27 0.37
-3 0 -11 -0.13 0.41
3 0 11 -0.04 0.32
-3 0 -11 0.13 0.32
3 0 12 49.8 1.82
3 0 12 53.29 2.02
3 0 12 54.15 1.99
-3 0 -12 50.2 1.92
3 0 12 51.53 1.89
-3 0 -12 51.67 1.93
3 0 13 -0.14 0.31
-3 0 -13 0.28 0.35
3 0 13 0.16 0.38
3 0 14 44.98 1.82
3 0 14 41.28 1.91
-3 0 -14 45.24 1.82
3 0 14 43.85 1.9
-3 0 -14 43.97 1.9
-3 0 -14 43.19 1.86
3 0 15 -0.27 0.46
3 0 15 -0.06 0.35
3 0 15 0.25 0.44
-3 0 -15 0.05 0.37
-3 0 -15 0.31 0.41
-3 0 -15 0.06 0.43
3 0 16 111.11 3.58
3 0 16 105.72 3.35
3 0 16 95.26 3.37
-3 0 -16 107.49 3.3
3 0 16 102.99 3.31
-3 0 -16 104.76 3.44
-3 0 -16 108.1 3.46
3 0 17 0.45 0.48
3 0 17 -0.19 0.4
3 0 17 0.06 0.41
-3 0 -17 -0.06 0.35
3 0 17 -0.21 0.44
-3 0 -17 0.48 0.45
-3 0 -17 0.41 0.48
3 0 18 64.27 2.58
3 0 18 50.03 2.23
-3 0 -18 54.68 2.23
3 0 18 60.28 2.38
3 0 18 58.84 2.47
-3 0 -18 55.99 2.41
-3 0 -18 56.45 2.43
-3 0 -18 57.53 2.43
3 0 19 0.93 0.55
3 0 19 0.07 0.39
3 0 19 0.66 0.5
3 0 19 -0.2 0.46
-3 0 -19 0.06 0.34
-3 0 -19 0.07 0.51
-3 0 -19 -0.15 0.53
3 0 20 30.21 1.64
-3 0 -20 30.84 1.76
-3 0 -20 30.85 1.7
3 0 21 0.13 0.37
3 0 21 -0.13 0.41
3 0 21 0.26 0.43
-3 0 -21 0.14 0.49
-3 0 -21 0.27 0.48
3 0 22 6.85 0.75
3 0 22 5.66 0.73
3 0 22 6.06 0.71
3 0 23 0.05 0.34
-3 0 -23 -0.17 0.43
-3 0 -23 0.28 0.4
3 0 23 0.1 0.32
3 0 23 -0.1 0.4
-3 0 -24 1.13 0.42
-3 0 -24 1.04 0.4
-3 0 -24 1.16 0.43
-3 0 -25 0.3 0.32
-3 0 -25 -0.17 0.31
-3 0 -25 -0.15 0.31
-3 0 -26 9.61 0.56
-3 0 -26 8.93 0.6
-3 0 -26 8.71 0.59
-3 0 -26 7.6 0.53
-3 0 -26 9.97 0.57
-3 1 27 4.49 0.47
-3 -1 27 4.33 0.45
-3 -1 27 3.85 0.42
-3 1 27 4.2 0.42
3 -1 -27 3.8 0.42
3 1 -27 4.11 0.47
3 -1 -26 1.03 0.34
3 1 -26 1.18 0.4
-3 1 26 1.25 0.39
-3 -1 26 1.63 0.4
-3 1 26 1.73 0.44
-3 -1 26 1.56 0.42
-3 1 26 1.18 0.38
-3 1 26 1.22 0.32
3 -1 -25 0.51 0.38
3 1 -25 0.5 0.41
-3 1 25 0.68 0.36
-3 1 25 0.7 0.43
-3 -1 25 0.27 0.41
-3 -1 25 0.42 0.4
-3 1 25 0.98 0.42
3 1 -25 1.24 0.39
-3 1 25 0.23 0.35
-3 1 25 0.5 0.34
3 -1 -24 1.63 0.48
-3 1 24 2.47 0.62
-3 1 24 1.33 0.5
3 1 -24 1.79 0.49
-3 -1 24 1.36 0.55
3 1 -24 1.41 0.46
-3 1 24 2.27 0.54
3 1 -24 2.11 0.47
-3 1 24 2.23 0.54
-3 1 24 2.22 0.49
-3 -1 23 8.94 0.95
-3 1 23 7.56 0.88
3 1 -23 8.59 0.85
-3 1 23 5.71 0.79
-3 1 23 7.27 0.78
-3 -1 22 94.76 3.3
-3 1 22 92.44 3.27
3 -1 -22 87.59 2.97
3 1 -22 90.08 3.13
3 1 -22 97.58 3.19
-3 -1 22 89.22 3.07
-3 1 22 91.59 3.18
-3 1 22 93.7 3.25
3 1 -22 95.56 3.16
-3 1 22 97.87 3.13
-3 -1 21 12.28 1.04
-3 1 21 13.75 1.16
3 -1 -21 13.9 1.05
-3 1 21 11.61 1.13
3 1 -21 14.8 1.17
3 1 -21 15.19 1.15
3 1 -21 13.89 1.11
3 1 -20 9.05 0.94
-3 -1 20 7.63 0.9
3 1 -20 9.48 0.98
3 -1 -20 9.5 0.88
-3 1 20 8.18 0.93
-3 1 20 9.08 0.92
3 -1 -20 8 0.86
-3 1 20 7.25 0.84
3 1 -20 8.59 0.93
-3 1 20 6.49 0.87
3 1 -20 8.91 0.96
-3 -1 20 8.2 0.9
-3 1 20 9.92 0.93
3 1 -19 9.28 0.94
-3 1 19 9.77 1.02
3 -1 -19 11.63 0.99
3 1 -19 9.53 0.99
-3 1 19 10.82 0.98
3 -1 -19 9.7 0.92
-3 1 19 10.51 0.97
3 1 -19 11.41 1.04
-3 1 19 9.69 1.01
3 1 -19 10.23 0.97
-3 -1 19 9.5 0.96
-3 1 19 9.84 0.95
3 1 -18 545.73 12.03
3 -1 -18 546.66 11.94
-3 -1 18 517.47 12.07
3 1 -18 556.11 12.15
-3 1 18 535.73 12.14
-3 1 18 511.72 11.94
3 -1 -18 526.9 11.87
3 1 -18 546.02 12.09
-3 1 18 534.82 12
-3 1 18 546.96 12.21
-3 -1 18 521.37 11.98
-3 1 18 570.06 12.01
3 1 -17 22.28 1.33
3 1 -17 24.81 1.35
3 -1 -17 21.75 1.28
3 1 -17 23.53 1.4
-3 -1 17 20.78 1.34
-3 1 17 22.47 1.39
-3 1 17 20.98 1.3
-3 1 17 20.2 1.28
3 -1 -17 21.82 1.26
-3 1 17 22.32 1.41
-3 -1 17 21.16 1.32
-3 1 17 23.84 1.33
3 1 -16 1.59 0.55
3 -1 -16 1.58 0.47
-3 1 16 1.45 0.51
-3 -1 16 2.38 0.54
-3 -1 16 1.67 0.48
3 1 -16 2.26 0.52
3 1 -16 1.8 0.47
3 -1 -16 2.05 0.47
-3 1 16 1.59 0.48
-3 1 16 2.25 0.54
-3 1 15 154.55 4.3
-3 -1 15 157.18 4.31
-3 1 14 114.71 3.43
-3 -1 14 117.19 3.43
-3 1 14 123.09 3.46
-3 1 14 118.5 3.25
-3 -1 14 113.44 3.34
3 1 -14 119.63 3.37
3 1 -14 121.91 3.33
3 1 -14 123.72 3.25
-3 1 13 1.38 0.44
-3 -1 13 1.7 0.42
-3 1 13 2.36 0.41
-3 -1 13 2.41 0.45
-3 1 13 2 0.4
-3 1 13 1.57 0.36
-3 -1 13 1.65 0.42
3 1 -13 1.59 0.37
3 1 -13 2.11 0.43
3 1 -12 8.43 0.62
3 1 -12 8.24 0.67
3 1 -12 10.13 0.72
-3 1 12 9.13 0.72
-3 -1 12 8.77 0.7
-3 -1 12 8.19 0.65
-3 1 12 7.96 0.65
-3 1 12 7.71 0.58
-3 1 12 8.45 0.65
-3 1 12 7.28 0.59
-3 -1 12 8.04 0.66
-3 1 12 8.56 0.57
3 -1 -11 196.74 4.43
3 1 -11 202.22 4.61
3 -1 -11 202.58 4.51
3 1 -11 200.93 4.64
3 1 -11 197.1 4.39
-3 1 11 185.56 4.61
-3 -1 11 201.79 4.68
-3 -1 11 196.66 4.66
-3 -1 11 189.6 4.41
-3 -1 11 205.77 4.69
-3 1 11 198.99 4.63
-3 1 11 194.86 4.59
-3 1 11 199.15 4.74
3 1 -11 201.21 4.67
-3 1 11 197.53 4.44
-3 1 11 190.49 4.72
3 1 -10 18.18 0.86
3 1 -10 16.76 0.85
3 -1 -10 17.36 0.74
3 -1 -10 16.43 0.75
3 1 -10 17.97 0.76
-3 1 10 17.19 0.9
-3 -1 10 18.61 0.88
-3 1 10 15.69 0.83
-3 1 10 16.55 0.66
-3 -1 10 15.9 0.85
-3 1 10 16.89 0.89
3 1 -10 18.08 0.9
-3 1 10 17.48 0.92
-3 1 10 17.47 0.86
-3 -1 10 18.15 0.86
-3 1 10 18.11 0.83
-3 1 10 17.41 0.95
-3 1 10 19.41 0.78
3 -1 -9 6.87 0.45
3 -1 -9 6.97 0.44
3 1 -9 5.87 0.5
3 1 -9 7.24 0.48
-3 1 9 6.51 0.55
-3 -1 9 7.02 0.56
-3 -1 9 6.81 0.54
-3 1 9 6.01 0.51
-3 1 9 6.78 0.61
-3 -1 9 6.53 0.52
-3 1 9 6.46 0.39
-3 -1 9 7.42 0.56
-3 1 9 8.26 0.6
-3 1 9 7.06 0.39
-3 1 9 6.66 0.55
3 1 -9 5.96 0.52
-3 -1 9 6.95 0.52
-3 -1 9 6.3 0.49
-3 1 9 7.57 0.51
-3 1 9 7.84 0.63
-3 1 9 8.47 0.49
3 1 -8 17.98 0.8
3 -1 -8 16.99 0.67
3 -1 -8 17.4 0.66
-3 -1 8 18.33 0.81
-3 -1 8 18.9 0.82
3 1 -8 16.79 0.73
3 -1 -8 16.6 0.57
-3 1 8 17.35 0.81
-3 -1 8 17.43 0.78
-3 1 8 18 0.65
-3 1 8 15.86 0.82
-3 1 8 18.9 0.83
-3 -1 8 21.46 0.85
-3 1 8 17.26 0.64
3 1 -8 16.88 0.8
-3 1 8 17.79 0.83
-3 -1 8 18.7 0.76
-3 1 8 16.92 0.71
-3 1 8 17.27 0.77
-3 1 8 17.54 0.71
-3 1 8 16.56 0.82
-3 1 8 17.45 0.81
3 1 -7 150.39 3.37
3 1 -7 150.88 3.2
-3 -1 7 148.42 3.39
3 1 -7 149.17 3.34
-3 -1 7 152.48 3.41
-3 1 7 152.59 3.42
-3 1 7 149.04 3.37
-3 1 7 146.23 3.38
-3 -1 7 149.28 3.17
3 1 -7 148.91 3.3
-3 -1 7 155.64 3.39
-3 1 7 148.27 3.21
-3 1 7 147.68 3.46
-3 1 7 146.59 3.21
-3 1 7 144.76 3.39
-3 1 7 147.74 3.44
-3 1 7 149.16 3.37
-3 -1 7 147.29 3.37
-3 1 7 148.83 3.43
-3 -1 7 141.31 3.28
-3 1 7 146.31 3.25
3 -1 -7 143.07 3.22
3 1 -7 149.85 3.42
-3 -1 7 136.59 2.94
-3 -1 7 145.7 3.29
-3 1 7 149.94 3.36
-3 1 7 154.83 3.29
-3 1 7 151.07 3.45
-3 1 7 146.8 3.43
-3 -1 6 434.03 8.65
-3 -1 6 427.83 8.64
-3 -1 6 436.37 8.66
3 1 -6 427.85 8.62
-3 -1 6 421.42 8.65
3 1 -6 431.56 8.47
-3 1 6 441.91 8.66
-3 1 6 413.97 8.63
-3 1 6 438.8 8.74
-3 1 6 426.96 8.49
3 1 -6 423.67 8.59
-3 1 6 420.91 8.66
-3 1 6 441.47 8.67
-3 -1 6 443.69 8.65
-3 1 6 425.66 8.66
-3 1 6 422.59 8.71
-3 1 6 418.99 8.52
-3 1 6 438.42 8.71
3 -1 -6 397.91 8.46
-3 -1 6 429.45 8.55
-3 -1 6 400.34 8.51
-3 1 6 433.82 8.63
-3 1 6 429.79 8.72
-3 1 6 435.3 8.55
-3 1 6 426.81 8.71
-3 -1 6 396.4 8.23
3 1 -6 417.19 8.51
-3 -1 5 224.07 4.77
-3 -1 5 221.36 4.78
-3 1 5 221.76 4.77
-3 -1 5 226.93 4.78
3 1 -5 226.02 4.65
-3 1 5 225.38 4.75
-3 -1 5 224.97 4.77
3 1 -5 219.27 4.8
-3 1 5 221.18 4.86
3 1 -5 220.32 4.76
-3 1 5 221.51 4.66
-3 1 5 220.24 4.79
-3 1 5 220.73 4.84
-3 1 5 228.62 4.81
-3 1 5 229.44 4.72
-3 1 5 228.72 4.79
-3 1 5 225.52 4.72
-3 1 5 226.07 4.82
-3 -1 5 220.87 4.68
3 1 -5 224.45 4.75
-3 1 5 224.41 4.85
-3 1 5 226.15 4.85
-3 1 5 230.71 4.78
3 1 -5 227.16 4.73
-3 1 4 52.52 1.36
-3 1 4 50.57 1.35
-3 -1 4 54.27 1.37
-3 -1 4 52.35 1.37
-3 -1 4 53.29 1.36
3 1 -4 49.52 1.39
-3 1 4 52.2 1.32
-3 -1 4 52.85 1.36
-3 -1 4 51.12 1.38
3 -1 -4 48.74 1.07
-3 1 4 52.31 1.44
-3 1 4 51.01 1.29
-3 1 4 54.5 1.39
-3 1 4 52.09 1.36
-3 1 4 51.92 1.41
-3 -1 4 51.85 1.35
-3 1 4 52.51 1.34
-3 1 4 51.63 1.39
3 1 -4 50.72 1.35
-3 1 4 51.57 1.38
-3 1 4 49.38 1.33
-3 1 4 50.2 1.38
-3 1 4 52.84 1.42
-3 1 4 55.14 1.41
-3 1 4 51.62 1.42
-3 -1 4 49.4 1.15
3 1 -4 52.82 1.36
-3 -1 3 7.62 0.41
-3 -1 3 8.51 0.43
-3 1 3 8.15 0.42
-3 1 3 7.61 0.4
-3 -1 3 8.4 0.43
3 1 -3 9.57 0.34
3 1 -3 6.87 0.43
-3 1 3 7.97 0.36
-3 1 3 7.63 0.38
-3 1 3 7.55 0.4
-3 1 3 7.8 0.44
-3 1 3 8.09 0.41
-3 1 3 8.33 0.42
-3 -1 3 7.78 0.42
-3 1 3 7.69 0.42
3 1 -3 6.95 0.42
-3 1 3 7.84 0.39
-3 -1 3 8.56 0.26
-3 1 3 7.91 0.43
-3 -1 3 7.33 0.39
-3 1 3 10.96 0.51
-3 1 3 8.27 0.44
-3 1 3 8.05 0.46
-3 1 3 7.37 0.4
-3 -1 2 2408.78 46.7
-3 1 2 2412.03 46.71
-3 1 2 2403.85 46.67
3 1 -2 2421.54 46.72
-3 -1 2 2396.02 46.71
-3 1 2 2403.64 46.58
-3 1 2 2393.72 46.66
3 1 -2 2343.77 46.54
-3 1 2 2390.36 46.72
-3 1 2 2401.98 46.7
-3 1 2 2418.39 46.73
-3 1 2 2465.96 46.73
-3 1 2 2394.49 46.7
-3 -1 2 2429.56 46.71
-3 1 2 2346.63 46.75
-3 1 2 2477.69 46.69
-3 1 2 2352.41 46.69
-3 1 2 2419.82 46.77
-3 1 2 2484.06 46.69
-3 1 2 2474.35 46.74
-3 -1 2 2331.57 46.61
3 1 -1 241.74 5.15
-3 -1 1 246.62 5.13
-3 1 1 252.85 5.12
-3 -1 1 240.56 5.12
-3 1 1 247.03 5.11
3 -1 -1 244.83 4.95
-3 -1 1 256.34 5.15
-3 1 1 249.54 5.09
-3 1 1 250.09 5.16
-3 1 1 247.64 5.16
-3 1 1 254.78 5.15
-3 1 1 245.95 5.1
-3 1 1 255.13 5.13
-3 1 1 247.39 5.15
-3 1 1 237.28 5.1
-3 1 1 241.54 5.09
-3 1 1 257.42 5.13
-3 -1 1 247.59 5.02
-3 1 1 237.23 5.1
-3 1 1 252.12 5.18
-3 1 1 245.5 5.14
-3 -1 1 249.53 5.14
3 1 0 57.03 1.47
-3 1 0 56.34 1.42
-3 -1 0 56.22 1.44
-3 -1 0 53.1 1.4
-3 -1 0 57.79 1.44
-3 1 0 56.54 1.42
-3 1 0 56.06 1.41
-3 1 0 58.6 1.44
-3 1 0 56.9 1.43
-3 1 0 56.94 1.45
-3 1 0 58.06 1.44
-3 1 0 57.12 1.45
-3 1 0 59.41 1.41
-3 1 0 52.66 1.4
-3 1 0 54.64 1.4
-3 -1 0 53.68 1.43
-3 1 0 59.33 1.44
-3 1 0 58.8 1.46
-3 -1 0 57.55 1.46
-3 1 0 56.5 1.45
-3 -1 0 58.2 1.32
-3 1 0 56.48 1.43
-3 -1 -1 37.82 1.1
-3 1 -1 37.83 1.06
-3 -1 -1 37.4 1.08
-3 1 -1 35.97 1.07
-3 1 -1 36.89 1.08
3 1 1 38.12 1.1
-3 -1 -1 36.92 1.06
-3 1 -1 38.32 1.07
-3 1 -1 38.93 1.07
-3 1 -1 38.88 1.07
-3 1 -1 37.83 1
-3 1 -1 39.26 1.07
-3 1 -1 37.09 1.05
-3 1 -1 37.41 1.06
-3 1 -1 35.94 1.03
-3 1 -1 37.39 1.05
-3 -1 -1 37.58 1.12
-3 1 -1 38.59 1.07
-3 1 -1 35.91 1.06
-3 -1 -1 38.81 1.09
-3 1 -1 37.18 1.08
-3 -1 -1 38.76 1.09
-3 1 -1 36.85 1.06
-3 1 -1 38.2 0.9
-3 -1 -2 528.1 10.49
-3 1 -2 538.41 10.49
3 1 2 536.25 10.5
-3 1 -2 531.7 10.48
-3 -1 -2 542.91 10.42
-3 1 -2 524.46 10.44
-3 1 -2 520.55 10.44
3 -1 2 496.1 10.1
-3 1 -2 543.83 10.46
3 -1 2 525.63 10.45
-3 1 -2 543.43 10.42
-3 1 -2 540.8 10.43
-3 1 -2 538.56 10.31
-3 1 -2 527.36 10.39
-3 1 -2 507.62 10.43
-3 1 -2 500.5 10.41
-3 -1 -2 520.36 10.53
-3 1 -2 507.5 10.16
-3 1 -2 543.74 10.46
-3 1 -2 503.77 10.22
-3 -1 -2 532.83 10.48
-3 -1 -2 518.63 10.46
-3 1 -3 19.74 0.7
-3 -1 -3 20.1 0.78
3 1 3 20.69 0.79
-3 -1 -3 21.16 0.78
-3 1 -3 20.05 0.76
-3 -1 -3 21.17 0.71
-3 1 -3 20.91 0.75
-3 1 -3 19.8 0.7
-3 1 -3 20.79 0.75
-3 1 -3 20.94 0.7
3 -1 3 19.28 0.77
3 1 3 20.8 0.71
-3 1 -3 19.67 0.7
-3 1 -3 19.19 0.73
-3 -1 -3 18.42 0.78
-3 1 -3 19.3 0.6
-3 -1 -3 21.02 0.78
-3 1 -3 19.8 0.74
-3 -1 -4 165.56 3.78
-3 1 -4 163.28 3.69
-3 1 -4 163.74 3.77
3 1 4 169.32 3.69
-3 -1 -4 165.71 3.75
3 1 4 177.31 3.82
-3 -1 -4 173.15 3.64
-3 1 -4 166.52 3.64
3 1 4 166.89 3.59
-3 1 -4 171.25 3.73
-3 1 -4 168.59 3.62
-3 1 -4 167.17 3.59
3 1 4 173.46 3.7
3 -1 4 166.43 3.61
-3 -1 -4 160.75 3.8
-3 1 -4 165.35 3.74
-3 1 -4 171.54 3.71
-3 -1 -5 583.12 11.85
-3 1 -5 551.68 11.78
-3 1 -5 575.84 11.75
3 1 5 610.89 11.89
-3 1 -5 601.87 11.81
3 1 5 602.69 11.74
-3 -1 -5 604.9 11.8
-3 -1 -5 602.56 11.63
-3 1 -5 553.2 11.37
-3 1 -5 582.54 11.74
3 1 5 586.36 11.63
-3 1 -5 560.23 11.6
3 1 5 583.46 11.89
3 1 5 598.02 11.73
-3 1 -5 576.54 11.8
3 -1 5 590.41 11.67
-3 -1 -5 583.6 11.88
-3 1 -5 587.15 11.7
-3 1 -6 18.67 0.83
-3 1 -6 19.15 0.87
-3 -1 -6 20.83 0.91
3 1 6 21.15 0.84
-3 1 -6 20.59 0.85
3 1 6 21.79 0.92
-3 -1 -6 19.97 0.73
3 1 6 20.43 0.75
3 1 6 19.79 0.9
3 1 6 20.55 0.83
-3 1 -6 20.24 0.89
-3 -1 -6 20.48 0.92
3 -1 6 20.11 0.8
-3 1 -6 20.63 0.78
-3 -1 -7 115.04 2.93
-3 1 -7 112.24 2.86
-3 1 -7 113.54 2.9
-3 1 -7 117.05 2.86
3 1 7 113.48 2.83
3 1 7 117.57 2.95
-3 -1 -7 113.43 2.64
-3 1 -7 117.55 2.91
3 1 7 119.68 2.98
3 1 7 112.45 2.71
3 -1 7 111.39 2.78
-3 1 -7 111.91 2.91
-3 -1 -7 114.02 2.96
-3 1 -7 112.86 2.71
-3 -1 -8 76.64 2.31
-3 1 -8 79.61 2.3
-3 1 -8 79.62 2.26
-3 1 -8 79.99 2.24
3 1 8 80.55 2.22
-3 -1 -8 80.19 2.23
3 1 8 83.45 2.35
-3 -1 -8 84.05 2.03
3 1 8 76.63 2.09
-3 1 -8 80.1 2.29
3 1 8 81.95 2.23
3 1 8 83.13 2.36
-3 -1 -8 83.73 2.36
3 -1 8 78.29 2.19
-3 -1 -8 78.12 2.31
-3 1 -8 77.65 2.07
3 1 9 304.62 6.49
3 1 9 303.57 6.8
-3 1 -9 311.42 6.75
3 -1 9 288.26 6.81
3 1 9 308.82 6.64
-3 -1 -9 298.75 6.62
3 1 9 300.54 6.62
-3 1 -9 301.56 6.6
-3 1 -9 308.59 6.76
-3 -1 -9 294.01 6.73
3 -1 9 292.34 6.59
-3 -1 -9 294.47 6.75
-3 1 -9 302.96 6.74
-3 1 -9 297.92 6.67
3 -1 10 131.39 3.61
3 1 10 130.07 3.3
-3 1 -10 135.62 3.55
3 1 10 139.2 3.63
3 1 10 137.68 3.47
3 -1 10 137.92 3.61
-3 -1 -10 134.73 3.43
-3 -1 -10 137.25 3.56
3 -1 10 133.36 3.44
-3 1 -10 131.9 3.55
-3 1 -10 130.58 3.55
-3 -1 -10 132.78 3.57
-3 1 -10 136.31 3.52
3 1 11 316.43 7.2
-3 1 -11 330.96 7.47
3 1 11 335.92 7.57
3 1 11 337.74 7.41
3 -1 11 332.19 7.62
3 -1 11 323.04 7.53
-3 1 -11 321.02 7.27
3 1 11 328.29 7.37
-3 -1 -11 344.38 7.37
3 1 11 346.25 7.55
-3 1 -11 325.14 7.48
3 -1 11 318.33 7.37
-3 -1 -11 326.73 7.48
-3 -1 -11 333.73 7.51
-3 1 -11 331.06 7.46
3 1 12 79.14 2.51
-3 1 -12 78.7 2.58
3 1 12 80.44 2.64
3 1 12 81.76 2.39
-3 -1 -12 83.6 2.49
3 1 12 77.88 2.58
3 1 12 81.05 2.52
-3 1 -12 79.03 2.41
3 -1 12 78.53 2.62
-3 -1 -12 81.19 2.61
-3 1 -12 80.99 2.61
3 -1 12 75.56 2.5
-3 -1 -12 76.62 2.59
-3 1 -12 80.26 2.57
3 1 13 0.59 0.37
3 -1 13 0.54 0.31
3 1 13 0.78 0.35
3 -1 13 0.56 0.41
-3 1 -13 0.83 0.34
-3 -1 -13 0.67 0.33
3 1 13 1.34 0.47
3 1 13 0.68 0.36
3 1 14 239.46 6.13
3 1 14 246.73 6.01
3 -1 14 237.92 6.21
3 -1 14 235.6 5.88
3 -1 14 237.83 6.14
3 1 14 243.48 5.98
-3 -1 -14 254.41 5.91
3 1 14 249.61 6.11
3 -1 14 237.04 5.99
-3 -1 -14 246.44 6.08
-3 1 -14 236.05 6.06
-3 -1 -14 249.12 6.15
-3 -1 -14 235.66 6.05
-3 1 -14 235.45 6.01
3 -1 15 131.57 4.08
3 -1 15 128.57 3.78
3 1 15 136.43 3.93
3 1 15 135.71 4.02
3 1 15 129.13 3.86
3 -1 15 131 4.01
-3 -1 -15 133.48 3.74
3 1 15 140.18 4.03
3 -1 15 129.69 3.89
-3 1 -15 132.99 3.97
-3 -1 -15 129.25 3.97
-3 -1 -15 131.54 3.95
-3 1 -15 136.78 3.95
3 -1 16 7.58 0.8
3 -1 16 6.3 0.85
3 1 16 7.19 0.81
3 -1 16 6.62 0.84
3 1 16 6.79 0.82
3 1 16 8.12 0.85
-3 -1 -16 6.97 0.72
-3 1 -16 6.8 0.81
3 -1 16 7.11 0.83
-3 -1 -16 6.89 0.81
-3 -1 -16 6.69 0.81
-3 1 -16 6.55 0.81
3 1 17 0.87 0.48
3 -1 17 0.82 0.43
3 -1 17 1.48 0.59
3 -1 17 0.44 0.46
3 1 17 0.76 0.46
3 1 17 0.79 0.47
-3 -1 -17 1.57 0.55
-3 1 -17 0.56 0.54
-3 -1 -17 0.76 0.51
-3 1 -17 1.35 0.52
3 1 18 18.15 1.27
3 -1 18 16.17 1.19
3 -1 18 19.61 1.45
3 -1 18 18.47 1.26
-3 1 -18 21.5 1.36
3 1 18 17.36 1.25
3 1 18 20 1.35
3 -1 18 17.61 1.33
-3 -1 -18 19.01 1.35
-3 1 -18 17.58 1.34
-3 -1 -18 19.97 1.37
-3 1 -18 17.72 1.3
3 -1 19 119.9 3.75
3 -1 19 121.37 4.03
3 1 19 119.27 3.81
3 -1 19 119.23 3.92
-3 1 -19 117.82 3.73
3 1 19 125.07 3.87
3 1 19 118.45 3.82
3 -1 19 113.59 3.68
-3 -1 -19 121.61 3.91
-3 1 -19 128.98 3.98
-3 -1 -19 117.83 3.86
-3 1 -19 126.48 3.92
3 1 20 16.32 1.23
3 -1 20 18.75 1.41
-3 1 -20 19.06 1.26
3 1 20 17.82 1.27
3 1 20 16.71 1.25
3 -1 20 17.55 1.32
-3 1 -20 17.97 1.33
-3 -1 -20 20.42 1.39
-3 -1 -20 17.87 1.31
-3 1 -20 18.64 1.32
3 -1 21 10.22 1.06
3 1 21 10.48 0.94
3 1 21 10.71 0.97
-3 1 -21 10.55 0.94
3 -1 21 11.25 1.04
3 1 21 10.63 0.97
-3 1 -21 11.28 1.07
-3 -1 -21 9.84 0.98
-3 1 -21 10.76 0.98
-3 -1 -21 11.51 1.03
3 1 22 12.52 1
-3 1 -22 13.98 0.98
3 -1 22 11.68 0.99
3 1 22 11.59 0.95
3 1 22 10.65 0.94
-3 1 -23 49.47 1.97
-3 -1 -23 48.77 1.99
3 1 23 47.95 1.92
-3 1 -23 51.87 2.06
-3 -1 -23 51.02 2.01
-3 -1 -23 47.44 1.93
-3 -1 -23 47.6 1.82
3 -1 23 47.7 1.94
-3 -1 -24 1.68 0.45
-3 1 -24 1.69 0.42
-3 -1 -24 1.65 0.42
-3 1 -24 2.19 0.5
-3 1 -24 1.7 0.42
-3 -1 -24 1.72 0.46
-3 -1 -24 1.05 0.34
3 1 24 1.46 0.43
3 -1 24 2.03 0.42
-3 1 -25 15.96 0.88
-3 -1 -25 15.02 0.87
-3 1 -25 13.81 0.73
-3 1 -25 14.1 0.77
3 1 25 14.59 0.85
-3 -1 -25 16.55 0.9
-3 1 -25 14.38 0.84
-3 1 -25 14.13 0.88
-3 -1 -25 15.53 0.86
-3 1 -26 1.02 0.26
-3 -1 -26 0.26 0.25
-3 -1 -26 0.34 0.23
-3 1 -26 0.68 0.27
-3 1 -26 0.2 0.24
-3 -1 -26 0.24 0.2
-3 -1 -26 0.23 0.24
-3 2 27 4.17 0.43
-3 -2 27 3.44 0.37
-3 -2 27 3.39 0.38
-3 2 27 4.05 0.4
3 2 -27 4.7 0.45
3 2 -26 8.24 0.66
3 -2 -26 7.71 0.56
-3 2 26 7.3 0.64
-3 -2 26 6.27 0.63
3 2 -26 7.01 0.56
-3 2 26 6.91 0.57
3 2 -26 8.17 0.63
-3 2 26 6.85 0.56
3 -2 -25 0.8 0.33
3 2 -25 0.37 0.38
-3 2 25 0.37 0.39
3 2 -25 0.45 0.39
-3 2 25 0.28 0.32
3 2 -25 0.52 0.36
-3 2 25 0.87 0.37
-3 2 25 0.94 0.37
3 -2 -24 3.72 0.55
-3 -2 24 4.17 0.64
-3 2 24 3.59 0.62
3 2 -24 3.63 0.6
-3 2 24 3.7 0.58
3 2 -24 4.39 0.62
-3 2 24 4.11 0.63
3 2 -24 3.11 0.58
-3 2 24 4.37 0.61
-3 2 24 4.07 0.59
-3 2 23 10.03 0.95
-3 -2 23 10.07 0.96
3 2 -23 9.43 0.88
-3 2 23 9.59 0.94
3 -2 -23 9.31 0.84
-3 2 23 9.73 0.87
3 -2 -22 0.61 0.41
3 2 -22 0.84 0.49
3 2 -22 0.19 0.46
-3 2 22 0.27 0.45
-3 2 22 0.48 0.44
-3 2 22 0.07 0.46
3 2 -22 0.2 0.46
3 2 -22 0.91 0.49
-3 2 22 0.45 0.4
-3 2 22 0.79 0.48
3 -2 -21 1.02 0.43
3 2 -21 1.22 0.49
-3 2 21 0.14 0.55
3 2 -21 1.02 0.53
-3 2 21 0.5 0.48
-3 2 21 0.83 0.47
3 2 -21 0.14 0.45
-3 2 21 0.5 0.49
3 2 -21 1.36 0.53
-3 -2 21 0.61 0.43
-3 2 21 1.54 0.52
3 2 -20 107.62 3.56
-3 2 20 107.49 3.62
-3 2 20 105.16 3.63
3 2 -20 108.28 3.58
-3 -2 20 109.54 3.48
-3 2 20 106.21 3.5
3 2 -20 108.52 3.59
-3 2 20 116.94 3.72
3 2 -20 112.49 3.6
-3 -2 20 103.98 3.51
-3 2 20 107.18 3.49
3 2 -19 20.67 1.39
3 2 -19 21.82 1.47
-3 2 19 24.35 1.52
-3 2 19 21.73 1.43
-3 2 19 25.54 1.5
-3 2 19 25.9 1.57
-3 2 19 20.16 1.37
3 2 -19 19.28 1.38
-3 -2 19 21.25 1.41
3 2 -19 22.4 1.46
-3 2 19 25.65 1.43
-3 2 19 20.53 1.35
3 2 -18 10.42 0.97
3 2 -18 8.74 0.93
3 2 -18 11.38 1.05
-3 -2 18 10.8 1.01
-3 2 18 11.77 1.06
-3 2 18 10.96 1.05
-3 2 18 10.55 0.99
-3 2 18 11.16 1.03
-3 -2 18 9.21 0.94
-3 2 18 10.9 0.99
-3 2 18 10.23 0.93
3 2 -17 114.76 3.6
3 2 -17 118.67 3.57
3 2 -17 121.08 3.72
-3 2 17 113.41 3.67
-3 -2 17 109.64 3.58
-3 2 17 113.93 3.63
-3 2 17 119.49 3.71
-3 2 17 115.11 3.64
-3 -2 17 113.94 3.59
-3 2 17 116.64 3.56
3 2 -16 135.84 3.92
3 2 -16 126.85 3.82
-3 2 16 131.22 3.98
3 2 -16 130.37 3.96
-3 -2 16 128.73 3.86
-3 2 16 135.66 3.97
-3 2 16 133.6 3.93
-3 2 16 135.79 3.98
-3 -2 16 136 3.91
-3 2 16 130.13 3.82
3 2 -15 142.65 3.99
3 2 -15 142.19 3.9
3 2 -15 141.13 4.06
3 2 -15 142.32 4.11
-3 -2 15 145.15 4.04
-3 2 15 141.9 4.11
-3 -2 15 136.63 4
-3 2 15 143.24 4.1
-3 -2 15 146.4 4.06
-3 2 15 151.45 3.8
-3 2 15 150.52 4.02
-3 2 15 148.54 4.13
-3 2 15 142.51 4.1
-3 -2 14 12.48 0.92
-3 2 14 12.21 0.93
-3 2 14 13.34 0.9
-3 2 14 11.36 0.86
-3 2 14 11.16 0.77
3 2 -13 18.24 1.01
3 2 -13 18.54 1.06
-3 2 13 18.76 1.12
-3 -2 13 15.86 1.01
3 2 -13 18.03 0.9
-3 2 13 17.4 1.04
-3 -2 13 18.06 1.07
-3 2 13 17.65 1.08
-3 2 13 16.82 0.93
-3 2 13 19.06 1.09
-3 -2 13 15.53 1
-3 2 13 16.35 0.98
-3 2 13 16.95 0.99
-3 2 13 18.62 0.95
-3 2 13 17.09 1
3 2 -12 10.19 0.75
3 2 -12 11.83 0.81
-3 2 12 9.88 0.81
3 2 -12 9.91 0.65
-3 2 12 9.85 0.77
-3 -2 12 10.82 0.78
-3 2 12 9.61 0.76
-3 -2 12 10.34 0.78
-3 2 12 10.66 0.71
-3 2 12 10.47 0.8
-3 2 12 10.87 0.79
3 2 -12 9.29 0.77
-3 2 12 10.47 0.78
-3 2 12 9.69 0.73
-3 -2 12 11.05 0.79
-3 2 12 12.12 0.72
-3 2 12 10.25 0.75
3 2 -11 466.93 9.82
3 2 -11 463.83 9.79
3 2 -11 445.29 9.59
-3 2 11 457.95 9.85
-3 -2 11 457.56 9.83
3 2 -11 448.9 9.58
-3 -2 11 465.28 9.87
-3 2 11 469.05 9.91
-3 2 11 453.56 9.51
-3 2 11 450.3 9.61
-3 2 11 488.39 9.89
-3 -2 11 446.41 9.68
-3 2 11 451.37 9.72
-3 2 11 459.68 9.92
3 2 -11 474.82 9.87
-3 2 11 457.32 9.8
-3 2 11 470.58 9.83
-3 -2 11 471.75 9.85
-3 2 11 444.11 9.87
-3 2 11 435.55 9.89
-3 2 11 453.89 9.79
3 2 -10 53.98 1.79
3 2 -10 52.41 1.76
3 2 -10 55.26 1.68
-3 -2 10 59.19 1.84
-3 2 10 50.8 1.78
-3 2 10 54.89 1.6
-3 2 10 51.02 1.8
-3 2 10 53.53 1.78
-3 2 10 55.77 1.76
-3 2 10 55.37 1.85
-3 -2 10 53.28 1.7
-3 2 10 54.38 1.68
3 2 -10 55.95 1.82
-3 2 10 56.65 1.82
-3 2 10 52.53 1.82
-3 2 10 60.29 1.85
-3 2 10 52.4 1.72
-3 2 10 52.73 1.85
-3 2 10 54.23 1.68
3 2 -9 197.79 4.54
3 2 -9 191.71 4.51
3 2 -9 189.21 4.43
-3 -2 9 193.02 4.54
-3 -2 9 192.32 4.46
-3 2 9 196.24 4.52
-3 -2 9 196.52 4.54
-3 2 9 200.37 4.59
-3 2 9 199.92 4.34
-3 2 9 193.38 4.58
-3 2 9 193.05 4.43
-3 2 9 194.38 4.5
-3 2 9 178.34 4.18
-3 2 9 194.52 4.51
-3 -2 9 195.34 4.41
-3 2 9 196 4.6
-3 2 9 192.7 4.49
-3 2 9 188.96 4.26
3 2 -9 200.73 4.57
-3 2 9 190.47 4.56
-3 2 9 193.03 4.53
-3 2 9 193.66 4.49
-3 2 9 201.16 4.61
-3 2 9 196.44 4.41
-3 2 9 189.01 4.49
-3 -2 8 132.58 3.27
3 2 -8 132.14 3.26
-3 -2 8 134.27 3.22
3 2 -8 130.02 3.2
-3 -2 8 137.3 3.29
-3 2 8 133.82 3.25
-3 2 8 131.82 3.31
-3 -2 8 136.62 3.29
-3 2 8 132.62 3.12
-3 2 8 137.63 3.23
-3 2 8 128.45 3.23
-3 2 8 132.85 3.09
-3 -2 8 127.78 3.14
-3 2 8 131.73 3.28
-3 2 8 125.97 3.24
-3 2 8 131.29 3.05
-3 2 8 131.35 3.3
3 2 -8 132.92 3.3
-3 2 8 144.91 3.37
-3 2 8 133.01 3.33
-3 2 8 141.05 3.2
-3 2 8 135.42 3.27
-3 2 8 134.13 3.26
3 2 -7 129.09 3.16
-3 -2 7 132.88 3.15
-3 -2 7 129.15 3.13
-3 -2 7 133.54 3.1
3 2 -7 127.27 3.11
-3 -2 7 130.1 3.15
-3 2 7 130.05 3.1
-3 2 7 131.46 3.21
3 2 -7 132.9 3.11
-3 2 7 129.42 2.82
-3 2 7 131.24 3.03
-3 2 7 130.21 3.16
-3 2 7 128.4 3.08
-3 2 7 125.57 3.09
-3 2 7 131.56 3.02
-3 -2 7 132.54 3.04
-3 2 7 129.98 3.16
-3 2 7 132.27 3.12
-3 2 7 129.27 2.99
-3 2 7 129.05 3.18
3 2 -7 128.04 3.18
-3 2 7 129.1 3.17
-3 2 7 128.71 3.15
-3 2 7 138.49 3.1
-3 2 7 127.01 3.19
-3 2 7 128.43 3.16
-3 2 7 128.26 3.13
-3 -2 6 68.91 1.86
-3 -2 6 68.63 1.85
3 2 -6 68.96 1.86
-3 -2 6 69.99 1.87
3 2 -6 67.04 1.76
-3 2 6 71.23 1.82
-3 -2 6 69.87 1.82
-3 2 6 64.94 1.86
3 2 -6 68.63 1.84
-3 2 6 70.62 1.92
-3 2 6 67.54 1.63
-3 2 6 68.37 1.78
-3 2 6 68.53 1.86
-3 2 6 70.42 1.89
-3 -2 6 68.44 1.76
-3 2 6 65.33 1.79
-3 2 6 66.87 1.77
-3 2 6 66.58 1.78
-3 2 6 66.42 1.76
-3 2 6 66.61 1.87
-3 2 6 65.99 1.88
-3 2 6 68.25 1.89
-3 2 6 70.16 1.82
-3 2 6 67.26 1.85
-3 2 6 69.61 1.88
-3 2 6 65.01 1.64
-3 -2 5 73.68 1.96
-3 -2 5 75.26 1.95
-3 2 5 73.56 1.86
3 2 -5 75.17 2.01
-3 2 5 70.47 1.65
-3 -2 5 75.82 1.96
-3 2 5 75.15 1.85
-3 2 5 72.53 1.86
3 2 -5 73.56 1.98
-3 2 5 77.09 2
3 2 -5 73.34 1.95
-3 2 5 74.12 1.81
-3 2 5 74.92 2.01
-3 2 5 76.6 1.78
-3 2 5 74.44 1.89
-3 2 5 74.82 1.98
-3 2 5 76.75 1.91
-3 2 5 75.97 1.9
-3 2 5 74.94 1.97
-3 2 5 77.24 1.86
-3 2 5 76.94 1.91
3 2 -5 78.15 1.99
-3 2 5 73.13 2
-3 2 5 75.12 1.97
-3 2 5 73.68 1.99
-3 2 5 76.71 1.96
-3 2 5 76.5 2
-3 2 5 73.92 1.81
-3 2 5 74.07 1.97
-3 2 5 74.8 1.91
-3 -2 4 406.88 8.23
-3 -2 4 411.98 8.33
-3 2 4 406.26 8.21
-3 -2 4 400.53 8.32
-3 2 4 406.52 8.21
-3 -2 4 407.55 8.3
-3 2 4 387.33 8
-3 2 4 392.48 8.14
3 2 -4 403.03 8.38
3 2 -4 387.32 8.36
-3 2 4 403.6 8.18
-3 2 4 403.3 8.15
-3 2 4 411.73 8.35
-3 2 4 398.18 8.18
3 2 -4 402.2 8.34
-3 2 4 398.23 8.26
-3 2 4 401.81 8.16
-3 2 4 401.54 8.19
-3 2 4 405.61 8.37
-3 2 4 403.14 8.29
-3 2 4 410.89 8.23
-3 2 4 407.63 8.29
-3 2 4 409.81 8.16
3 2 -4 410.83 8.12
-3 2 4 411.59 8.35
-3 2 4 411.55 8.39
-3 2 4 415.14 8.39
-3 2 4 410.68 8.34
-3 2 4 409.86 8.35
3 2 -4 398.73 8.35
-3 2 4 406.39 8.36
-3 2 4 414.55 8.39
-3 2 4 405.25 8.34
3 2 -4 432.62 8.37
-3 2 4 406.1 8.33
-3 2 4 400.58 8.21
-3 -2 3 519.95 10.21
-3 -2 3 502.52 10.11
-3 2 3 472.3 10.05
-3 2 3 496.66 10.1
-3 2 3 497.68 10.12
-3 -2 3 516.65 10.2
-3 2 3 498.91 10.02
3 2 -3 520.51 10.11
-3 2 3 495.48 10.03
3 2 -3 498.62 10.27
-3 2 3 494.08 10
-3 2 3 513.71 10.07
-3 2 3 514.02 10.18
-3 2 3 516.1 10.24
-3 2 3 497.89 10.13
3 2 -3 490.08 10.25
-3 2 3 504.18 10.13
-3 2 3 509.32 10.12
-3 2 3 505.5 10.21
-3 2 3 521.81 10.3
-3 2 3 533.76 10.24
-3 2 3 488.44 10
-3 2 3 507.81 10.27
-3 2 3 512.25 10.23
3 2 -3 502.66 10.25
-3 2 3 501.41 10.28
-3 2 3 502.2 10.12
-3 -2 3 508.38 10.24
-3 2 3 505.78 10.28
-3 2 3 502.55 10.16
-3 2 3 509.29 10.26
3 2 -3 534.83 10.31
-3 2 3 501.79 10.23
-3 2 3 507.08 10.24
-3 2 3 515.04 10.24
-3 -2 2 21.25 0.77
-3 -2 2 23.5 0.71
-3 2 2 21.64 0.72
-3 2 2 20.44 0.68
-3 2 2 20.49 0.61
-3 2 2 19.1 0.55
-3 2 2 19.91 0.59
-3 2 2 20.25 0.65
3 2 -2 20.55 0.71
-3 -2 2 20.02 0.73
-3 2 2 22.44 0.71
-3 2 2 22.29 0.76
-3 2 2 20.13 0.77
-3 2 2 21.06 0.72
-3 2 2 19.48 0.73
-3 2 2 20.43 0.72
-3 2 2 21.95 0.77
-3 2 2 19.56 0.76
-3 2 2 20.26 0.65
-3 2 2 21.91 0.83
-3 2 2 21.12 0.76
-3 -2 2 20.43 0.77
-3 2 2 20.45 0.73
3 2 -2 19.81 0.79
-3 2 2 19.99 0.78
-3 2 2 20.27 0.7
-3 2 2 20.29 0.78
-3 2 2 20.73 0.78
-3 -2 2 22.54 0.78
-3 2 2 20.73 0.76
3 2 -2 20.08 0.82
-3 2 2 23.04 0.81
-3 2 2 19.98 0.76
-3 2 2 20.29 0.81
3 2 -1 393.08 7.83
-3 2 1 378.95 7.64
-3 -2 1 367.02 7.74
-3 2 1 371.6 7.66
-3 2 1 373.79 7.58
-3 2 1 356.42 7.43
-3 2 1 387.76 7.68
-3 2 1 388.63 7.72
-3 2 1 397.28 7.72
-3 2 1 387.97 7.7
-3 2 1 354.22 7.7
-3 2 1 386.97 7.77
-3 2 1 377.93 7.81
-3 2 1 374.86 7.74
-3 2 1 370.87 7.58
-3 -2 1 385.88 7.78
-3 2 1 384.36 7.71
-3 2 1 384.98 7.75
-3 2 1 370.08 7.64
-3 2 1 375.18 7.77
-3 -2 1 383.2 7.76
-3 2 1 393.95 7.76
-3 2 1 372.25 7.75
-3 2 1 384.61 7.74
-3 2 1 386.89 7.82
3 2 -1 393 7.85
-3 2 1 374.04 7.75
3 2 0 0.42 0.23
-3 2 0 0.47 0.19
-3 2 0 0.52 0.2
3 2 0 0.36 0.16
-3 2 0 1.57 0.21
-3 2 0 0.77 0.08
-3 2 0 0.86 0.21
-3 2 0 0.97 0.22
-3 2 0 0.48 0.19
-3 2 0 0.19 0.17
-3 2 0 0.3 0.21
-3 2 0 0.13 0.18
-3 2 0 0.81 0.21
-3 2 0 0.55 0.2
-3 2 0 0.53 0.21
3 2 0 0.4 0.27
-3 2 0 0.14 0.24
-3 2 0 0.45 0.23
-3 2 0 0.42 0.2
-3 2 0 0.75 0.2
-3 2 0 0.4 0.2
-3 2 0 0.98 0.21
-3 2 0 1.28 0.24
-3 -2 0 1.6 0.27
-3 2 0 0.3 0.21
-3 -2 0 1.17 0.25
-3 2 -1 3.79 0.32
3 2 1 3.7 0.37
3 2 1 3.73 0.29
-3 -2 -1 3.21 0.32
-3 2 -1 2.79 0.31
3 -2 1 3.18 0.14
-3 -2 -1 2.46 0.27
-3 2 -1 3.43 0.3
-3 2 -1 3.45 0.32
-3 2 -1 3.27 0.31
-3 2 -1 3.74 0.32
-3 2 -1 3.41 0.33
-3 2 -1 3.47 0.32
-3 2 -1 3.3 0.29
-3 2 -1 3.7 0.37
-3 2 -1 3.63 0.32
3 -2 1 3.28 0.16
-3 2 -1 3.87 0.34
-3 2 -1 3.05 0.32
-3 2 -1 3.21 0.3
3 2 1 3.84 0.39
-3 -2 -1 3.72 0.16
-3 2 -1 4.32 0.29
-3 -2 -1 3.77 0.36
-3 2 -1 3.01 0.33
-3 -2 -1 3.47 0.35
3 2 2 1026.18 20.54
-3 2 -2 1020.11 20.42
3 2 2 1039.38 20.36
-3 -2 -2 1025.69 20.45
-3 -2 -2 1042.22 20.5
-3 2 -2 1061.63 20.49
3 -2 2 993.66 20.08
-3 -2 -2 1079.43 20.37
-3 2 -2 1059.84 20.46
-3 2 -2 1038.87 20.43
-3 2 -2 1035.35 20.39
-3 2 -2 1043.26 20.46
-3 2 -2 1079.14 20.45
-3 2 -2 1036.33 20.43
-3 2 -2 1053.96 20.41
-3 2 -2 1042.42 20.49
-3 2 -2 1064.95 20.44
-3 2 -2 1070.96 20.38
-3 2 -2 996.17 20.31
-3 2 -2 1062.49 20.48
-3 2 -2 1044.72 20.49
3 2 2 1069.93 20.54
-3 -2 -2 1009.19 20.51
-3 -2 -2 1034.59 20.51
-3 2 -2 1014.87 20.23
-3 2 -2 1036.82 20.44
-3 -2 -2 1025.68 20.07
-3 -2 -3 731.03 14.34
-3 2 -3 685.06 14.18
3 2 3 700.19 14.12
-3 2 -3 714.45 14.25
-3 -2 -3 722.1 14.18
-3 2 -3 731.1 14.35
-3 2 -3 688.55 14.25
3 -2 3 711.34 14.11
-3 2 -3 705.94 14.25
-3 2 -3 712.33 14.26
-3 2 -3 693.09 14.19
-3 2 -3 718.78 14.3
-3 2 -3 713.93 14.23
-3 2 -3 724.2 14.29
-3 2 -3 725.87 14.21
-3 2 -3 728.96 14.14
-3 2 -3 714.7 14.31
-3 2 -3 710.89 14.32
-3 2 -3 697.39 14.19
-3 -2 -3 723.98 14.4
-3 -2 -3 712.5 14.36
-3 -2 -3 702.64 14.35
-3 2 -3 743.82 14.32
3 2 3 729.83 14.34
-3 2 -4 52.85 1.48
-3 2 -4 48.07 1.37
-3 -2 -4 52.76 1.56
3 2 4 53.63 1.61
-3 2 -4 55.82 1.58
3 -2 4 52.12 1.41
-3 2 -4 52.38 1.49
-3 2 -4 55.95 1.53
-3 2 -4 52.69 1.51
3 2 4 56.1 1.56
-3 2 -4 51.35 1.33
-3 2 -4 52.97 1.43
-3 2 -4 54.7 1.45
-3 2 -4 52.61 1.49
-3 2 -4 53.98 1.55
-3 -2 -4 56.32 1.63
3 2 4 53.87 1.54
-3 -2 -4 54.58 1.59
-3 2 -4 55.74 1.52
-3 2 -4 49.76 1.14
-3 2 -5 80.92 2.04
-3 2 -5 79.57 2.13
-3 -2 -5 86.2 2.23
-3 2 -5 81.24 2.2
3 2 5 85.74 2.26
-3 2 -5 78.95 2.09
3 -2 5 76.26 2.03
-3 2 -5 83.89 2.14
-3 2 -5 83.14 2.03
-3 2 -5 85.73 2.14
-3 2 -5 80.09 2
3 2 5 81.05 2.1
-3 2 -5 81.28 2.13
-3 -2 -5 82.78 2.24
3 2 5 79.89 2.14
-3 2 -5 84.25 2.12
-3 -2 -6 12.53 0.74
-3 2 -6 13.26 0.66
-3 2 -6 13.91 0.72
3 2 6 13.73 0.77
3 2 6 13.56 0.72
-3 2 -6 12.53 0.73
3 -2 6 13.02 0.66
-3 2 -6 13.24 0.71
3 2 6 13.98 0.68
-3 2 -6 13.97 0.61
-3 2 -6 14.13 0.71
-3 2 -6 13.64 0.6
-3 2 -6 14.05 0.72
3 2 6 13.21 0.71
-3 2 -6 12.31 0.71
-3 -2 -6 13.44 0.78
3 -2 6 15.17 0.71
-3 2 -6 14.04 0.67
3 2 6 12.64 0.67
-3 2 -7 294.75 6.41
-3 2 -7 289.49 6.29
-3 -2 -7 292.57 6.46
3 2 7 303.5 6.51
-3 2 -7 302.56 6.43
3 2 7 289.02 6.4
-3 2 -7 293.5 6.32
-3 2 -7 291.81 6.3
-3 2 -7 291.35 6.38
-3 2 -7 283.74 6.08
3 2 7 291.11 6.29
-3 2 -7 288.33 6.09
3 2 7 291.36 6.4
-3 2 -7 294.82 6.41
3 -2 7 290.62 6.32
-3 -2 -7 294.16 6.49
3 2 7 279.61 6.23
-3 2 -7 293.14 6.26
-3 2 -8 152.42 3.81
-3 -2 -8 151.19 3.85
-3 2 -8 153.16 3.71
-3 -2 -8 152.99 3.68
-3 2 -8 151.52 3.78
3 2 8 157.25 3.87
3 2 8 154.92 3.8
-3 2 -8 155.16 3.7
3 2 8 154.39 3.71
-3 2 -8 157.23 3.8
-3 2 -8 154.25 3.68
3 2 8 152.51 3.79
-3 2 -8 156.73 3.82
3 -2 8 162.21 3.75
-3 -2 -8 153.63 3.88
-3 2 -8 153.71 3.63
3 2 8 150.55 3.58
-3 2 -9 373.8 8.08
-3 -2 -9 372.02 8.22
-3 2 -9 374.59 8.2
3 2 9 375.43 8.04
-3 2 -9 379.23 8.17
3 2 9 370.8 8.15
-3 -2 -9 387.01 8.03
-3 2 -9 371.89 8.17
-3 -2 -9 355.73 8.22
3 -2 9 377.1 8.1
-3 2 -9 369.31 7.91
-3 2 -10 214.06 5.06
-3 2 -10 209.69 5.16
-3 -2 -10 208.6 5.16
3 2 10 214.65 5
-3 2 -10 217.06 5.14
3 2 10 213.66 5.13
3 2 10 225.36 5.23
-3 -2 -10 211.99 4.96
3 2 10 208.83 5.1
-3 2 -10 211.25 5.06
3 -2 10 215.14 5.08
-3 2 -10 221.08 5.18
-3 -2 -10 215.43 5.22
-3 2 -10 206.84 4.81
3 2 11 7.4 0.63
-3 2 -11 7.82 0.7
3 2 11 7.12 0.67
-3 2 -11 6.31 0.62
-3 -2 -11 7.45 0.62
3 2 11 7.41 0.67
3 2 11 6.97 0.69
-3 -2 -11 6.79 0.69
-3 2 -11 7.96 0.71
3 -2 11 7.94 0.68
-3 2 -11 6.33 0.62
-3 -2 -11 7.92 0.73
-3 2 -11 6.98 0.7
-3 2 -12 12.58 0.93
3 2 12 11.51 0.88
-3 2 -12 13.29 0.87
3 2 12 13.01 0.93
-3 -2 -12 11.66 0.79
3 2 12 11.94 0.92
-3 -2 -12 11.9 0.92
3 -2 12 11.1 0.85
-3 2 -12 13.09 0.89
3 2 13 2.76 0.51
3 -2 13 2.74 0.58
-3 2 -13 2.3 0.52
3 2 13 2.62 0.47
-3 2 -13 2.28 0.47
3 -2 13 1.87 0.5
3 2 13 2.54 0.52
3 2 13 2.97 0.54
-3 2 -13 2.98 0.55
-3 -2 -13 2.55 0.52
-3 2 -13 3.48 0.58
3 2 14 5.58 0.65
3 -2 14 6.89 0.83
3 2 14 7.15 0.76
-3 2 -14 6.35 0.67
3 2 14 6.25 0.73
3 -2 14 7.04 0.84
3 2 14 5.36 0.72
-3 2 -14 6.69 0.77
3 -2 14 8 0.79
-3 -2 -14 7.79 0.81
-3 -2 -14 6.14 0.76
-3 2 -14 5.49 0.69
3 -2 15 6.2 0.85
3 2 15 8.29 0.78
3 2 15 9.25 0.9
3 -2 15 8.71 0.95
3 2 15 6.82 0.81
3 2 15 10.18 0.94
-3 2 -15 7.94 0.73
-3 -2 -15 8.23 0.87
-3 2 -15 10.02 0.93
3 -2 15 6.45 0.79
-3 2 -15 7.55 0.82
-3 -2 -15 8.17 0.86
3 2 16 1.98 0.53
3 -2 16 2.5 0.67
3 2 16 1.44 0.45
-3 2 -16 2.34 0.48
3 2 16 2.29 0.61
3 2 16 1.71 0.53
3 -2 16 1.69 0.58
3 -2 16 1.84 0.53
-3 2 -16 1.63 0.55
-3 -2 -16 2.34 0.58
-3 2 -16 1.5 0.51
-3 -2 -16 1.73 0.58
3 -2 17 5.04 0.91
3 -2 17 7.57 0.9
3 2 17 7.58 0.84
3 2 17 7.19 0.86
-3 -2 -17 8.31 0.93
3 -2 17 6.46 0.81
-3 2 -17 6.47 0.84
-3 -2 -17 6.79 0.86
-3 2 -17 8.25 0.87
3 2 18 6.29 0.81
3 -2 18 5.73 0.86
3 2 18 6.49 0.82
-3 2 -18 6.49 0.82
3 2 18 6.88 0.86
3 -2 18 5.46 0.83
-3 2 -18 6.49 0.84
-3 -2 -18 5.91 0.82
3 -2 18 7.01 0.84
-3 -2 -18 5.26 0.78
-3 2 -18 5.89 0.78
3 -2 19 93.93 3.42
3 2 19 90.15 3.16
-3 2 -19 89.68 3.16
-3 2 -19 87.56 3.21
-3 -2 -19 91.93 3.21
-3 -2 -19 85.35 3.12
-3 2 -19 88.84 3.11
3 2 20 15.67 1.2
3 -2 20 16.78 1.35
-3 2 -20 19.2 1.28
3 2 20 16.05 1.21
3 -2 20 17.24 1.31
-3 2 -20 17.87 1.32
-3 -2 -20 17.95 1.28
-3 2 -20 18.14 1.25
-3 -2 -20 17.14 1.26
3 -2 21 11.16 1.07
3 2 21 11.85 1.01
-3 2 -21 12.38 1.01
3 -2 21 10.24 0.97
-3 -2 -21 10.65 0.97
-3 2 -21 12.5 1.1
-3 2 -21 10.44 0.96
-3 -2 -21 10.38 0.96
-3 2 -22 28.66 1.46
-3 -2 -22 27.87 1.46
3 -2 22 26.28 1.55
3 2 22 28.84 1.49
-3 2 -22 27.67 1.54
-3 -2 -22 29.19 1.48
-3 -2 -22 26.34 1.43
3 2 22 25.1 1.25
-3 2 -22 28.07 1.44
3 -2 22 25.2 1.47
-3 -2 -23 3.57 0.56
-3 2 -23 2.3 0.48
-3 2 -23 3.31 0.61
-3 2 -23 2.28 0.52
-3 -2 -23 2.42 0.49
-3 -2 -23 3.11 0.58
-3 -2 -23 3.88 0.55
3 2 23 2.68 0.52
-3 2 -23 3.61 0.52
3 -2 23 2.66 0.53
-3 -2 -24 28.72 1.29
-3 2 -24 31.95 1.3
-3 2 -24 31.09 1.34
-3 2 -24 28.03 1.36
-3 -2 -24 27.29 1.23
-3 -2 -24 27.89 1.23
3 2 24 28.68 1.29
-3 -2 -24 26.66 1.28
3 -2 24 27.12 1.27
-3 -2 -25 42.53 1.46
-3 -2 -25 38.46 1.43
3 2 25 37.57 1.36
-3 2 -25 39.41 1.38
-3 -2 -25 39.79 1.46
-3 2 -25 42.87 1.55
-3 2 -25 42.91 1.47
-3 -2 -26 0.31 0.23
-3 -2 -26 0.43 0.21
-3 -2 -26 0.53 0.24
-3 2 -26 0.2 0.23
-3 2 -26 0.32 0.23
-3 3 27 4.93 0.41
3 3 -26 56.87 1.71
-3 3 26 56.67 1.74
-3 3 26 50.23 1.61
3 3 -26 54.31 1.7
3 -3 -26 47.69 1.5
-3 3 26 52.13 1.71
-3 3 25 34.7 1.36
3 3 -25 31.61 1.36
-3 3 25 31.07 1.38
3 3 -25 34.54 1.42
-3 3 25 30.37 1.31
3 3 -25 32.5 1.38
-3 3 25 30.78 1.28
-3 3 24 5.02 0.63
-3 3 24 4.73 0.63
3 3 -24 3.82 0.59
-3 -3 24 4.59 0.62
3 3 -24 4.89 0.63
-3 3 24 4.66 0.57
-3 3 24 5.11 0.62
-3 3 23 0.34 0.38
3 3 -23 0.17 0.4
-3 3 23 0.06 0.42
-3 3 23 0.17 0.38
3 3 -23 -0.05 0.42
3 3 -23 0.23 0.43
-3 3 23 0.05 0.39
-3 3 23 0.42 0.43
-3 3 22 0.25 0.45
3 3 -22 0.3 0.5
-3 3 22 0.13 0.43
-3 3 22 -0.12 0.48
3 3 -21 4.15 0.71
-3 3 21 3.15 0.61
3 3 -21 3.73 0.69
-3 3 21 3.7 0.66
3 3 -21 4.51 0.75
-3 3 21 3.87 0.75
-3 -3 21 4.11 0.67
-3 3 21 3.8 0.67
3 3 -21 3.8 0.7
-3 -3 21 3.31 0.64
-3 3 21 4.47 0.69
-3 3 20 3.48 0.64
-3 3 20 4.17 0.75
3 3 -20 3.7 0.71
-3 3 20 4.89 0.79
3 3 -20 4.37 0.75
-3 -3 20 3.71 0.71
-3 3 20 3.36 0.67
3 3 -20 3.59 0.73
3 3 -19 20.34 1.35
-3 3 19 20.07 1.43
3 3 -19 21.14 1.42
-3 3 19 21.59 1.41
3 3 -19 22.8 1.44
-3 3 19 21.08 1.4
3 3 -19 21.83 1.44
-3 3 19 21.9 1.48
-3 3 19 20.65 1.39
-3 -3 19 19.76 1.36
-3 3 19 21.87 1.43
-3 3 19 24.19 1.44
-3 3 19 19.8 1.3
3 3 -18 175.97 5
3 3 -18 173.2 4.91
3 3 -18 188.56 5.07
-3 -3 18 159.91 4.78
-3 3 18 170.49 5.03
-3 3 18 181.05 5.04
-3 3 18 178.17 5.04
-3 3 18 179.36 5.06
-3 3 18 169.92 4.95
-3 -3 18 181.18 4.99
-3 3 18 176.61 4.99
-3 3 18 170.2 4.84
-3 3 18 179.33 4.91
3 3 -17 4.84 0.78
3 3 -17 5.06 0.76
3 3 -17 4.77 0.77
-3 -3 17 3.43 0.65
-3 3 17 3.95 0.75
-3 3 17 4.02 0.73
-3 3 17 3.91 0.73
-3 3 17 3.61 0.71
-3 3 17 4.04 0.73
-3 -3 17 3.83 0.7
-3 3 17 3.5 0.65
-3 3 17 5.5 0.65
-3 3 17 5.55 0.75
3 3 -16 11.19 1.02
3 3 -16 12.58 1.05
-3 3 16 11.63 1.09
3 3 -16 11.33 1.05
-3 -3 16 9.46 0.89
-3 3 16 10.76 0.98
-3 -3 16 10.31 1
-3 3 16 11.81 1.05
-3 3 16 10.76 0.99
-3 3 16 11.37 1
-3 -3 16 10.26 0.97
-3 3 16 10.83 0.93
-3 3 16 11.6 0.99
-3 3 16 12.21 0.91
-3 3 16 10.57 0.99
3 3 -15 77.48 2.66
3 3 -15 80.16 2.72
-3 3 15 76.28 2.73
3 3 -15 75.23 2.44
-3 -3 15 75.87 2.6
-3 3 15 76.07 2.68
-3 3 15 73.98 2.7
-3 -3 15 69.15 2.62
-3 3 15 74.04 2.71
-3 3 15 74.53 2.67
-3 -3 15 70.51 2.61
-3 3 15 70.72 2.55
-3 3 15 79.26 2.52
-3 3 15 73.85 2.66
-3 3 15 72.63 2.59
3 3 -14 16.87 1.14
3 3 -14 17.47 1.11
3 3 -14 18.75 1.14
-3 3 14 17.87 1.15
-3 -3 14 17.19 1.08
3 3 -14 17.56 1.02
3 3 -14 16.59 1.14
-3 3 14 17.5 1.17
-3 -3 14 17.29 1.16
-3 3 14 16.9 1.16
-3 3 14 18.71 1.16
-3 3 14 17.71 1.17
-3 3 14 16.54 1.09
-3 -3 14 18.57 1.16
-3 3 14 16.87 1.14
-3 3 14 19.49 1.16
-3 3 14 18.44 1.06
3 3 -13 28.02 1.26
-3 -3 13 24.94 1.3
-3 3 13 27.16 1.35
-3 3 13 25.46 1.39
-3 3 13 26.5 1.19
-3 3 13 27.48 1.42
-3 3 13 32.91 1.39
-3 3 13 26.3 1.35
-3 3 13 25.05 1.37
3 3 -13 26.13 1.35
3 3 -13 26.94 1.36
-3 3 13 27.33 1.4
-3 3 13 29.91 1.32
-3 3 13 27.24 1.36
-3 3 12 0.18 0.3
-3 -3 12 0.52 0.34
3 3 -12 0.58 0.31
-3 -3 12 0.39 0.29
-3 -3 12 0.44 0.34
-3 3 12 0.28 0.26
-3 3 12 0.69 0.32
-3 3 12 0.05 0.29
-3 3 12 0.43 0.37
-3 3 12 -0.04 0.28
3 3 -11 77.44 2.4
3 3 -11 75.34 2.38
-3 -3 11 72.37 2.37
-3 3 11 75.17 2.42
-3 3 11 77.11 2.36
-3 -3 11 74.37 2.4
-3 3 11 70.92 2.4
-3 3 11 80.85 2.24
-3 3 11 72.03 2.36
-3 3 11 77.55 2.47
-3 3 11 71.82 2.3
-3 3 11 74.4 2.35
-3 3 11 74.76 2.43
3 3 -11 75.34 2.38
-3 3 11 72.42 2.41
-3 3 11 75.46 2.36
-3 3 11 75 2.44
-3 3 11 71.25 2.24
-3 3 11 69.76 2.2
3 3 -10 4.55 0.57
3 3 -10 4.8 0.56
3 3 -10 5.49 0.54
-3 -3 10 4.5 0.56
-3 3 10 4.32 0.57
-3 3 10 5.31 0.62
-3 -3 10 5.78 0.6
-3 3 10 4.7 0.58
-3 3 10 6.79 0.55
-3 3 10 4.58 0.56
-3 3 10 4.45 0.52
-3 3 10 4.6 0.48
-3 3 10 4.61 0.44
-3 3 10 4.22 0.52
-3 3 10 4.97 0.61
-3 -3 10 4.63 0.45
3 3 -10 5.51 0.6
-3 3 10 4.33 0.56
-3 3 10 5.1 0.59
-3 3 10 6.08 0.57
-3 3 10 3.95 0.51
-3 3 10 4.64 0.49
-3 3 10 4.24 0.63
3 3 -9 32.18 1.31
3 3 -9 31.52 1.29
3 3 -9 29.57 1.16
-3 -3 9 31.1 1.19
-3 -3 9 29.63 1.26
-3 3 9 31.47 1.24
-3 3 9 30.52 1.3
-3 3 9 31.75 1.35
-3 -3 9 29.93 1.28
-3 3 9 34.61 1.23
-3 3 9 28.51 1.26
-3 3 9 32.56 1.37
-3 3 9 29.12 1.08
-3 -3 9 27.81 1.09
-3 3 9 30.83 1.29
-3 3 9 31.91 1.36
-3 3 9 29.21 1.13
-3 3 9 30.67 1.23
-3 3 9 31.63 1.22
3 3 -9 31.38 1.31
-3 3 9 29.69 1.27
-3 3 9 29.23 1.3
-3 3 9 29.49 1.31
-3 3 9 29.13 1.24
-3 3 9 31.72 1.25
-3 3 9 30.72 1.35
3 3 -8 143.95 3.55
-3 -3 8 136.55 3.5
-3 -3 8 138.22 3.46
3 3 -8 140.92 3.52
-3 -3 8 136.86 3.36
3 3 -8 141.51 3.39
-3 3 8 138.25 3.51
-3 3 8 136.54 3.4
-3 3 8 134.1 3.5
-3 3 8 143.13 3.6
-3 3 8 140.54 3.56
-3 3 8 137.34 3.37
-3 3 8 140.2 3.53
-3 3 8 143.29 3.57
-3 3 8 138.28 3.47
-3 3 8 131.98 3.41
-3 3 8 137.77 3.31
-3 3 8 136.87 3.36
-3 -3 8 138.69 3.27
-3 3 8 139.19 3.41
-3 3 8 137.26 3.53
3 3 -8 138.29 3.52
-3 3 8 133.83 3.55
-3 3 8 147.12 3.6
-3 3 8 140.81 3.47
-3 3 8 140.76 3.56
-3 -3 7 35.34 1.28
-3 -3 7 33.99 1.28
3 3 -7 32.13 1.27
-3 -3 7 34.79 1.19
3 3 -7 33.96 1.2
3 3 -7 31.32 1.25
-3 -3 7 35.34 1.3
-3 3 7 34.24 1.28
-3 3 7 34.5 1.21
-3 3 7 38.28 1.38
-3 3 7 34.4 1.31
-3 3 7 34.3 1.2
-3 3 7 33.83 1.31
-3 3 7 34.5 1.27
-3 3 7 34.59 1.22
-3 3 7 36.41 1.2
-3 -3 7 35.06 1.12
-3 3 7 31.42 1.28
-3 3 7 32.49 1.24
-3 3 7 35.49 1.34
-3 3 7 32.27 1.24
3 3 -7 33.8 1.31
-3 3 7 32.92 1.29
-3 3 7 34.54 1.35
-3 3 7 34.24 1.33
-3 3 7 35.22 1.26
-3 3 7 35.54 1.34
-3 3 7 33.32 1.27
-3 3 7 33.54 1.27
-3 3 7 33.3 1.26
-3 -3 6 89.53 2.46
-3 -3 6 92.45 2.45
-3 3 6 92.9 2.44
3 3 -6 95.06 2.48
-3 -3 6 96.13 2.49
3 3 -6 90.9 2.38
-3 3 6 89.04 2.33
-3 3 6 87.58 2.15
-3 -3 6 93.18 2.34
-3 3 6 96.13 2.51
-3 3 6 94.04 2.49
3 3 -6 97.22 2.49
-3 3 6 94.25 2.4
-3 3 6 91.11 2.37
-3 3 6 89.35 2.32
-3 3 6 92.96 2.44
-3 3 6 93.06 2.43
-3 3 6 94.65 2.5
-3 -3 6 94.94 2.26
-3 3 6 88.04 2.5
-3 3 6 93.86 2.4
-3 3 6 87.83 2.44
-3 3 6 94.92 2.51
-3 3 6 89.75 2.46
-3 3 6 94.73 2.57
-3 3 6 92.3 2.47
-3 3 6 91.57 2.25
-3 3 6 91.11 2.42
-3 3 6 91.65 2.47
-3 3 6 93.59 2.43
-3 -3 5 229.36 5.03
-3 -3 5 229.32 5.06
-3 3 5 220.69 4.72
3 3 -5 220.69 5.05
-3 3 5 221.77 4.96
-3 3 5 218.55 4.85
3 3 -5 224.18 4.96
3 3 -5 229.98 5.08
3 3 -5 234.68 5.07
-3 3 5 217.12 4.72
-3 3 5 225.98 4.97
-3 3 5 232.15 5.06
-3 3 5 231.27 4.98
-3 3 5 222 4.85
-3 3 5 225.02 4.97
-3 3 5 227.31 5.11
-3 3 5 222.33 5.07
-3 3 5 225.63 5.04
-3 3 5 220.84 4.85
-3 3 5 233.48 5
-3 3 5 223.16 4.99
-3 3 5 225.16 5.13
3 3 -5 224.96 5.05
-3 3 5 221 5.01
-3 3 5 222.83 5.07
-3 3 5 230.3 5.1
-3 3 5 224.62 4.87
-3 3 5 230.82 5.07
-3 3 5 231.2 5.01
-3 3 5 233.77 5.05
-3 3 5 218.75 4.98
-3 3 4 604.61 12.32
-3 -3 4 620.8 12.59
-3 3 4 608.49 12.45
-3 3 4 604.33 12.32
3 3 -4 629.28 12.64
3 3 -4 643.05 12.5
3 3 -4 629.16 12.64
-3 3 4 628.89 12.49
-3 3 4 615.3 12.3
3 3 -4 610.69 12.63
-3 3 4 617.77 12.62
-3 3 4 575.9 12.32
-3 3 4 624.72 12.55
-3 3 4 631.54 12.58
-3 3 4 635.67 12.57
-3 3 4 613.64 12.57
-3 3 4 621.89 12.37
-3 3 4 606.73 12.48
-3 3 4 623.94 12.57
-3 3 4 622.42 12.57
3 3 -4 624.34 12.42
-3 3 4 623.49 12.67
-3 3 4 616.72 12.38
-3 3 4 632.97 12.66
3 3 -4 624.68 12.63
-3 3 4 625.4 12.64
-3 3 4 612.66 12.67
-3 3 4 629.52 12.57
-3 3 4 607.83 12.59
-3 3 4 629.14 12.65
-3 3 4 613.79 12.58
-3 3 4 606.77 12.55
-3 3 4 633.18 12.66
-3 -3 3 23.49 0.9
-3 3 3 23.33 0.79
-3 3 3 22.88 0.85
-3 3 3 22.89 0.9
-3 3 3 24.03 0.77
-3 3 3 23.52 0.77
3 3 -3 24.21 0.99
3 3 -3 24.97 0.91
3 3 -3 24.89 0.98
-3 3 3 22.32 0.75
-3 3 3 23.31 0.84
-3 3 3 25.23 0.93
-3 3 3 24.29 0.94
-3 3 3 23.1 0.94
3 3 -3 23.38 0.97
-3 3 3 24.44 0.92
-3 3 3 24.55 0.84
-3 3 3 24.34 0.9
-3 3 3 24.3 0.87
-3 3 3 24.64 0.94
-3 3 3 24.49 0.94
-3 3 3 24.19 0.78
-3 3 3 23.86 0.99
-3 3 3 23.55 0.9
3 3 -3 23.58 0.84
-3 3 3 23.13 0.99
3 3 -3 23.09 0.95
-3 3 3 24.44 0.99
-3 3 3 24.74 0.92
-3 3 3 24.2 0.9
-3 3 3 24.59 0.96
-3 -3 3 23.2 0.94
-3 3 3 24.21 0.94
-3 3 3 24.08 0.91
-3 3 3 24.25 0.94
-3 3 3 23.01 0.96
-3 3 3 25.07 0.99
-3 3 2 325.11 6.78
-3 3 2 327.87 6.88
-3 -3 2 340.98 6.91
-3 3 2 313.7 6.71
-3 3 2 322.13 6.67
-3 -3 2 329.99 6.66
-3 -3 2 328.57 6.84
-3 3 2 319.1 6.73
3 3 -2 335.82 6.98
3 3 -2 339.27 6.88
-3 3 2 317.51 6.59
3 3 -2 333.41 6.98
3 3 -2 329.82 6.96
-3 3 2 332.21 6.9
-3 3 2 324.45 6.92
-3 3 2 324 6.85
-3 3 2 325.99 6.89
-3 3 2 333.15 6.88
-3 3 2 318.94 6.81
-3 3 2 339.72 6.96
-3 3 2 323.15 6.92
-3 3 2 318.5 6.63
-3 3 2 309.77 6.8
3 3 -2 337.64 6.81
-3 3 2 328.34 7.03
-3 3 2 326.93 6.79
3 3 -2 346.02 6.74
3 3 -2 334.03 6.98
-3 3 2 323.47 6.99
-3 3 2 320.6 6.85
-3 3 2 327.66 6.94
-3 -3 2 334.43 6.95
-3 3 2 322.46 6.89
-3 3 2 324.85 6.91
-3 3 2 331.4 6.94
-3 3 2 332.13 6.85
-3 3 2 326.26 6.93
-3 3 2 327.49 7
-3 -3 2 344.25 6.92
-3 -3 1 14.37 0.68
-3 3 1 14.88 0.67
-3 3 1 13.56 0.56
-3 3 1 15.18 0.64
-3 -3 1 15.01 0.65
-3 3 1 13.41 0.52
3 3 -1 19.16 0.75
3 3 -1 15.57 0.75
-3 3 1 13.24 0.59
-3 3 1 14.57 0.67
-3 3 1 14.69 0.72
3 3 -1 14.65 0.74
-3 3 1 14.93 0.68
-3 3 1 13.26 0.69
-3 3 1 15.96 0.75
-3 3 1 14.4 0.67
-3 3 1 14.51 0.68
-3 3 1 13.83 0.69
-3 3 1 15.67 0.7
-3 3 1 15.5 0.65
-3 3 1 14.83 0.77
-3 3 1 15.09 0.62
-3 -3 1 16.24 0.73
3 3 -1 15.28 0.74
-3 3 1 15 0.67
3 3 -1 16.32 0.61
-3 3 1 14.99 0.75
-3 3 1 17.35 0.73
-3 3 1 15.06 0.66
-3 3 1 14.61 0.69
-3 -3 1 14.45 0.69
-3 3 1 14.14 0.7
-3 -3 0 8.63 0.49
3 3 0 9.64 0.62
-3 3 0 9.35 0.52
-3 3 0 9.06 0.47
3 3 0 9.69 0.57
-3 3 0 8.92 0.44
-3 3 0 8.95 0.5
-3 3 0 9.59 0.44
-3 3 0 8.27 0.56
-3 3 0 8.67 0.52
-3 3 0 9.14 0.53
-3 3 0 8.88 0.57
-3 3 0 10.66 0.59
-3 3 0 10.34 0.55
-3 3 0 8.01 0.48
-3 3 0 9.16 0.55
-3 3 0 8.44 0.53
-3 3 0 8.66 0.55
-3 3 0 8.45 0.52
-3 3 0 8.76 0.57
3 3 0 9.15 0.46
-3 -3 0 13.25 0.65
-3 -3 0 9.34 0.56
-3 3 0 8.43 0.51
-3 3 0 8.74 0.52
-3 3 0 11.31 0.58
-3 -3 0 9.29 0.55
3 3 1 803.42 15.47
3 3 1 775.01 15.29
-3 -3 -1 777.29 15.26
-3 3 -1 765.05 15.3
-3 3 -1 782.97 15.32
-3 3 -1 743.94 15.2
3 3 1 772.49 15.33
-3 3 -1 752.07 15.35
-3 3 -1 757.79 15.29
-3 3 -1 759.73 15.21
-3 3 -1 760.79 15.37
3 3 1 752.67 15.05
-3 3 -1 754.59 15.29
-3 3 -1 778.03 15.3
-3 3 -1 718.16 15.32
-3 3 -1 764.19 15.29
-3 3 -1 767.88 15.34
-3 3 -1 750 15.38
-3 3 -1 746.01 15.21
-3 3 -1 761.04 15.3
-3 -3 -1 777.7 15.37
-3 3 -1 767.91 15.35
-3 -3 -1 784.31 15.37
-3 -3 -2 4.64 0.42
3 3 2 5.67 0.42
3 3 2 6.18 0.46
-3 3 -2 5.03 0.34
-3 3 -2 6.2 0.45
3 3 2 7.04 0.55
-3 3 -2 5.37 0.42
3 -3 2 6.66 0.32
-3 3 -2 6.02 0.47
-3 3 -2 5.54 0.42
3 3 2 6.13 0.36
-3 3 -2 6.58 0.51
-3 3 -2 6.2 0.46
3 -3 2 5.69 0.36
-3 3 -2 6.4 0.46
-3 3 -2 5.61 0.47
-3 3 -2 5.47 0.46
-3 3 -2 6.05 0.43
-3 3 -2 5.54 0.43
-3 3 -2 5.99 0.5
-3 3 -2 5.34 0.49
-3 -3 -2 6.42 0.49
-3 3 -2 5.87 0.48
3 3 2 8.22 0.34
-3 -3 -2 5.56 0.47
-3 3 -2 5.98 0.44
3 3 3 18.61 0.76
3 3 3 16.47 0.77
-3 -3 -3 18.36 0.8
-3 -3 -3 19.34 0.82
-3 3 -3 17.34 0.7
3 3 3 17.55 0.86
-3 3 -3 19.35 0.8
3 -3 3 17.21 0.6
-3 -3 -3 18.18 0.68
-3 3 -3 17.36 0.78
-3 3 -3 16.81 0.71
-3 3 -3 17.65 0.81
3 -3 3 17.89 0.7
-3 3 -3 18.49 0.82
-3 3 -3 17.77 0.79
-3 3 -3 18.57 0.79
-3 3 -3 17.96 0.76
-3 3 -3 21.24 0.83
-3 3 -3 17.69 0.82
-3 3 -3 16.75 0.68
-3 3 -3 21.5 0.91
3 3 3 17.33 0.61
-3 -3 -3 17.84 0.85
-3 -3 -3 17.81 0.84
-3 3 -3 18.64 0.79
3 3 3 20.15 0.89
-3 -3 -4 31.25 1.14
3 3 4 29.47 1.05
-3 3 -4 31.17 1.06
3 3 4 30.74 1.2
-3 3 -4 31.83 1.1
3 3 4 30.88 1.11
-3 3 -4 27.97 1.1
-3 -3 -4 29.81 0.95
3 -3 4 31.33 0.92
-3 3 -4 32.76 1.17
3 -3 4 32.93 1.05
-3 3 -4 30.21 1.1
-3 3 -4 31.31 1.09
-3 3 -4 29.83 1.09
-3 3 -4 30.59 0.99
-3 3 -4 30.1 1.04
-3 3 -4 30.05 1.08
-3 3 -4 31.91 1.19
-3 3 -4 30.83 1.15
-3 3 -4 30.43 1.03
-3 -3 -4 29.12 1.17
3 3 4 33.62 1.19
-3 -3 -4 30.75 1.19
3 3 5 102.66 2.7
-3 -3 -5 98.57 2.63
3 3 5 104.2 2.55
-3 3 -5 100.42 2.56
-3 3 -5 99.15 2.61
-3 -3 -5 103.39 2.39
3 -3 5 101.94 2.53
-3 3 -5 98.73 2.57
-3 3 -5 101.68 2.56
-3 3 -5 101.06 2.63
-3 3 -5 103.53 2.49
-3 3 -5 101.64 2.61
-3 3 -5 98.79 2.52
-3 3 -5 97.96 2.53
-3 3 -5 98.95 2.7
-3 -3 -5 106.41 2.75
-3 -3 -5 100.28 2.7
3 3 6 1.65 0.39
-3 -3 -6 0.66 0.32
-3 3 -6 0.73 0.22
-3 3 -6 0.97 0.31
-3 3 -6 0.68 0.32
-3 3 -6 0.89 0.27
3 -3 6 1.2 0.29
-3 3 -6 1.97 0.3
-3 3 -6 0.86 0.29
-3 3 -6 0.44 0.26
-3 3 -6 1.12 0.35
-3 -3 -6 0.83 0.34
-3 -3 -6 1.09 0.36
-3 3 -7 23.23 1.03
-3 -3 -7 21.16 1.01
-3 3 -7 20.52 0.87
3 -3 7 21.66 0.97
-3 3 -7 21.97 0.99
-3 3 -7 22.84 0.9
-3 3 -7 21.56 0.96
-3 3 -7 21.78 0.85
-3 3 -7 22.43 0.99
3 3 7 22.26 1.03
3 3 7 22.45 1.06
-3 3 -7 21.12 1.04
-3 3 -7 20.7 0.97
-3 -3 -7 21.8 1.08
-3 -3 -7 21.42 1.06
-3 3 -7 22.27 0.98
-3 3 -8 0.33 0.29
-3 3 -8 1.46 0.3
-3 3 -8 0.11 0.3
3 -3 8 0.41 0.27
-3 3 -8 0.03 0.25
3 3 8 0.49 0.28
-3 3 -8 0.41 0.25
-3 3 -8 0.29 0.26
3 3 8 0.16 0.31
-3 3 -8 0.39 0.3
3 -3 8 0.17 0.29
-3 -3 -8 0.32 0.32
-3 3 -8 -0.03 0.25
-3 -3 -9 1.78 0.39
-3 3 -9 2.31 0.36
-3 3 -9 1.54 0.41
3 3 9 1.79 0.41
-3 3 -9 1.64 0.4
-3 3 -9 1.34 0.35
3 -3 9 1.85 0.38
3 3 9 1.96 0.42
-3 3 -9 2.11 0.35
-3 3 -9 1.59 0.39
3 3 9 1.95 0.42
3 -3 9 2.01 0.39
-3 3 -9 2.8 0.45
-3 -3 -9 1.79 0.4
-3 3 -9 1.85 0.34
-3 -3 -10 4.75 0.58
-3 3 -10 4.05 0.55
-3 3 -10 4.44 0.5
-3 3 -10 4.83 0.57
3 3 10 4.96 0.62
3 3 10 4.86 0.59
-3 3 -10 4.58 0.52
-3 3 -10 4.58 0.51
-3 3 -10 3.91 0.53
3 3 10 4.55 0.55
3 3 10 4.63 0.59
-3 3 -10 5.25 0.58
3 -3 10 6.58 0.63
-3 -3 -10 4.65 0.59
-3 3 -10 4.68 0.48
3 3 11 121.31 3.33
-3 3 -11 117.37 3.35
3 3 11 118.53 3.43
-3 3 -11 122.87 3.4
3 3 11 123.83 3.48
3 3 11 115.58 3.4
-3 3 -11 120.3 3.4
3 -3 11 110.36 3.3
-3 -3 -11 119.01 3.46
-3 -3 -11 114.06 3.37
-3 3 -11 123.4 3.45
-3 3 -11 115.51 3.21
3 3 12 5.86 0.7
3 3 12 6.74 0.75
-3 3 -12 6.54 0.68
3 3 12 6.55 0.72
-3 3 -12 7.66 0.7
3 3 13 33.43 1.63
3 3 13 31.4 1.5
-3 3 -13 31.97 1.55
-3 3 -13 33.47 1.56
3 3 13 30.37 1.57
-3 3 -13 35.76 1.65
3 -3 13 31.69 1.55
-3 -3 -13 32.07 1.61
-3 3 -13 31.36 1.47
-3 3 -13 33.25 1.63
-3 -3 -13 31.35 1.58
3 3 14 14.33 1.01
3 3 14 13.57 1.06
-3 3 -14 13.41 1.01
3 3 14 16.26 1.15
-3 3 -14 13.42 1.07
-3 -3 -14 14.08 1.07
3 -3 14 14.8 1.07
-3 -3 -14 14.21 1.07
-3 3 -14 13.24 1.09
-3 3 -14 12.89 0.96
3 3 15 17.93 1.16
3 -3 15 15.07 1.27
3 3 15 16.84 1.2
3 3 15 18.08 1.26
-3 3 -15 17.31 1.15
3 -3 15 19.22 1.37
-3 3 -15 17.8 1.24
3 -3 15 16.33 1.2
-3 -3 -15 17.01 1.22
-3 3 -15 18.98 1.19
-3 -3 -15 17.64 1.23
3 -3 16 20.57 1.51
3 3 16 21.13 1.28
3 -3 16 21.33 1.47
3 3 16 19.94 1.35
-3 3 -16 16.82 1.16
-3 3 -16 21.67 1.41
3 -3 16 17.8 1.29
-3 -3 -16 19.03 1.3
-3 3 -16 18.58 1.23
-3 -3 -16 21.44 1.37
3 3 17 6.02 0.75
3 -3 17 7.99 1.05
3 3 17 7.32 0.87
-3 3 -17 6.48 0.76
3 3 17 7.16 0.87
3 -3 17 7.34 0.94
-3 3 -17 8.02 0.91
3 -3 17 7.39 0.87
-3 -3 -17 7.57 0.86
-3 -3 -17 8.32 0.9
-3 3 -17 8.69 0.87
3 3 18 0.57 0.55
3 -3 18 1.01 0.58
3 3 18 0.18 0.36
3 -3 18 0.08 0.5
-3 3 -18 0.22 0.48
3 -3 18 0.49 0.56
-3 -3 -18 0.34 0.46
-3 3 -18 0.62 0.41
-3 -3 -18 1.35 0.53
3 -3 19 25.05 1.66
3 3 19 23.44 1.49
-3 3 -19 25.76 1.54
3 -3 19 25.41 1.62
-3 3 -19 25.32 1.54
3 -3 19 25.89 1.55
-3 -3 -19 25.67 1.5
-3 3 -19 26.82 1.46
-3 -3 -19 26.58 1.52
-3 3 -20 42.38 1.85
-3 -3 -20 40.91 1.9
3 3 20 42.38 1.98
3 -3 20 41.37 2.12
-3 3 -20 43.69 2.02
-3 3 -20 46 1.99
-3 -3 -20 42.9 1.92
-3 -3 -20 42.32 1.96
3 3 20 41.36 1.86
3 -3 20 38.61 1.98
-3 3 -20 45.04 2.03
-3 3 -21 2.41 0.48
3 -3 21 1.94 0.59
-3 3 -21 3.38 0.62
-3 -3 -21 2.13 0.51
3 3 21 2.17 0.47
3 3 21 2.27 0.52
-3 -3 -22 5.88 0.66
-3 3 -22 5.42 0.62
3 -3 22 6.22 0.8
3 -3 22 6.85 0.78
-3 3 -22 7.82 0.76
-3 3 -22 6.3 0.76
-3 3 -22 5.51 0.67
3 3 22 6.3 0.68
3 3 22 7.27 0.65
-3 -3 -22 5.85 0.7
-3 -3 -22 5.84 0.69
-3 -3 -23 8.18 0.69
3 3 23 8.19 0.7
-3 3 -23 9.08 0.67
3 -3 23 7.97 0.81
-3 3 -23 7.96 0.72
-3 3 -23 7.94 0.77
3 3 23 7.27 0.66
-3 -3 -23 9.02 0.76
3 3 23 7.34 0.6
-3 -3 -23 7.97 0.71
3 -3 23 8.76 0.77
-3 -3 -24 1.4 0.34
-3 -3 -24 1.96 0.4
3 3 24 0.79 0.3
-3 3 -24 1.98 0.42
-3 3 -24 2.03 0.43
-3 -3 -24 1.82 0.39
-3 -3 -24 2.73 0.41
3 3 24 2.04 0.38
3 -3 24 1.59 0.39
-3 -3 -25 2.8 0.36
3 3 25 2.67 0.34
-3 -3 -25 2.21 0.32
-3 3 -25 2.79 0.39
-3 3 -25 3.34 0.42
-3 -3 -25 2.28 0.35
-3 4 26 3.04 0.34
-3 4 26 3.24 0.36
-3 4 25 1.68 0.37
3 4 -25 1.55 0.36
-3 4 25 1.47 0.37
3 4 -25 1.2 0.31
-3 4 25 1.35 0.31
-3 4 24 2.03 0.47
3 4 -24 1.49 0.39
-3 4 24 2.03 0.42
3 4 -24 1.83 0.46
-3 4 24 1.94 0.36
-3 4 24 1.49 0.39
-3 4 24 1.89 0.46
3 4 -24 1.92 0.46
-3 4 23 0.3 0.41
-3 4 23 0.63 0.4
3 4 -23 0.86 0.43
-3 4 23 0.4 0.39
-3 -4 23 0.38 0.36
3 4 -23 0.63 0.4
3 4 -23 0.56 0.41
-3 -4 23 0.68 0.37
-3 4 23 0.41 0.35
-3 4 23 0.42 0.36
3 4 -22 4.43 0.66
-3 4 22 4.16 0.62
-3 4 22 4.48 0.63
-3 4 22 3.55 0.63
3 4 -22 3.51 0.63
-3 -4 22 3.02 0.6
3 4 -22 5 0.69
-3 4 22 3.14 0.59
-3 -4 22 5.2 0.68
3 4 -22 4.09 0.66
-3 4 22 4.27 0.62
-3 4 21 15.99 1.14
3 4 -21 16.7 1.14
-3 4 21 15.02 1.12
3 4 -20 -0.07 0.43
-3 4 20 -0.13 0.44
3 4 -20 0.33 0.51
-3 4 20 0.07 0.47
3 4 -20 0.44 0.45
-3 4 20 0.13 0.4
3 4 -20 0.55 0.47
-3 4 20 -0.19 0.49
-3 -4 20 0.07 0.37
-3 4 20 0.23 0.4
-3 4 20 0.37 0.45
3 4 -19 45.43 2.07
3 4 -19 40.65 1.96
-3 4 19 39.62 1.96
3 4 -19 40.5 2.01
-3 4 19 39.66 1.93
3 4 -19 39.26 1.9
-3 4 19 41.17 1.94
-3 -4 19 39.23 1.92
-3 4 19 40.58 1.97
-3 4 19 38.15 1.84
3 4 -18 30.62 1.71
3 4 -18 27.51 1.6
3 4 -18 27.99 1.59
-3 4 18 25.64 1.55
-3 4 18 26.71 1.57
3 4 -18 29.11 1.64
-3 4 18 27.48 1.63
-3 -4 18 27.29 1.58
-3 4 18 27.31 1.62
-3 4 18 26.9 1.55
-3 4 18 26.51 1.55
3 4 -17 31.08 1.67
3 4 -17 29.71 1.69
-3 4 17 28.02 1.59
3 4 -17 28.92 1.6
3 4 -17 29.35 1.48
-3 4 17 31.14 1.72
-3 -4 17 25.65 1.59
-3 4 17 31.49 1.74
-3 4 17 30.97 1.67
-3 4 17 29.21 1.65
-3 -4 17 29.07 1.63
-3 4 17 27.99 1.46
-3 4 17 28.26 1.58
-3 4 17 27.22 1.58
3 4 -16 14.15 1.21
3 4 -16 14.93 1.16
3 4 -16 12.37 1.1
-3 4 16 13.11 1.09
-3 -4 16 13 1.12
-3 4 16 11.11 0.99
-3 4 16 11.65 1.12
-3 4 16 11.76 1.1
-3 4 16 12.36 1.07
-3 -4 16 12.56 1.08
-3 4 16 12.08 1.09
-3 4 16 12.52 0.96
-3 4 16 14.28 1.11
-3 4 16 14.02 1.12
3 4 -15 37.17 1.82
-3 4 15 41.6 1.95
3 4 -15 38.63 1.82
3 4 -15 39.95 1.72
-3 4 15 37.17 1.78
-3 -4 15 34.53 1.8
-3 4 15 36.22 1.75
-3 4 15 35.67 1.56
-3 4 15 37.06 1.86
-3 4 15 38.65 1.87
-3 4 15 36.04 1.77
-3 4 15 36.12 1.81
-3 4 15 37.07 1.81
-3 -4 15 37.77 1.84
-3 4 15 39.14 1.8
-3 4 15 37.06 1.68
-3 4 15 41.5 1.89
3 4 -14 0.48 0.49
3 4 -14 0.41 0.47
3 4 -14 0.48 0.47
3 4 -14 0.24 0.43
3 4 -14 0.2 0.35
-3 4 14 0.35 0.38
-3 -4 14 -0.16 0.38
-3 4 14 0.57 0.44
-3 4 14 0.19 0.43
-3 4 14 0.23 0.29
-3 4 14 0.29 0.39
-3 -4 14 0.26 0.38
-3 4 14 0.29 0.39
-3 4 14 -0.12 0.42
-3 4 14 0.44 0.43
-3 4 14 0.13 0.47
-3 -4 14 0.06 0.41
-3 4 14 -0.06 0.47
-3 4 14 0.26 0.37
-3 4 14 0.52 0.41
3 4 -13 67.65 2.47
3 4 -13 72 2.48
3 4 -13 70.06 2.48
-3 4 13 63.91 2.46
-3 4 13 70.08 2.44
-3 -4 13 67.14 2.44
3 4 -13 69.31 2.34
3 4 -13 67.88 2.42
-3 -4 13 67.55 2.31
-3 4 13 65.73 2.42
-3 -4 13 63.73 2.44
-3 4 13 65.8 2.23
-3 4 13 64.26 2.47
-3 4 13 65.71 2.38
-3 4 13 62.58 2.41
-3 4 13 69.83 2.52
-3 4 13 65.28 2.46
-3 4 13 70.75 2.36
-3 4 13 69.48 2.44
-3 4 13 69.66 2.53
3 4 -12 0.1 0.36
3 4 -12 0.48 0.43
3 4 -12 0.05 0.35
-3 -4 12 0.05 0.27
3 4 -12 0.36 0.38
-3 -4 12 0.05 0.37
-3 4 12 0.22 0.4
-3 4 12 0.4 0.33
-3 4 12 0.57 0.39
-3 -4 12 0.06 0.37
-3 4 12 -0.06 0.4
-3 4 12 0.44 0.35
-3 4 12 0.1 0.31
-3 4 12 0.22 0.35
-3 4 12 -0.06 0.37
-3 4 12 0.17 0.4
-3 4 12 -0.06 0.4
-3 4 12 0.77 0.42
-3 4 12 0.22 0.37
-3 4 11 219.18 5.47
-3 4 11 215.69 5.24
-3 4 11 227.62 5.5
3 4 -11 221.9 5.48
-3 4 11 228.21 5.51
-3 -4 11 226.93 5.58
-3 4 11 231.12 5.47
-3 4 11 222.4 5.52
-3 4 11 231.41 5.65
-3 -4 10 6.12 0.68
-3 4 10 5.27 0.57
-3 4 10 5.97 0.66
-3 4 10 6.52 0.6
-3 4 10 6.35 0.65
-3 4 10 6.13 0.67
-3 4 10 6.32 0.62
-3 4 10 6.82 0.59
3 4 -10 7.69 0.72
-3 4 10 6.09 0.62
-3 4 10 5.81 0.62
-3 4 10 6.76 0.61
-3 4 10 6.41 0.72
-3 4 10 7.15 0.75
3 4 -9 42.57 1.67
3 4 -9 43.63 1.68
-3 -4 9 41.45 1.65
-3 -4 9 43.94 1.7
-3 4 9 38.14 1.53
-3 4 9 41.43 1.66
3 4 -9 46.7 1.62
-3 4 9 41.71 1.65
-3 4 9 43.97 1.59
-3 4 9 44.96 1.79
-3 4 9 44.22 1.74
-3 4 9 47.29 1.6
-3 4 9 45.54 1.7
-3 4 9 45.93 1.75
-3 4 9 40.98 1.67
-3 4 9 41.68 1.58
3 4 -9 43.84 1.69
-3 4 9 38.88 1.68
-3 4 9 44.77 1.78
-3 4 9 42.25 1.64
-3 4 9 43.04 1.65
-3 4 9 38.04 1.54
-3 4 9 47.26 1.76
-3 4 9 43.17 1.61
-3 4 9 46.61 1.77
-3 -4 8 60.11 1.96
-3 -4 8 58.25 1.99
3 4 -8 62.04 2.03
3 4 -8 60.28 2.02
3 4 -8 59.65 1.93
3 4 -8 59.98 1.97
-3 -4 8 57 1.97
-3 -4 8 58.48 1.79
-3 4 8 58.61 1.98
-3 4 8 60.04 2
-3 4 8 60.24 2.06
-3 4 8 58.69 2.08
-3 4 8 59.42 1.9
-3 4 8 58.83 1.9
-3 4 8 59.44 2
-3 4 8 55.93 1.87
-3 4 8 60.22 2.04
-3 4 8 60.24 2.05
-3 4 8 58.71 1.89
3 4 -8 59.38 1.99
-3 4 8 57.71 1.97
-3 4 8 60.74 2.08
-3 4 8 59.32 2.05
-3 4 8 56.5 2.02
-3 4 8 65.84 2
-3 4 8 58.49 2.02
-3 4 8 61.71 2
-3 4 8 54.65 1.89
-3 -4 7 10.62 0.74
-3 4 7 8.65 0.65
-3 -4 7 8.37 0.65
3 4 -7 8.82 0.72
3 4 -7 8.85 0.7
-3 4 7 7.61 0.66
3 4 -7 8.23 0.67
3 4 -7 8.45 0.66
-3 -4 7 8.59 0.57
-3 -4 7 8.36 0.68
-3 4 7 7.48 0.66
-3 4 7 8.13 0.7
-3 4 7 8.08 0.63
-3 4 7 7.59 0.67
-3 4 7 8.29 0.65
-3 4 7 8.97 0.64
-3 4 7 7.37 0.68
-3 4 7 8.83 0.65
-3 4 7 9.87 0.73
-3 4 7 9.27 0.63
3 4 -7 9.26 0.72
-3 4 7 9.71 0.74
-3 4 7 8.35 0.73
-3 4 7 9.86 0.7
-3 4 7 8.09 0.7
-3 4 7 8.54 0.65
-3 4 7 7.35 0.7
-3 4 7 9.13 0.66
-3 4 7 8.44 0.66
-3 4 6 1180.89 23.4
-3 -4 6 1166.38 23.34
-3 4 6 1166.2 23.31
-3 -4 6 1148.47 23.4
-3 4 6 1150.7 23.28
3 4 -6 1182.04 23.4
3 4 -6 1148.58 23.38
3 4 -6 1164.9 23.31
-3 -4 6 1172.29 23.1
-3 4 6 1106.9 23.01
-3 4 6 1158.31 23.42
-3 4 6 1191.23 23.48
-3 4 6 1215.61 23.41
-3 4 6 1163.13 23.31
-3 4 6 1155.99 23.27
-3 4 6 1135.66 23.4
-3 4 6 1199.81 23.34
-3 4 6 1167.76 23.49
-3 4 6 1129.48 23.31
3 4 -6 1167.94 23.41
-3 4 6 1146.02 23.52
-3 4 6 1160.56 23.32
-3 4 6 1181.57 23.51
-3 4 6 1180.37 23.46
-3 4 6 1165.6 23.33
-3 4 6 1199.13 23.46
-3 4 6 1164.86 23.27
-3 4 6 1159.42 23.36
-3 4 6 1161.2 23.37
-3 4 6 1168.73 23.47
-3 -4 5 755.18 15.41
-3 -4 5 739.91 15.45
-3 4 5 742.18 15.32
-3 4 5 762.56 15.45
-3 4 5 747.7 15.12
-3 -4 5 762.13 15.16
3 4 -5 760.11 15.39
-3 4 5 759.77 15.49
-3 4 5 767.42 15.4
-3 4 5 758.58 15.47
-3 4 5 763.03 15.43
-3 4 5 744.37 15.31
-3 4 5 742.66 15.34
-3 4 5 760.73 15.43
3 4 -5 762.52 15.26
-3 4 5 771.16 15.41
-3 4 5 753.52 15.55
-3 4 5 741.18 15.55
-3 4 5 777.59 15.53
-3 4 5 746.81 15.38
-3 4 5 775.4 15.56
-3 4 5 737.51 15.35
-3 4 5 733.92 15.3
-3 4 5 749.52 15.44
-3 -4 4 56.57 1.79
-3 4 4 56.78 1.73
-3 4 4 57.3 1.81
3 4 -4 58.35 1.83
-3 4 4 56.4 1.6
-3 4 4 56.53 1.83
-3 4 4 58.03 1.89
-3 4 4 58.26 1.8
3 4 -4 57.81 1.84
-3 4 4 56.1 1.77
3 4 -4 61.55 1.73
-3 4 4 57.41 1.74
-3 4 4 55.63 1.88
-3 4 4 58.5 1.8
-3 4 4 58.39 1.91
-3 4 4 55.88 1.77
-3 4 4 59.53 1.9
-3 4 4 60.3 1.76
-3 4 4 57.08 1.84
3 4 -4 57.36 1.84
-3 4 4 53.8 1.82
-3 4 4 54.52 1.71
-3 4 3 435.25 9.39
-3 4 3 450.27 9.5
-3 -4 3 466.75 9.41
3 4 -3 466.43 9.55
3 4 -3 454.41 9.47
-3 4 3 440.34 9.53
3 4 -3 464.15 9.57
-3 4 3 449.59 9.61
-3 4 3 443.7 9.42
-3 4 3 463.2 9.59
-3 4 3 449.41 9.47
-3 4 3 452.9 9.62
-3 4 3 461.7 9.64
3 4 -3 452.12 9.38
-3 4 3 458.43 9.52
-3 4 3 444.55 9.37
-3 4 3 448.47 9.62
-3 4 3 445.86 9.48
-3 -4 3 461.78 9.52
-3 4 3 430.26 9.36
3 4 -3 464.21 9.57
-3 4 3 464.45 9.61
-3 4 3 445.55 9.46
-3 4 3 445.09 9.4
-3 4 3 445.36 9.56
-3 4 3 438.95 9.55
-3 -4 2 176.76 4.01
-3 4 2 168.55 4.05
-3 -4 2 167.9 3.89
-3 4 2 171.76 3.87
3 4 -2 173.36 4.12
3 4 -2 180.02 4.14
3 4 -2 180.09 4.09
-3 4 2 167.19 4.09
-3 4 2 174.07 4.2
3 4 -2 175.54 4.12
-3 4 2 174.33 4.18
-3 4 2 171.49 4.05
-3 4 2 173.72 4.17
-3 4 2 170.3 4.05
-3 4 2 162.58 3.94
3 4 -2 179.76 4.01
-3 4 2 162.41 4.07
-3 4 2 173.68 4.1
-3 4 2 170.87 3.99
-3 4 2 165.86 4.16
-3 4 2 162.52 4.15
3 4 -2 176.06 4.15
-3 4 2 173.32 3.95
-3 4 2 175.77 4.07
-3 4 2 180.43 4.14
-3 -4 2 183.94 4.12
-3 4 2 166.83 3.98
-3 4 2 176.48 4.18
-3 -4 2 179.4 4.04
-3 4 2 173.24 4.09
-3 4 2 174.39 4.04
-3 4 2 175.19 4.12
-3 -4 1 283.61 5.93
-3 4 1 262.85 5.93
3 4 -1 279.82 6
-3 4 1 267.04 5.81
3 4 -1 284.47 5.98
-3 4 1 254.94 5.68
3 4 -1 282.37 6
-3 4 1 268.98 6
-3 4 1 264.49 5.94
3 4 -1 286.03 6.03
-3 4 1 268.27 6.05
-3 4 1 258.62 5.88
-3 4 1 270.74 5.94
-3 4 1 268.25 5.93
-3 4 1 261.76 6.02
-3 4 1 272.31 6.04
-3 4 1 255.87 5.95
-3 4 1 266.93 5.95
-3 4 1 263.83 5.87
3 4 -1 289 5.84
3 4 -1 282.7 6.05
-3 4 1 267.67 5.94
-3 4 1 264.05 6.05
-3 -4 1 288.19 6.01
-3 4 1 268.47 5.96
-3 4 1 256.12 5.77
-3 -4 1 281.1 5.93
-3 4 1 262.72 5.89
-3 4 1 263.16 5.96
-3 4 1 267.61 5.9
-3 4 1 273.79 5.99
-3 -4 0 119.26 2.94
3 4 0 122.26 2.97
3 4 0 116.12 2.96
3 4 0 118.65 2.97
-3 4 0 112.89 2.92
-3 4 0 113.69 2.85
-3 4 0 120.5 2.97
3 4 0 121.82 3
-3 4 0 115.69 2.93
-3 4 0 111.31 3.01
-3 4 0 113.32 2.99
-3 4 0 118.7 3.05
-3 4 0 110.35 2.95
-3 4 0 116.93 2.91
-3 4 0 114.36 2.94
-3 -4 0 117.72 3
-3 4 0 119.56 3
3 4 0 121.9 3.01
-3 4 0 113.27 3.04
3 4 0 122.12 2.85
-3 4 0 114.36 2.91
-3 4 0 117.49 2.94
-3 4 0 114.08 2.89
-3 4 0 113.94 2.78
-3 -4 0 122.78 2.97
-3 4 0 111.12 2.95
-3 4 -1 1.27 0.33
-3 -4 -1 1.19 0.25
-3 4 -1 0.9 0.31
-3 4 -1 1.95 0.3
-3 4 -1 0.99 0.33
3 4 1 1.34 0.24
-3 4 -1 0.93 0.28
3 4 1 1.65 0.34
-3 4 -1 0.98 0.32
-3 4 -1 0.91 0.32
-3 4 -1 1.67 0.39
-3 4 -1 0.96 0.33
-3 4 -1 1.19 0.33
-3 4 -1 1.51 0.37
-3 4 -1 0.79 0.32
-3 -4 -1 1.5 0.36
3 4 1 1.06 0.35
-3 4 -1 0.84 0.37
3 4 1 1.23 0.29
-3 4 -1 1.24 0.32
-3 -4 -1 1.23 0.31
-3 4 -1 0.97 0.31
-3 4 -1 1.71 0.27
-3 4 -1 0.73 0.32
-3 4 -2 269.49 5.89
3 4 2 267.81 5.96
-3 -4 -2 268.71 5.8
3 4 2 277.91 6.07
3 4 2 260.94 5.83
-3 4 -2 264.6 5.83
-3 4 -2 265.38 5.74
-3 4 -2 265.24 6.02
3 4 2 265.55 5.7
-3 4 -2 269.59 5.93
-3 4 -2 264.93 5.91
-3 4 -2 270.18 5.92
-3 4 -2 272.59 6.03
3 4 2 264.34 5.89
-3 4 -2 263.51 5.88
-3 4 -2 264.3 6.04
-3 4 -2 260.93 5.76
-3 4 -2 271.77 5.98
-3 -4 -2 271.92 5.99
-3 4 -2 275.59 5.88
-3 4 -2 268.43 5.88
-3 -4 -2 268.03 5.94
3 4 3 83.66 2.39
-3 4 -3 84.35 2.26
-3 -4 -3 82.28 2.2
3 4 3 82.15 2.26
3 4 3 79.42 2.3
-3 4 -3 80.59 2.23
3 4 3 82.15 2.19
-3 4 -3 82.31 2.36
3 4 3 79.13 2.22
-3 4 -3 77.98 2.23
-3 4 -3 80.45 2.29
-3 4 -3 82.54 2.09
-3 4 -3 85.13 2.3
3 4 3 80.97 2.11
3 -4 3 81.6 2.13
-3 4 -3 80.54 2.21
-3 4 -3 85.18 2.41
-3 4 -3 79.95 2.31
-3 -4 -3 81.89 2.32
-3 4 -3 82.22 2.23
-3 -4 -4 7.63 0.55
3 4 4 6.53 0.59
3 4 4 7.21 0.55
-3 4 -4 5.93 0.49
3 4 4 7.1 0.6
-3 4 -4 5.89 0.51
3 4 4 6.08 0.47
-3 4 -4 6.82 0.54
3 4 4 6.52 0.53
-3 4 -4 6.46 0.52
3 -4 4 6.95 0.49
-3 4 -4 6.25 0.54
-3 4 -4 7.33 0.58
-3 4 -4 5.46 0.48
-3 4 -4 7.82 0.67
-3 4 -4 5.85 0.57
-3 -4 -4 5.81 0.55
-3 -4 -5 283.8 6.28
3 4 5 293.1 6.31
-3 -4 -5 275.42 6.25
3 4 5 290.16 6.37
-3 4 -5 276.87 6.18
-3 4 -5 281.27 6.23
3 4 5 291.23 6.43
-3 4 -5 284.09 6.33
-3 4 -5 296.09 6.39
-3 4 -5 286.79 6.3
3 4 5 270.75 6.15
3 -4 5 282.31 6.22
-3 4 -5 280.69 6.3
-3 4 -5 286.21 6.26
-3 4 -5 290.23 6.19
-3 4 -5 282.25 6.46
-3 -4 -5 277.98 6.38
-3 -4 -5 275.7 6.42
3 4 6 117.12 3.18
-3 -4 -6 122.12 3.1
3 4 6 118.34 3.07
-3 4 -6 117.74 3.03
3 4 6 112.31 3.12
-3 4 -6 122.31 3.16
-3 4 -6 114.84 3.06
-3 4 -6 119.74 3.15
3 -4 6 116.49 3.03
-3 4 -6 118.49 3.01
-3 4 -6 117.51 3.11
-3 4 -6 116.77 2.93
-3 4 -6 123.25 3.26
-3 -4 -6 112.5 3.19
-3 -4 -6 114.3 3.17
-3 -4 -7 188.17 4.5
3 4 7 187.43 4.48
-3 4 -7 188.49 4.48
3 4 7 188.14 4.6
3 4 7 182.24 4.55
-3 4 -7 180.95 4.56
-3 4 -7 188.48 4.48
-3 4 -7 183.13 4.38
-3 4 -7 187.67 4.57
3 -4 7 185.22 4.48
-3 4 -7 190.43 4.53
-3 4 -7 183.06 4.43
-3 4 -7 196.42 4.68
-3 -4 -7 185.25 4.61
-3 -4 -7 177.3 4.62
3 4 8 26.02 1.25
-3 -4 -8 28.04 1.24
3 4 8 27.73 1.22
-3 4 -8 24.59 1.19
3 4 8 29.21 1.29
-3 4 -8 30.2 1.37
3 -4 8 26.34 1.21
-3 4 -8 26.71 1.25
-3 4 -8 27.88 1.23
-3 4 -8 25.66 1.27
-3 4 -8 25.93 1.19
-3 -4 -8 26.95 1.29
3 4 9 15.33 0.97
3 4 9 15.37 0.93
-3 4 -9 15.57 0.97
-3 -4 -9 16.78 0.98
-3 4 -9 16.71 1.05
3 -4 9 17.05 0.98
-3 4 -9 16.98 0.94
-3 4 -9 15.5 0.92
-3 4 -9 16.66 0.97
-3 4 -9 15.22 0.92
-3 -4 -9 15.98 1.03
-3 4 -10 49.93 1.95
3 -4 10 48.61 1.89
-3 4 -10 50.24 1.84
-3 4 -10 49.28 1.87
-3 4 -10 55.35 2.01
3 4 10 50.02 1.84
-3 -4 -11 1.36 0.41
-3 4 -11 1.37 0.43
-3 4 -11 0.97 0.45
-3 4 -11 0.94 0.38
-3 4 -11 0.64 0.39
-3 -4 -11 0.98 0.38
3 -4 11 0.79 0.43
-3 -4 -11 1.38 0.47
-3 4 -12 12.15 0.97
3 4 12 11.82 0.92
-3 -4 -12 12.11 0.92
3 4 12 11.72 1
-3 4 -12 12.3 1.01
-3 4 -12 10.28 0.9
-3 4 -12 12.88 0.99
-3 -4 -12 11.25 0.94
3 -4 12 12.35 0.96
-3 -4 -12 11.34 0.97
3 4 13 3.31 0.56
-3 4 -13 3.01 0.58
-3 -4 -13 2.46 0.56
3 4 13 3.29 0.64
-3 4 -13 3.64 0.6
-3 -4 -13 3.44 0.6
3 -4 13 3.97 0.63
-3 4 -13 4.19 0.69
-3 4 -13 3.53 0.61
3 4 13 3.47 0.52
-3 -4 -13 2.87 0.59
-3 4 -14 56.38 2.31
-3 -4 -14 55.59 2.21
3 4 14 55.17 2.33
-3 4 -14 58.95 2.33
-3 4 -14 57.22 2.28
3 -4 14 51.97 2.22
-3 -4 -14 55.92 2.26
-3 -4 -14 59.05 2.33
3 4 14 53.67 2.09
-3 4 -14 53.49 2.21
-3 -4 -15 7.34 0.81
-3 4 -15 6.83 0.84
-3 4 -15 6 0.75
-3 4 -15 6.68 0.8
-3 4 -15 7.39 0.86
-3 -4 -15 7.64 0.84
3 -4 15 6.45 0.81
-3 -4 -15 6.01 0.82
3 4 15 6.92 0.74
-3 -4 -16 1.07 0.48
3 -4 16 0.93 0.58
3 -4 16 2.03 0.62
-3 4 -16 1.02 0.43
-3 4 -16 0.4 0.44
-3 4 -16 1.12 0.54
-3 -4 -16 0.84 0.45
3 -4 16 1.85 0.56
-3 -4 -16 1.37 0.55
3 4 16 1.16 0.44
-3 -4 -17 3.64 0.62
3 -4 17 4.14 0.8
-3 4 -17 4.16 0.68
3 -4 17 4.98 0.75
-3 4 -17 5.5 0.78
-3 -4 -17 4.18 0.73
-3 -4 -18 5.62 0.75
3 -4 18 5.4 0.88
3 -4 18 5.81 0.9
-3 4 -18 6.14 0.72
-3 4 -18 5.99 0.81
-3 4 -18 5.46 0.78
3 -4 18 6.34 0.81
-3 -4 -18 5.23 0.79
3 4 18 5.41 0.71
-3 -4 -19 35.81 1.69
3 -4 19 34.67 1.94
-3 4 -19 41.68 1.9
3 -4 19 32.37 1.73
-3 4 -19 41.1 1.86
-3 -4 -19 38.77 1.86
3 4 19 35.95 1.69
-3 -4 -19 39.62 1.86
3 -4 19 34.87 1.9
-3 4 -19 40.62 1.92
3 -4 20 2.2 0.61
-3 4 -20 2.62 0.56
-3 -4 -20 2.23 0.51
-3 -4 -20 2.64 0.58
3 4 20 2.21 0.49
3 4 20 1.98 0.51
-3 -4 -21 5.38 0.66
3 4 21 6.6 0.7
3 -4 21 5.79 0.79
-3 4 -21 8.05 0.82
3 -4 21 6.63 0.79
-3 4 -21 6.62 0.74
3 4 21 5.14 0.63
-3 -4 -21 7.4 0.74
-3 -4 -21 6.82 0.73
3 4 21 6.52 0.67
-3 -4 -22 15.6 0.92
-3 -4 -22 18.56 1.02
3 4 22 16.59 0.99
3 -4 22 16.63 1.14
3 -4 22 17.89 1.12
-3 4 -22 18.68 1.11
-3 4 -22 17.66 1.04
-3 4 -22 16.88 1.07
-3 -4 -22 17.13 1.03
3 4 22 17.46 0.97
3 4 22 16.63 0.95
-3 -4 -22 17.12 1.04
3 4 23 2.12 0.39
-3 -4 -23 1.61 0.36
-3 -4 -23 1.32 0.3
3 -4 23 0.65 0.38
-3 4 -23 1.99 0.42
-3 4 -23 1.54 0.42
-3 -4 -23 2.03 0.41
3 4 23 1.89 0.36
3 4 23 1.93 0.35
-3 -4 -23 1.67 0.39
3 -4 23 1.73 0.43
3 4 24 10.12 0.6
-3 -4 -24 9.64 0.61
-3 4 -24 11.33 0.67
-3 4 -24 10.82 0.68
-3 -4 -24 9.64 0.63
-3 5 25 2.38 0.31
-3 5 25 2.11 0.31
3 5 -25 2.27 0.31
-3 5 24 2.99 0.42
-3 5 24 3.95 0.43
3 5 -24 4 0.46
-3 5 24 3.05 0.38
-3 5 24 3.09 0.43
-3 5 23 0.04 0.34
-3 5 23 0.07 0.28
-3 5 23 0.38 0.33
3 5 -23 0.37 0.34
-3 -5 23 -0.24 0.32
3 5 -23 -0.16 0.34
-3 -5 23 0.08 0.32
-3 5 23 -0.03 0.25
-3 5 23 0.04 0.29
-3 5 22 0.09 0.38
3 5 -22 -0.25 0.41
-3 5 22 0.04 0.31
-3 5 22 0.36 0.37
3 5 -22 0.29 0.41
-3 5 22 0.34 0.29
-3 -5 22 0.1 0.36
-3 5 22 0.45 0.38
3 5 -22 -0.22 0.34
-3 -5 22 -0.15 0.36
-3 5 21 0.27 0.43
3 5 -21 0.34 0.45
-3 5 21 0.05 0.36
3 5 -21 0.15 0.33
-3 5 21 0.25 0.38
3 5 -21 0.5 0.4
-3 5 21 0.18 0.33
-3 -5 21 0.05 0.39
3 5 -20 38.39 1.73
-3 5 20 39.33 1.76
-3 5 19 17.34 1.23
3 5 -19 16.01 1.21
-3 5 19 17.9 1.16
3 5 -19 16.4 1.12
-3 5 19 14.93 1.16
3 5 -19 15.39 1.13
3 5 -19 15.84 1.2
-3 5 19 15.11 1.14
-3 -5 19 15.03 1.16
-3 5 19 16.67 1.16
3 5 -18 10.26 1
-3 5 18 9.85 0.96
3 5 -18 11.37 1.07
-3 5 18 10.76 0.94
3 5 -18 9.63 0.91
-3 5 18 11.36 0.96
-3 5 18 9.76 1
3 5 -18 11.39 1
-3 5 18 11.14 1.04
-3 -5 18 9.45 0.96
-3 5 18 8.9 0.92
-3 5 18 12.21 1.02
3 5 -17 29.89 1.5
-3 -5 17 27.31 1.63
-3 5 17 24.8 1.47
-3 5 17 26.8 1.59
3 5 -17 28.49 1.57
-3 5 17 27.43 1.6
-3 -5 17 29.11 1.63
3 5 -17 26.94 1.61
3 5 -17 28.86 1.65
-3 5 17 31.52 1.62
3 5 -16 37.84 1.92
3 5 -16 31.8 1.75
-3 5 16 33.92 1.7
3 5 -16 30.4 1.62
3 5 -16 32.16 1.63
-3 -5 16 31.21 1.76
-3 5 16 34.71 1.74
-3 5 16 31.65 1.68
-3 5 16 34.48 1.57
-3 5 16 33.69 1.7
-3 5 16 31.47 1.72
-3 -5 16 34.86 1.8
-3 5 16 36.27 1.82
-3 5 16 32.81 1.75
-3 5 16 31.19 1.66
3 5 -15 236.76 6.11
-3 5 15 235.11 5.99
3 5 -15 229.49 5.95
3 5 -15 231.8 5.9
-3 5 15 222.69 5.98
-3 5 15 221.17 5.97
-3 -5 15 233.01 6.2
-3 5 15 235.21 5.78
-3 5 15 242.76 6.16
-3 5 15 232.96 5.98
-3 -5 15 229.58 6.12
-3 5 15 239.96 6.17
-3 5 15 221.93 6.05
-3 5 15 229.7 6
3 5 -14 45.07 1.99
3 5 -14 40.49 1.93
-3 5 14 41.37 1.88
3 5 -14 41 1.86
-3 5 14 39.18 1.9
-3 -5 14 41.27 2
-3 5 14 41.14 1.77
-3 5 14 39.1 1.92
-3 5 14 42.96 2.01
-3 5 14 42.78 2.01
-3 5 14 40.9 1.83
-3 5 14 41.54 1.9
-3 5 14 38.1 1.9
3 5 -13 3.11 0.66
3 5 -13 4.44 0.68
-3 5 13 3.55 0.61
3 5 -13 5.23 0.67
-3 -5 13 2.48 0.58
3 5 -13 2.72 0.54
-3 -5 13 2.7 0.61
-3 5 13 3.39 0.55
-3 5 13 2.76 0.6
-3 5 13 3.41 0.65
-3 5 13 2.44 0.54
-3 5 13 1.84 0.56
-3 5 13 3.06 0.68
-3 5 13 2.99 0.56
-3 5 13 3.48 0.67
-3 5 13 3.05 0.62
3 5 -12 13.26 1.03
-3 5 12 11.63 0.97
3 5 -12 11.86 1.01
3 5 -12 11.06 0.97
-3 5 12 12.39 0.96
-3 -5 12 11.76 0.98
3 5 -12 12.41 0.94
3 5 -12 12.22 0.95
-3 -5 12 11.8 1.01
-3 5 12 12.35 0.92
-3 5 12 12.53 1.03
-3 5 12 12.01 1.01
-3 5 12 10.17 0.95
-3 5 12 11.46 1.03
-3 5 12 13.72 1.07
-3 5 12 11.4 1.01
-3 5 12 11.28 0.92
-3 5 12 12.17 0.99
-3 5 11 14.53 1.01
-3 5 11 16.05 1.11
3 5 -11 14.29 1.07
3 5 -11 15.99 1.09
3 5 -11 15.42 1
-3 -5 11 14.02 1.05
-3 5 11 15.58 1.02
-3 5 11 13.42 1.08
-3 5 11 14.7 0.98
-3 5 11 14.28 1.07
-3 -5 11 14.17 1.08
-3 5 11 14.35 1.09
-3 5 11 13.69 0.92
-3 5 11 14.06 1.03
3 5 -11 15.45 1.06
-3 5 11 14.06 1.11
-3 5 11 15.75 1.13
-3 5 11 12 0.95
-3 5 11 14.78 1.05
-3 5 11 14.81 1.11
3 5 -10 1.02 0.4
-3 5 10 0.76 0.33
-3 5 10 0.6 0.41
-3 5 10 0.6 0.33
3 5 -10 1.27 0.45
3 5 -10 0.72 0.33
-3 -5 10 0.49 0.39
-3 5 10 0.57 0.42
-3 -5 10 1.05 0.49
-3 5 10 0.48 0.38
-3 5 10 0.62 0.35
-3 5 10 0.17 0.39
-3 5 10 0.12 0.4
-3 5 10 0.85 0.41
3 5 -10 0.26 0.38
-3 5 10 0.69 0.44
-3 5 10 0.72 0.44
-3 5 10 0.64 0.47
-3 5 10 0.93 0.48
-3 5 10 0.4 0.35
-3 5 10 0.67 0.4
-3 5 9 53.97 2.07
3 5 -9 57.96 2.1
-3 -5 9 50.54 2.01
3 5 -9 54.69 2.05
3 5 -9 53.92 1.98
-3 -5 9 54.41 2.06
-3 5 9 56.18 2.12
-3 5 9 52.42 2.1
-3 5 9 53.68 1.96
-3 5 9 55.95 2.11
-3 5 9 56.8 2.16
-3 5 9 51.21 1.84
3 5 -9 54.37 2.03
-3 5 9 52.26 2.07
-3 5 9 54.71 2.14
-3 5 9 55.27 2.04
-3 5 9 58.32 2.03
-3 5 9 54.25 2.12
-3 5 8 0.04 0.3
-3 5 8 0.32 0.29
3 5 -8 0.4 0.33
-3 -5 8 0.2 0.35
-3 5 8 0.1 0.43
-3 5 8 0.28 0.35
-3 5 8 0.61 0.32
-3 5 8 0.04 0.31
-3 5 7 0.13 0.29
-3 -5 7 -0.04 0.3
-3 -5 7 0.19 0.35
3 5 -7 0.21 0.34
-3 5 7 0.09 0.31
-3 5 7 0.28 0.3
3 5 -7 0.26 0.35
-3 5 7 0.04 0.31
-3 5 7 0.14 0.33
-3 5 7 0.15 0.38
-3 5 7 0.13 0.3
-3 5 7 0.42 0.33
3 5 -6 16.46 0.98
-3 -5 6 16.97 0.95
-3 -5 6 17.43 1.03
-3 5 6 17.6 0.96
-3 5 6 17 1.02
3 5 -6 16.49 1
3 5 -6 16.48 0.99
3 5 -6 18.15 1.01
-3 5 6 17.3 1.06
-3 5 6 17.8 1.04
-3 5 6 14.58 0.94
-3 5 6 16.57 0.96
-3 5 6 16.43 0.99
-3 5 6 15.78 1.04
-3 5 6 16.99 0.96
-3 5 6 17.37 0.99
3 5 -6 18.59 1.01
-3 5 6 16.02 1.04
-3 5 6 18.25 1.01
-3 5 6 16.11 1.04
-3 5 6 17.26 0.94
-3 5 6 14.9 0.93
-3 5 6 13.68 0.98
-3 5 6 15.17 0.95
-3 5 6 17.14 1
-3 -5 5 6.62 0.59
-3 5 5 6.62 0.66
-3 5 5 4.72 0.55
-3 -5 5 5.05 0.6
3 5 -5 5.96 0.61
3 5 -5 6.09 0.63
3 5 -5 5.66 0.6
-3 5 5 5.99 0.62
-3 5 5 4.04 0.61
-3 5 5 4.93 0.64
-3 5 5 5.77 0.63
-3 5 5 5.96 0.62
-3 5 5 5.67 0.6
-3 5 5 5.26 0.64
-3 5 5 6.17 0.63
-3 5 5 5.15 0.57
-3 5 5 5.7 0.58
-3 5 5 5.11 0.65
3 5 -5 6.18 0.6
-3 5 5 4.87 0.61
-3 5 5 6.12 0.55
-3 5 5 5.34 0.6
-3 5 5 5.35 0.57
-3 5 5 5.43 0.61
-3 5 5 5.6 0.6
-3 5 5 5.2 0.65
-3 -5 4 518.35 10.85
-3 -5 4 514.83 10.74
-3 5 4 501.95 10.82
-3 5 4 492.1 10.67
3 5 -4 497.45 10.69
3 5 -4 502.01 10.79
3 5 -4 505.03 10.76
-3 5 4 515.67 10.96
-3 5 4 500.81 10.81
-3 5 4 505.85 10.73
-3 5 4 505.52 10.92
-3 5 4 502.77 10.78
-3 5 4 520.83 10.89
-3 5 4 496.36 10.75
3 5 -4 513.1 10.65
-3 5 4 509.57 10.66
-3 5 4 512.28 10.78
-3 5 4 498.1 10.56
-3 5 4 521.04 10.97
-3 5 4 478.18 10.53
-3 5 4 514.14 10.77
-3 5 4 499.68 10.89
-3 5 4 494.88 10.75
-3 5 4 508.87 10.82
-3 5 4 495.51 10.84
-3 -5 3 124.7 3.24
-3 5 3 118.96 3.27
3 5 -3 120.59 3.18
3 5 -3 119.16 3.24
3 5 -3 121.41 3.22
-3 5 3 120.64 3.31
-3 5 3 121.83 3.29
-3 5 3 122.64 3.23
-3 5 3 121.65 3.38
-3 5 3 121.47 3.39
-3 5 3 128.18 3.25
-3 5 3 119.14 3.22
-3 5 3 120.3 3.25
3 5 -3 115.55 3.15
-3 5 3 122.24 3.18
-3 5 3 121.01 3.27
-3 5 3 118.35 3.08
-3 5 3 119.73 3.31
3 5 -3 123.56 3.3
-3 5 3 122.23 3.25
-3 5 3 118.19 3.34
-3 5 3 118.05 3.22
-3 5 3 124.5 3.34
3 5 -2 24.66 1.09
-3 -5 2 23.49 1.05
3 5 -2 24.23 1.14
3 5 -2 22.72 1.13
3 5 -2 22.99 1.11
-3 5 2 28.22 1.39
-3 5 2 26.37 1.22
-3 5 2 26.37 1.17
-3 5 2 27.01 1.28
-3 5 2 27.97 1.25
-3 5 2 24.41 1.29
-3 5 2 25.79 1.25
-3 5 2 26.13 1.22
3 5 -2 24.82 1.11
-3 5 2 28.32 1.27
-3 5 2 28.35 1.21
-3 5 2 26.69 1.24
-3 5 2 25.87 1.31
3 5 -2 23.86 1.17
-3 5 2 26.22 1.25
-3 -5 2 24.81 1.14
-3 5 2 28.41 1.29
-3 5 2 23.62 1.17
-3 -5 1 372.86 7.83
3 5 -1 360.1 7.79
3 5 -1 381.08 7.99
3 5 -1 361.54 7.92
3 5 -1 371.4 7.91
3 5 -1 369.28 7.96
-3 5 1 359.65 8.11
-3 5 1 353.27 7.9
-3 5 1 353.52 8.02
-3 5 1 358.88 7.84
-3 5 1 365.2 7.92
-3 5 1 372.16 7.94
-3 5 1 346.47 7.99
-3 5 1 352.8 8.05
-3 5 1 347.68 7.95
-3 5 1 362.22 7.95
-3 5 1 356.95 7.88
3 5 -1 373.68 7.9
-3 5 1 362.89 7.97
-3 5 1 357.16 8.08
3 5 -1 379.8 8.01
-3 5 1 359.7 7.95
3 5 -1 373.31 7.82
-3 5 1 354.31 7.93
-3 -5 1 368.7 7.92
-3 5 1 338.73 7.77
-3 5 1 349.04 7.92
-3 5 1 361.61 7.89
-3 -5 0 24.87 1.11
3 5 0 26.72 1.14
3 5 0 25.93 1.17
3 5 0 25.06 1.12
-3 5 0 24.05 1.2
-3 5 0 23.69 1.21
-3 5 0 25.96 1.16
-3 5 0 24.54 1.12
-3 5 0 25.95 1.24
3 5 0 27.13 1.18
-3 5 0 25.93 1.17
-3 5 0 24.17 1.15
-3 5 0 24.93 1.13
-3 5 0 24.15 1.1
-3 5 0 24.04 1.17
-3 -5 0 24.67 1.14
3 5 0 28.52 1.22
-3 5 0 23.04 1.18
-3 5 0 24.83 1.11
3 5 0 29.35 1.14
-3 5 0 23.57 1.1
-3 5 0 25.47 1.16
-3 5 0 26.62 1.1
-3 5 -1 3.29 0.47
-3 5 -1 3.22 0.47
-3 -5 -1 4.1 0.47
-3 5 -1 2.63 0.39
3 5 1 3.66 0.45
3 5 1 3.27 0.45
3 5 1 4 0.5
-3 5 -1 3.82 0.51
-3 5 -1 3.45 0.53
3 5 1 2.76 0.45
-3 5 -1 3.29 0.52
-3 5 -1 4.29 0.54
-3 5 -1 2.75 0.54
-3 5 -1 5.11 0.55
-3 5 -1 3.34 0.5
3 5 1 3.73 0.5
-3 -5 -1 3.43 0.46
3 5 1 4.62 0.47
-3 5 -1 3.44 0.56
-3 5 -1 2.89 0.43
-3 -5 -1 3.89 0.46
-3 5 -1 3.01 0.43
-3 5 -1 2.9 0.45
-3 5 -1 3.1 0.45
-3 5 -2 427.95 9.03
3 5 2 408.35 8.94
-3 5 -2 412.25 8.92
3 5 2 418.68 9.11
-3 5 -2 413.71 9.23
3 5 2 418.39 8.98
-3 5 -2 401.02 9.09
-3 5 -2 410.71 9.21
-3 5 -2 425.29 9.1
-3 5 -2 436.27 9.1
-3 5 -2 435.22 9.05
-3 5 -2 432.54 9.12
-3 -5 -2 407.52 9.04
3 5 2 427.14 9
3 5 2 424.85 9.08
-3 5 -2 420.78 9.23
-3 5 -2 421.86 9.11
-3 5 -2 421.99 8.99
-3 -5 -2 412.78 9.03
-3 5 -2 412.75 8.91
3 5 3 11.01 0.8
-3 5 -3 12.24 0.76
-3 5 -3 11.51 0.73
3 5 3 10.58 0.7
-3 5 -3 11.2 0.76
-3 5 -3 11.87 0.79
3 5 3 10.03 0.69
-3 5 -3 11.69 0.74
-3 5 -3 12.3 0.79
-3 -5 -3 11.86 0.78
3 5 3 10.19 0.74
-3 5 -3 10.98 0.82
-3 5 -3 11.95 0.79
3 5 3 11.04 0.73
-3 5 -3 12 0.72
-3 5 -3 11.39 0.72
-3 -5 -3 11.64 0.77
-3 -5 -3 10.51 0.76
-3 5 -4 1.32 0.31
-3 5 -4 2.15 0.38
3 5 4 0.97 0.37
-3 5 -4 1.16 0.32
-3 5 -4 1.37 0.36
3 5 4 1.23 0.3
-3 5 -4 1.34 0.36
-3 5 -4 1.48 0.34
-3 5 -4 0.97 0.36
-3 5 -4 0.78 0.32
-3 5 -4 0.82 0.35
3 5 4 0.57 0.3
-3 5 -4 1.01 0.4
-3 5 -4 1.04 0.3
-3 -5 -4 1.35 0.37
-3 5 -5 0.57 0.27
3 5 5 0.13 0.32
3 5 5 0.61 0.34
-3 5 -5 0.17 0.26
3 5 5 0.39 0.33
-3 5 -5 0.52 0.32
-3 5 -5 0.07 0.25
-3 5 -5 0.65 0.32
-3 5 -5 0.67 0.32
-3 5 -5 0.2 0.27
3 5 5 -0.08 0.28
-3 5 -5 0.05 0.37
-3 -5 -5 0.37 0.31
-3 -5 -5 1.09 0.34
-3 5 -5 -0.03 0.23
-3 5 -6 3.01 0.48
-3 5 -6 3.79 0.45
-3 5 -6 2.57 0.46
-3 5 -6 3.42 0.46
-3 5 -6 3.18 0.42
3 5 6 2.89 0.47
-3 5 -6 2.86 0.4
3 5 6 2.84 0.52
-3 -5 -6 2.5 0.49
-3 -5 -6 2.36 0.44
-3 5 -7 135.67 3.68
-3 5 -7 128.87 3.65
-3 5 -7 136.6 3.55
3 5 7 135.48 3.63
-3 -5 -7 135.36 3.75
3 5 8 273.45 6.45
-3 5 -8 271.27 6.53
-3 5 -8 278.86 6.45
-3 5 -8 266.36 6.18
-3 5 -8 264.41 6.33
-3 5 -8 277.63 6.54
-3 -5 -8 254.63 6.45
3 5 9 32.2 1.53
3 5 9 32.97 1.51
3 5 9 32.11 1.46
-3 5 -9 33.48 1.62
-3 5 -9 31.11 1.5
-3 5 -9 32.71 1.47
-3 5 -9 35.75 1.63
-3 -5 -9 32.74 1.59
-3 -5 -9 32.99 1.54
3 5 10 91.6 2.92
-3 -5 -10 84.34 2.73
3 5 10 89.77 2.82
3 5 10 86.32 2.81
-3 5 -10 94.47 3.05
-3 5 -10 90 2.87
3 -5 10 85.3 2.82
-3 5 -10 90.05 2.8
3 -5 10 89.76 2.93
-3 5 -10 93.62 2.99
-3 -5 -10 93.66 3.04
-3 -5 -10 89.69 2.91
-3 5 -10 93.71 2.84
3 5 11 82.62 2.81
3 5 11 85.53 2.75
-3 5 -11 81.98 2.75
-3 5 -11 85.7 2.89
-3 5 -11 85.98 2.78
3 -5 11 81.32 2.76
-3 5 -11 83.27 2.66
-3 5 -11 86.53 2.89
3 -5 11 77.53 2.78
-3 5 -11 86.15 2.71
-3 -5 -11 83.84 2.83
-3 -5 -11 77.55 2.82
3 5 12 0.49 0.34
-3 5 -12 0.53 0.41
3 5 12 0.06 0.42
-3 5 -12 0.22 0.4
-3 5 -12 0.19 0.42
3 -5 12 0.56 0.43
-3 -5 -12 -0.06 0.41
-3 5 -12 0.2 0.33
-3 -5 -12 0.06 0.44
-3 5 -12 0.95 0.48
3 5 13 0.37 0.42
3 5 13 0.06 0.38
-3 5 -13 0.37 0.38
-3 5 -13 0.41 0.4
3 -5 13 -0.06 0.39
-3 5 -13 0.26 0.45
-3 -5 -13 0.27 0.46
-3 -5 -13 0.25 0.39
-3 5 -13 0.52 0.43
-3 5 -14 108.66 3.57
3 5 14 112.84 3.45
3 5 14 117.15 3.62
-3 5 -14 111.67 3.51
-3 5 -14 122.71 3.71
3 -5 14 113.02 3.63
-3 -5 -14 117.09 3.66
-3 -5 -14 112.91 3.68
-3 5 -14 117.5 3.68
3 5 15 24.89 1.48
-3 5 -15 26.68 1.52
-3 5 -15 27.74 1.57
-3 5 -15 24.39 1.44
3 -5 15 25.4 1.53
-3 -5 -15 28.96 1.59
-3 -5 -15 24.15 1.49
3 5 16 22.78 1.39
3 -5 16 21.81 1.55
-3 5 -16 21.53 1.34
3 -5 16 20.09 1.36
-3 5 -16 23.97 1.44
-3 -5 -16 21.2 1.36
3 5 17 21.85 1.35
-3 -5 -17 20.63 1.26
3 -5 17 19.5 1.5
-3 5 -17 22.39 1.38
3 -5 17 24.75 1.6
-3 5 -17 21.25 1.32
-3 5 -17 22.85 1.39
3 -5 17 22.51 1.39
-3 -5 -17 24.02 1.4
3 5 17 23.51 1.37
-3 -5 -17 22.2 1.4
3 5 18 6.84 0.76
3 -5 18 6.23 0.88
-3 5 -18 6.38 0.76
-3 -5 -18 7.06 0.79
-3 -5 -18 7.45 0.81
3 5 18 6.34 0.77
3 -5 18 6.03 0.85
-3 5 -18 7.86 0.79
-3 5 -18 7.47 0.87
-3 -5 -19 9.8 0.82
3 5 19 11.3 0.92
-3 5 -19 11.97 1
3 -5 19 10.3 1.01
3 -5 19 10.69 0.92
-3 5 -19 10.68 0.89
3 5 19 10.9 0.89
-3 -5 -19 11.9 0.97
-3 -5 -19 11.71 0.93
-3 -5 -20 6.95 0.65
3 5 20 6.6 0.69
3 -5 20 7.73 0.86
3 -5 20 7.33 0.81
-3 5 -20 7.23 0.77
3 -5 20 4.86 0.66
-3 5 -20 6.82 0.72
-3 -5 -20 6.55 0.71
3 5 20 5.64 0.58
3 5 20 6.57 0.69
-3 -5 -20 6.63 0.68
-3 -5 -21 13.34 0.83
3 5 21 14.95 0.92
3 -5 21 16.09 1.11
-3 5 -21 15.7 1
3 -5 21 14.47 1.03
-3 5 -21 16.42 1
-3 5 -21 13.73 0.92
-3 -5 -21 14.7 0.95
-3 -5 -21 12.75 0.87
3 5 21 14.5 0.91
3 5 22 6.5 0.57
-3 -5 -22 7.13 0.55
3 -5 22 7.83 0.74
-3 5 -22 7.65 0.64
-3 5 -22 7.8 0.64
-3 -5 -22 7.85 0.64
3 5 22 6.87 0.56
-3 -5 -22 6.11 0.56
3 -5 22 7.93 0.69
-3 -5 -23 1.7 0.26
3 5 23 1.91 0.32
-3 5 -23 1.75 0.32
-3 5 -23 2.03 0.35
-3 -5 -23 1.77 0.29
-3 6 23 4.56 0.45
-3 6 23 4.91 0.42
-3 -6 23 4.44 0.45
3 6 -23 4.62 0.45
-3 -6 23 5 0.47
-3 6 23 5.8 0.5
-3 6 22 0.75 0.35
3 6 -22 1.03 0.39
-3 6 22 0.86 0.3
-3 6 22 1.03 0.34
-3 6 22 0.69 0.32
-3 -6 22 1.35 0.38
3 6 -22 0.67 0.33
-3 6 22 0.52 0.26
-3 -6 22 0.91 0.33
-3 6 22 0.78 0.32
-3 6 21 9.2 0.69
-3 6 21 8.67 0.75
3 6 -21 9.04 0.78
-3 6 21 11.02 0.78
-3 6 21 9.38 0.76
3 6 -21 10.34 0.71
3 6 -21 9.07 0.74
-3 6 21 8.95 0.68
-3 -6 21 8.65 0.76
-3 6 21 9.74 0.75
-3 6 20 13.25 0.96
3 6 -20 12.8 0.97
-3 6 20 12.06 0.86
3 6 -20 10.6 0.76
-3 6 20 12.01 0.89
-3 6 20 12.77 0.93
3 6 -20 11.46 0.83
3 6 -20 11.5 0.89
-3 -6 20 11.93 0.93
-3 6 20 12.79 0.84
-3 6 20 12.29 0.88
-3 6 19 7.61 0.82
-3 6 19 8.75 0.78
3 6 -19 9.1 0.89
3 6 -19 7.49 0.7
-3 6 19 8.44 0.81
3 6 -19 9.22 0.78
-3 6 19 9.36 0.83
3 6 -19 8.17 0.8
-3 6 19 7.65 0.73
-3 -6 19 8.52 0.84
3 6 -18 62.8 2.27
-3 6 18 63.89 2.34
-3 6 17 -0.06 0.45
3 6 -17 0.07 0.46
-3 6 17 -0.06 0.38
3 6 -17 -0.06 0.44
3 6 -17 0.33 0.4
-3 6 17 0.06 0.45
-3 6 17 0.29 0.43
-3 -6 17 0.07 0.44
-3 6 17 -0.05 0.37
3 6 -17 -0.11 0.35
-3 6 17 0.77 0.47
-3 -6 17 0.2 0.4
-3 6 17 0.29 0.41
-3 6 16 14.87 1.18
3 6 -16 15.68 1.21
-3 6 16 15.57 1.12
3 6 -16 16.09 1.19
3 6 -16 14.9 1.1
-3 6 16 15.73 1.15
-3 6 16 14.5 1.14
-3 6 16 15.41 1.15
-3 6 16 16.02 1.06
-3 -6 16 15.23 1.21
3 6 -16 14.37 1.06
-3 -6 16 14.69 1.18
-3 6 16 14.49 1.07
-3 6 16 16.42 1.16
3 6 -15 18.51 1.22
-3 6 15 19.31 1.28
-3 -6 15 19.18 1.36
-3 6 15 17.97 1.15
-3 6 15 18.84 1.28
-3 6 15 18.64 1.29
3 6 -15 17.03 1.17
-3 6 15 17.78 1.2
-3 -6 15 19.78 1.36
-3 6 15 17.6 1.29
3 6 -15 20.2 1.34
-3 6 15 17.37 1.19
-3 6 14 2.51 0.64
-3 6 14 1.97 0.52
3 6 -14 1.57 0.55
-3 6 14 1.7 0.57
-3 6 14 1.9 0.58
-3 -6 14 2.12 0.6
-3 6 14 1.36 0.5
-3 6 14 0.55 0.5
3 6 -14 1.35 0.53
-3 6 14 1.38 0.52
-3 6 14 1.38 0.48
-3 6 13 13.28 1.11
3 6 -13 12.86 1.1
3 6 -13 12.06 1.05
-3 6 13 14.17 1.08
3 6 -13 13.74 1.08
-3 -6 13 11.79 1.05
-3 6 13 15.29 1.07
-3 6 13 13.62 1.08
-3 6 13 13.41 1.11
-3 -6 13 14.43 1.18
-3 6 13 12.47 1.1
-3 6 13 13.36 1.04
-3 6 13 14.22 1.07
-3 6 12 54.54 2.19
-3 6 12 56.89 2.33
3 6 -12 58.45 2.32
3 6 -12 53.09 2.25
-3 -6 12 54.36 2.26
3 6 -12 60.89 2.3
-3 6 12 54.11 2.29
-3 -6 12 55.32 2.36
-3 6 12 54.45 2.17
-3 6 12 55.23 2.35
-3 6 12 52.76 2.24
-3 6 12 51.19 2.03
-3 6 12 53.9 2.37
-3 6 12 51.78 2.14
-3 6 12 57.89 2.27
-3 6 11 28.94 1.56
3 6 -11 28.7 1.55
-3 6 11 27.87 1.47
3 6 -11 24.95 1.46
-3 -6 11 25.73 1.48
-3 6 11 26.83 1.54
-3 6 11 27.24 1.34
-3 6 11 25.57 1.49
-3 6 11 27.57 1.58
-3 -6 11 28.51 1.62
-3 6 11 27.33 1.43
-3 6 11 26.14 1.36
-3 6 11 26.1 1.6
-3 6 11 27.92 1.47
-3 6 11 27.79 1.49
-3 6 10 18.59 1.18
-3 6 10 17.12 1.23
3 6 -10 19.13 1.27
3 6 -10 19.7 1.23
3 6 -10 19.51 1.23
-3 -6 10 18.95 1.24
-3 6 10 19.8 1.28
-3 6 10 18.7 1.28
-3 6 10 17.85 1.1
-3 -6 10 15.55 1.2
-3 6 10 19.48 1.18
-3 6 10 19.31 1.33
-3 6 10 17.98 1.13
-3 6 10 19.06 1.33
-3 6 10 17.73 1.18
-3 6 10 18.82 1.2
-3 6 9 99.83 3.2
-3 -6 9 94.17 3.07
3 6 -9 102.17 3.11
-3 6 9 93.9 3.01
3 6 -9 96.52 3.11
-3 -6 9 95.32 3.13
-3 6 9 94.31 3.1
-3 6 9 91.84 3.13
-3 6 9 92.1 3.2
-3 6 9 100.02 3.17
-3 6 9 97.23 3.01
-3 6 9 92.42 2.88
-3 6 9 98.33 3.02
-3 6 9 94.13 3.23
-3 6 9 91.26 3.03
3 6 -9 94.3 2.99
-3 6 9 86.93 2.96
-3 6 9 100.33 3.08
-3 6 8 21.96 1.31
3 6 -8 22.43 1.28
3 6 -8 21.44 1.25
-3 -6 8 19.61 1.23
-3 6 8 21.55 1.23
3 6 -8 22.41 1.26
-3 -6 8 22.28 1.32
-3 6 8 21.55 1.32
-3 6 8 20.34 1.36
-3 6 8 21.44 1.21
-3 6 8 21.91 1.33
-3 6 8 20.47 1.26
-3 6 8 21.62 1.13
-3 6 8 22.85 1.32
-3 6 8 19.41 1.13
-3 6 8 20.36 1.16
-3 6 8 19.78 1.18
3 6 -8 21.72 1.21
-3 6 8 20.98 1.35
-3 6 8 21.75 1.24
-3 6 8 22 1.27
-3 6 8 20.32 1.21
-3 -6 7 35.54 1.54
3 6 -7 34.02 1.56
-3 6 7 36.04 1.67
3 6 -7 34.3 1.59
-3 6 7 35.11 1.57
-3 -6 7 35.37 1.63
3 6 -7 35.47 1.6
-3 -6 7 34.02 1.63
-3 6 7 35.55 1.73
-3 6 7 34.29 1.62
-3 6 7 34.36 1.65
-3 6 7 35.02 1.72
-3 6 7 36.2 1.6
-3 6 7 33.87 1.51
-3 6 7 34.95 1.65
-3 6 7 31.46 1.5
-3 6 7 34.04 1.57
-3 6 7 33.66 1.5
-3 6 7 33.69 1.69
3 6 -7 34.47 1.54
-3 6 7 34.87 1.59
-3 6 7 36.44 1.62
-3 6 7 34.61 1.56
-3 6 7 31.68 1.5
-3 -6 6 284.19 6.66
3 6 -6 284.98 6.73
-3 6 6 292.48 6.89
3 6 -6 281.53 6.77
-3 -6 6 276.69 6.79
3 6 -6 297.09 6.82
-3 -6 6 285.76 6.87
-3 6 6 281.2 6.93
-3 6 6 286.04 6.84
-3 6 6 282.62 6.85
-3 6 6 290.49 6.76
-3 6 6 280.87 6.84
-3 6 6 288.47 7.01
-3 6 6 289.98 6.7
-3 6 6 299.29 6.81
-3 6 6 299.08 6.82
-3 6 6 279.99 6.63
3 6 -6 289.97 6.69
-3 6 6 274.24 6.73
-3 6 6 275.26 6.93
-3 6 6 273.16 6.67
-3 6 6 284.21 6.76
-3 6 6 277.67 6.7
-3 -6 5 374.57 8.43
-3 6 5 380.89 8.64
-3 -6 5 366.34 8.56
3 6 -5 374.29 8.55
3 6 -5 367.66 8.41
3 6 -5 380.75 8.54
-3 6 5 373.35 8.59
-3 6 5 356.09 8.51
-3 6 5 388.82 8.66
-3 6 5 365.54 8.7
-3 6 5 379.51 8.51
-3 6 5 374.23 8.75
-3 6 5 378.12 8.47
-3 6 5 390.43 8.56
-3 6 5 380.47 8.43
-3 6 5 390.44 8.58
-3 6 5 378.49 8.72
-3 6 5 388.19 8.57
-3 6 5 385.81 8.73
-3 6 5 380.94 8.54
-3 6 5 357.91 8.48
-3 -6 4 381.03 8.66
3 6 -4 375.19 8.58
-3 6 4 385.89 8.68
-3 6 4 371.45 8.79
-3 6 4 387.04 8.58
-3 6 4 376.78 8.77
-3 6 4 386.38 8.72
-3 6 4 379.84 8.62
-3 6 4 389.84 8.62
-3 6 4 375.48 8.48
3 6 -4 376.64 8.48
-3 6 4 378.76 8.77
-3 6 4 384.63 8.63
-3 6 4 377.91 8.72
-3 6 4 387.75 8.59
-3 -6 3 108.48 3.22
3 6 -3 111.43 3.2
-3 6 3 110.05 3.16
-3 6 3 109.92 3.14
-3 6 3 113.45 3.29
-3 6 3 104.61 3.31
-3 6 3 108.8 3.24
-3 6 3 107.9 3.32
-3 6 3 108.39 3.21
-3 6 3 111.76 3.23
-3 6 3 107.41 3.19
-3 6 3 106.71 3.18
-3 6 3 107.85 3.32
-3 6 3 109.94 3.18
3 6 -2 5.14 0.64
-3 6 2 6.42 0.83
-3 6 2 7.84 0.86
-3 6 2 6.38 0.71
-3 6 2 6.77 0.72
-3 6 2 7.17 0.87
-3 6 2 7.78 0.77
-3 6 2 6.59 0.7
-3 6 2 6.07 0.72
-3 6 2 7.43 0.82
-3 6 2 6.57 0.69
-3 6 2 6.48 0.68
3 6 -1 61.73 2.19
-3 6 1 69.59 2.43
-3 6 1 62.03 2.34
-3 6 1 58.3 2.12
-3 6 1 64.89 2.22
-3 6 1 65.88 2.23
-3 6 1 64.87 2.28
-3 6 1 64.26 2.36
-3 6 1 63.29 2.23
-3 6 1 65.68 2.16
-3 6 1 63.52 2.2
3 6 0 183.03 4.54
-3 6 0 169.82 4.56
-3 6 0 168.41 4.62
-3 6 0 178.26 4.48
-3 6 0 171.81 4.43
-3 6 0 174.73 4.52
-3 6 0 176.63 4.63
-3 6 0 170.59 4.46
-3 6 0 168.18 4.35
-3 6 0 171.13 4.44
-3 6 -1 99.32 2.87
3 6 1 102.2 3.01
-3 6 -1 89.93 2.99
-3 6 -1 99.66 2.94
-3 6 -1 99.5 2.98
3 6 1 99.03 2.93
-3 6 -1 99.77 2.92
-3 6 -1 104.38 3.1
-3 6 -1 96.93 2.94
-3 6 -1 102.82 2.87
-3 -6 -1 91.78 2.75
-3 6 -2 18.22 0.98
3 6 2 19.26 1.14
-3 6 -2 17.12 1.04
-3 6 -2 16.55 1
-3 6 -2 18.68 1.09
-3 6 -2 17.6 1.11
-3 6 -2 18.15 1.07
-3 6 -2 19.72 1.03
-3 -6 -2 18.34 1
-3 6 -3 4.42 0.53
3 6 3 4.31 0.59
-3 6 -3 3.36 0.48
-3 6 -3 3.78 0.55
-3 6 -3 3.12 0.52
-3 6 -3 3.36 0.53
-3 6 -3 3.74 0.6
-3 6 -3 4 0.48
-3 -6 -3 4.58 0.54
-3 6 -4 88.43 2.69
-3 6 -4 89.78 2.74
3 6 4 92.03 2.88
-3 6 -4 95.74 2.91
-3 6 -4 94.85 2.83
-3 6 -4 90.69 2.71
-3 6 -4 92.23 2.83
-3 6 -4 87.72 2.78
-3 6 -4 91.9 2.73
3 6 4 92.46 2.78
-3 6 -4 91.07 2.83
-3 -6 -4 89.17 2.75
-3 6 -4 90.79 2.93
3 6 4 91.71 2.66
-3 -6 -4 88.49 2.74
-3 6 -5 148.13 3.92
-3 6 -5 154.36 4.06
3 6 5 152.66 4.16
-3 6 -5 155.09 4.18
-3 6 -5 148.62 4.04
-3 6 -5 149.84 4.07
-3 6 -5 152.97 3.96
-3 6 -5 149.06 3.93
-3 6 -5 152.87 4.07
-3 -6 -5 149.86 4.03
-3 6 -5 154.52 4.26
3 6 5 150.26 4.03
-3 -6 -5 149.67 4.04
3 6 5 153.17 3.97
3 6 6 61.67 2.33
-3 6 -6 66.44 2.31
3 6 6 63.28 2.34
-3 6 -6 69.58 2.44
-3 6 -6 66.65 2.36
-3 6 -6 68.81 2.33
-3 6 -6 63.35 2.25
-3 6 -6 70.84 2.32
-3 -6 -6 69.61 2.31
-3 6 -6 65.19 2.41
3 6 6 66.26 2.29
-3 -6 -6 65.43 2.24
3 6 6 64.76 2.22
-3 -6 -6 62 2.27
3 6 7 57.15 2.23
-3 6 -7 63.67 2.34
-3 6 -7 59.15 2.21
-3 6 -7 62.36 2.29
-3 6 -7 62.64 2.22
-3 6 -7 61.4 2.25
-3 6 -7 60.57 2.14
-3 -6 -7 61.57 2.19
3 6 7 61.29 2.19
-3 6 -7 63.46 2.37
-3 -6 -7 58.77 2.21
-3 -6 -7 56.6 2.12
3 6 7 62.14 2.18
3 6 8 3.18 0.6
3 6 8 3.51 0.59
-3 6 -8 3.18 0.61
-3 6 -8 4.64 0.63
-3 6 -8 3.23 0.57
-3 6 -8 3.65 0.53
-3 6 -8 3.08 0.6
-3 -6 -8 3.09 0.53
3 6 8 3.5 0.55
-3 -6 -8 3.66 0.57
3 6 9 0.54 0.43
3 6 9 -0.06 0.38
-3 6 -9 -0.06 0.43
-3 6 -9 -0.06 0.4
-3 6 -9 0.38 0.36
-3 6 -9 0.19 0.42
-3 6 -9 0.57 0.4
3 6 9 0.05 0.4
-3 -6 -9 1.93 0.48
-3 -6 -9 0.53 0.36
3 6 10 21.4 1.27
3 6 10 20.59 1.32
-3 6 -10 22.93 1.4
-3 6 -10 20.88 1.3
-3 6 -10 21.9 1.27
3 -6 10 22.13 1.33
-3 6 -10 22.65 1.39
-3 -6 -10 21.11 1.24
-3 -6 -10 19.99 1.29
3 6 10 19.09 1.22
-3 6 -10 23.33 1.32
3 6 11 3.76 0.67
3 6 11 3.94 0.63
-3 6 -11 3.31 0.62
-3 6 -11 3.94 0.65
-3 6 -11 3.3 0.54
3 -6 11 3.27 0.6
-3 6 -11 6.12 0.77
-3 -6 -11 4.31 0.64
-3 -6 -11 3.34 0.57
-3 6 -11 4.02 0.61
3 6 11 4.04 0.63
3 6 12 53.04 2.12
3 6 12 54.13 2.23
-3 6 -12 51.64 2.13
-3 6 -12 55.79 2.28
3 -6 12 51.2 2.19
-3 6 -12 52.56 2.09
-3 -6 -12 52.73 2.14
3 6 12 53.85 2.17
-3 -6 -12 51.08 2.19
-3 6 -12 54.27 2.3
3 6 13 9.72 0.95
3 6 13 8.35 0.84
3 -6 13 9.55 0.92
-3 6 -13 8.63 0.91
-3 -6 -13 9.15 0.89
-3 -6 -13 8.91 0.93
3 6 13 8.48 0.88
-3 6 -13 8.47 0.9
3 6 14 143.19 4.07
3 6 14 145.73 4.24
-3 6 -14 150.96 4.31
3 -6 14 138.12 4.2
-3 -6 -14 146.16 4.17
3 6 15 22.84 1.41
3 -6 15 26.16 1.62
-3 6 -15 25.81 1.49
3 -6 15 24.67 1.44
-3 6 -15 29.98 1.57
3 6 15 24.91 1.43
-3 -6 -15 26.46 1.5
-3 -6 -15 23.53 1.37
3 6 16 130.93 3.9
3 -6 16 134.36 4.27
-3 6 -16 133.76 3.98
3 6 16 144.77 3.98
-3 -6 -16 135.67 3.97
-3 6 -16 137.84 3.98
3 -6 16 123.79 3.88
-3 6 -17 108.83 3.32
-3 6 -17 110.89 3.37
3 -6 17 109.41 3.54
3 -6 17 100.66 3.23
-3 -6 -17 102.89 3.25
-3 -6 -17 98.91 3.1
3 6 17 105.07 3.23
3 6 18 0.55 0.38
3 -6 18 0.06 0.44
3 -6 18 0.13 0.45
-3 6 -18 0.31 0.41
-3 6 -18 0.38 0.36
-3 6 -18 0.3 0.36
3 -6 18 -0.1 0.38
-3 -6 -18 -0.1 0.38
-3 -6 -18 0.05 0.32
3 6 18 0.25 0.4
3 6 19 1.44 0.43
3 6 19 0.98 0.37
3 -6 19 1.57 0.5
-3 6 -19 1.26 0.45
3 -6 19 0.97 0.51
-3 6 -19 1.53 0.44
3 -6 19 1.56 0.42
-3 -6 -19 1.03 0.41
3 6 19 0.88 0.4
-3 -6 -19 1.99 0.4
3 6 20 2.85 0.46
3 -6 20 4.76 0.58
3 6 20 2.99 0.45
3 6 20 3.01 0.43
3 -6 20 4.23 0.61
3 6 20 2.9 0.47
-3 6 -20 3.05 0.42
-3 6 -20 2.48 0.43
3 -6 20 3.46 0.49
-3 -6 -20 3.19 0.44
3 6 20 3.34 0.48
-3 -6 -20 3 0.47
3 6 21 20.33 0.97
3 -6 21 23.33 1.13
-3 6 -21 24.5 1.01
3 6 21 21.79 0.89
3 -6 21 24.73 1.19
-3 -6 -21 24.45 1.04
-3 -6 -21 24.59 0.94
3 6 21 23.17 1.01
3 6 21 24.34 1.03
-3 6 -21 26.07 1.07
-3 6 -22 22.41 0.88
3 6 22 20.6 0.86
3 -6 22 22.09 0.99
-3 7 22 0.06 0.18
-3 7 22 0.06 0.19
-3 7 21 5.81 0.46
-3 7 21 6.82 0.54
-3 -7 21 5.78 0.56
3 7 -21 5.88 0.47
-3 7 21 5.11 0.44
-3 -7 21 5.8 0.52
3 7 -21 6.6 0.54
-3 7 20 22.16 1.08
3 7 -20 21.17 1.06
-3 7 20 19.48 1
-3 7 20 21.14 0.97
3 7 -20 18.81 0.93
-3 -7 20 19.26 1.04
-3 7 20 19.71 0.91
-3 7 20 21.42 0.98
-3 7 20 19.54 0.96
-3 7 19 9.28 0.77
3 7 -19 8.55 0.74
-3 7 19 8.38 0.69
-3 7 19 8.14 0.72
3 7 -19 9.16 0.69
3 7 -19 8.28 0.69
-3 7 19 7.69 0.65
-3 -7 19 7.83 0.74
-3 7 19 9.03 0.71
-3 7 19 7.93 0.67
-3 7 18 10.9 0.88
3 7 -18 11.46 0.89
-3 7 18 10.41 0.85
-3 7 18 11.09 0.76
-3 7 18 11.51 0.85
3 7 -18 9.1 0.77
-3 -7 18 12.54 0.93
3 7 -18 10.37 0.8
-3 7 18 11.17 0.82
-3 7 18 12.07 0.85
-3 7 17 72.6 2.54
3 7 -17 74.55 2.56
-3 7 17 73.01 2.41
-3 7 17 69.28 2.44
-3 -7 17 67.04 2.54
-3 7 17 74.16 2.35
-3 7 17 72.37 2.45
-3 -7 17 71.67 2.56
3 7 -17 71.67 2.43
-3 7 17 75.7 2.44
-3 7 17 77.06 2.48
-3 7 16 58.48 2.16
-3 7 16 55.05 2.13
-3 7 16 60.58 2.15
3 7 -16 61.63 2.23
3 7 -16 57.23 2.17
-3 7 16 60.72 2.21
3 7 -15 16.71 1.15
-3 7 15 18.47 1.25
3 7 -15 19.51 1.27
-3 7 15 17.16 1.19
-3 7 15 17.75 1.11
-3 7 15 15.25 1.13
-3 -7 15 17.06 1.25
3 7 -15 20.16 1.23
-3 7 15 17.06 1.12
-3 -7 15 17.99 1.28
-3 7 15 17.13 1.15
-3 7 14 30.98 1.65
-3 7 14 27.09 1.47
3 7 -14 29.08 1.54
3 7 -14 28.89 1.55
-3 7 14 32.67 1.66
-3 7 14 27.76 1.54
-3 7 14 29 1.56
-3 -7 14 27.13 1.62
-3 7 14 30.35 1.51
-3 7 14 30.78 1.54
-3 -7 14 29.78 1.69
-3 7 14 30.32 1.54
-3 7 13 0.88 0.48
3 7 -13 1.58 0.52
-3 7 13 1.53 0.54
3 7 -13 1.41 0.52
-3 -7 13 0.97 0.46
-3 7 13 1.53 0.58
-3 7 13 1.87 0.58
-3 -7 13 0.85 0.5
-3 7 13 1.66 0.5
-3 7 13 0.76 0.48
-3 7 13 1.64 0.44
-3 7 13 1.66 0.51
-3 7 13 1.79 0.54
3 7 -12 16.71 1.19
-3 7 12 15.55 1.17
-3 7 12 15.36 1.18
-3 7 12 15.08 1.18
-3 -7 12 16.01 1.26
-3 7 12 16.03 1.02
-3 7 12 15.07 1.22
-3 7 12 15.56 1.11
-3 7 12 14.07 1.02
-3 7 12 14.97 1.01
-3 7 12 16.13 1.15
-3 7 12 15.78 1.2
-3 7 12 15.55 1.12
3 7 -12 17.69 1.23
3 7 -12 14.8 1.1
3 7 -11 0.06 0.42
-3 7 11 0.2 0.45
3 7 -11 0.68 0.45
-3 7 11 0.06 0.39
3 7 -11 -0.12 0.49
-3 -7 11 -0.6 0.44
-3 7 11 0.2 0.47
-3 7 11 0.36 0.36
-3 7 11 -0.15 0.55
-3 7 11 0.07 0.46
-3 7 11 -0.06 0.43
-3 -7 11 0.43 0.48
-3 7 11 0.13 0.45
-3 7 11 -0.21 0.37
-3 7 11 -0.06 0.4
-3 7 11 0.37 0.39
3 7 -10 17.8 1.19
-3 7 10 20 1.33
3 7 -10 20.29 1.28
-3 -7 10 17.87 1.27
3 7 -10 18.24 1.23
-3 7 10 17.81 1.27
-3 7 10 17.43 1.34
-3 7 10 17.2 1.3
-3 7 10 19.68 1.32
-3 -7 10 17.02 1.3
-3 7 10 19.33 1.17
-3 7 10 18.19 1.2
-3 7 10 19.35 1.17
-3 7 10 18.9 1.22
-3 7 10 16.14 1.16
-3 7 10 19.57 1.26
-3 7 9 231.09 6.16
3 7 -9 235.03 6.07
3 7 -9 240.87 6.03
-3 -7 9 237.42 6.18
-3 7 9 244.78 6.28
-3 -7 9 239.19 6.28
-3 7 9 238.29 6.15
-3 7 9 238.72 5.93
-3 7 9 239.15 6.06
-3 7 9 246.48 6.19
-3 7 9 238.15 6.32
-3 7 9 225.46 5.88
-3 7 9 239.1 5.92
-3 7 9 241.93 6.06
-3 7 9 240.76 6.11
-3 7 9 236.63 6.05
3 7 -8 0.95 0.43
-3 7 8 -0.07 0.48
-3 -7 8 0.49 0.45
-3 7 8 0.65 0.45
3 7 -8 0.41 0.45
-3 -7 8 0.19 0.45
-3 7 8 0.41 0.53
-3 7 8 0.06 0.44
-3 7 8 0.33 0.35
-3 7 8 0.45 0.38
-3 7 8 0.41 0.47
-3 7 8 0.72 0.59
-3 7 8 0.64 0.5
-3 7 8 1.12 0.45
-3 7 8 0.53 0.42
-3 7 8 0.97 0.51
-3 7 8 0.18 0.4
-3 -7 7 2.84 0.56
-3 7 7 1.99 0.52
3 7 -7 2.48 0.57
-3 -7 7 1.78 0.55
-3 7 7 1.83 0.58
-3 7 7 2.2 0.56
-3 7 7 2.71 0.52
-3 7 7 2.35 0.52
-3 7 7 1.63 0.61
-3 7 7 2.63 0.57
-3 7 7 1.7 0.54
-3 7 7 2.51 0.52
-3 7 7 3.13 0.56
-3 7 7 2.81 0.6
-3 7 7 2.54 0.54
-3 -7 6 21.42 1.31
3 7 -6 22.69 1.31
-3 -7 6 20.93 1.22
-3 -7 6 20.35 1.32
-3 7 6 19.28 1.36
-3 7 6 21.51 1.34
-3 7 6 22.29 1.44
-3 7 6 23.27 1.27
-3 7 6 23.32 1.32
-3 7 6 24.89 1.35
-3 7 6 22.82 1.39
-3 7 6 21.38 1.3
-3 7 6 25.56 1.34
-3 7 6 23.27 1.35
-3 7 6 21.59 1.31
-3 7 6 24.12 1.37
-3 7 6 23.34 1.32
-3 -7 5 0.35 0.39
-3 -7 5 0.1 0.31
-3 7 5 -0.12 0.39
3 7 -5 -0.16 0.39
3 7 -5 0.29 0.43
-3 7 5 -0.12 0.45
-3 7 5 -0.13 0.53
-3 7 5 -0.16 0.4
-3 7 5 -0.34 0.62
-3 7 5 0.31 0.39
-3 7 5 -0.11 0.42
-3 7 5 0.06 0.49
-3 7 5 0.06 0.38
-3 7 5 -0.21 0.47
-3 7 5 -0.41 0.5
-3 7 5 0.06 0.47
-3 7 5 -0.17 0.38
-3 7 5 0.22 0.35
-3 7 5 0.44 0.39
-3 -7 4 47.84 1.91
-3 -7 4 51.7 2.08
3 7 -4 47.12 1.95
3 7 -4 48.25 2.01
-3 7 4 51.67 2.16
-3 7 4 50.06 2.19
-3 7 4 52.78 2.02
-3 7 4 51.01 2.03
-3 7 4 54.12 2.06
-3 7 4 50.9 2.08
-3 7 4 49.02 1.97
-3 7 4 53.95 2.1
-3 7 4 46.7 2.01
-3 7 4 48.23 2.14
-3 7 4 50.52 2.02
-3 7 4 50.06 2.03
-3 7 4 48.96 2.03
3 7 -3 40.7 1.79
-3 -7 3 43.49 1.79
-3 -7 3 41.11 1.83
3 7 -3 42.3 1.84
-3 7 3 43.81 1.94
-3 7 3 42.01 1.8
-3 7 3 40.59 1.79
-3 7 3 42.43 1.83
-3 7 3 40.58 1.95
-3 7 3 45.18 1.9
3 7 -3 40.39 1.77
-3 7 3 45.57 1.84
-3 7 3 42.58 1.85
-3 7 3 43.83 1.87
-3 7 3 42.62 1.95
-3 7 3 42.88 1.81
-3 7 3 40.42 1.8
-3 7 3 41.85 1.87
-3 -7 2 15.48 1.06
-3 -7 2 17.39 1.2
-3 7 2 32.75 1.74
-3 7 2 23.41 1.35
-3 7 2 32.32 1.69
-3 7 2 21.8 1.31
-3 7 2 24.22 1.33
-3 7 2 21.27 1.3
-3 7 2 27.09 1.43
3 7 -2 15.76 1.09
-3 7 2 24.17 1.36
-3 7 2 24.87 1.44
-3 7 2 22.76 1.4
-3 7 2 26.68 1.45
-3 7 2 23.23 1.4
-3 7 2 24.83 1.36
-3 -7 1 141.61 3.91
-3 7 1 151.3 4.06
3 7 -1 142.85 4.06
-3 7 1 150.26 4.08
-3 7 1 139.79 4.15
-3 7 1 148.51 4.09
-3 7 1 144.31 4.12
3 7 -1 145.08 4.02
-3 7 1 145.04 4.07
-3 7 1 143.78 4.04
-3 7 1 146.84 4.23
-3 7 1 141.4 3.93
-3 7 1 141.1 4.15
-3 -7 0 10.23 0.85
-3 7 0 10.04 0.83
3 7 0 9.47 0.9
3 7 0 9.9 0.89
-3 7 0 8.45 0.82
-3 7 0 8.34 0.81
-3 7 0 8.27 0.84
-3 7 0 9.8 0.88
3 7 0 9.96 0.85
-3 7 0 10.3 0.96
-3 7 0 9.75 0.86
-3 7 0 8.08 0.74
-3 7 0 10.34 0.95
-3 7 -1 7.53 0.79
3 7 1 8.47 0.85
3 7 1 8.46 0.81
-3 7 -1 8.36 0.83
-3 7 -1 10.5 0.94
3 7 1 8.2 0.81
-3 7 -1 10.76 0.97
-3 7 -1 8.11 0.79
-3 7 -1 8.41 0.95
-3 7 -1 9.85 1.04
-3 7 -1 9.46 0.82
3 7 2 238.98 5.9
-3 7 -2 238.74 5.87
-3 7 -2 231.47 5.84
-3 7 -2 233.45 5.73
-3 7 -2 224.8 5.79
-3 7 -2 233.85 5.88
3 7 2 228.23 5.81
-3 7 -2 230.14 5.76
3 7 2 231.39 5.73
-3 7 -2 235.15 6.01
-3 7 -2 228.1 5.79
-3 7 -2 230.77 5.71
3 7 3 316.39 7.56
-3 7 -3 315.65 7.46
-3 7 -3 332.12 7.6
-3 7 -3 312.59 7.47
-3 7 -3 318.75 7.53
-3 7 -3 317.3 7.37
-3 7 -3 315.17 7.54
-3 7 -3 318.23 7.42
3 7 3 319.44 7.52
-3 7 -3 328.19 7.73
3 7 3 317.41 7.41
-3 7 -3 308.39 7.45
-3 7 -3 301.69 7.3
-3 7 -4 1.77 0.51
3 7 4 2.05 0.6
-3 7 -4 1.94 0.45
-3 7 -4 2.24 0.54
-3 7 -4 2.5 0.61
-3 7 -4 2.85 0.6
-3 7 -4 1.8 0.49
3 7 4 2.71 0.59
-3 7 -4 1.45 0.56
3 7 4 2.73 0.55
-3 7 -4 2.56 0.51
-3 7 -4 2.12 0.47
-3 7 -5 185.09 4.91
-3 7 -5 176.25 4.79
-3 7 -5 179.2 4.79
-3 7 -5 180.53 4.83
-3 7 -5 176.38 4.64
3 7 5 181 4.77
-3 7 -5 187.23 5.02
-3 7 -5 183.62 4.87
3 7 5 178.33 4.89
-3 7 -6 46.29 1.94
-3 7 -6 47.97 2.01
-3 7 -6 45.34 1.88
-3 7 -6 45.63 1.96
-3 7 -6 43.01 1.99
3 7 6 41.69 1.85
-3 7 -6 43.71 1.95
3 7 6 43.54 1.95
-3 -7 -7 0.83 0.41
3 7 7 1.42 0.49
-3 7 -7 1.8 0.52
-3 7 -7 1.59 0.53
-3 7 -7 1.41 0.48
-3 7 -7 0.97 0.41
-3 7 -7 1.25 0.5
-3 7 -7 1.29 0.56
3 7 7 2.01 0.5
3 7 7 1.65 0.46
-3 7 -8 240.28 6.13
3 7 8 238.15 6.08
-3 7 -8 241.56 6.1
-3 7 -8 243.74 6.04
-3 7 -8 219.62 5.77
-3 7 -8 247.85 6.19
3 7 8 234.04 5.93
3 7 8 240.31 5.89
-3 7 -8 252.19 6.13
-3 -7 -8 216.49 5.82
-3 7 -9 98.14 3.25
3 7 9 96.65 3.2
-3 7 -9 98.4 3.22
-3 7 -9 98.74 3.14
-3 7 -9 102.02 3.29
3 7 9 93.14 3.07
-3 -7 -9 94.26 3.07
3 7 9 92.64 3.03
-3 7 -9 99.53 3.2
-3 7 -10 0.53 0.48
3 7 10 0.44 0.48
-3 7 -10 -0.12 0.44
-3 7 -10 0.62 0.42
3 7 10 0.64 0.45
3 -7 10 -0.06 0.36
-3 7 -10 0.26 0.48
-3 7 -10 0.12 0.38
3 7 11 13.81 1.12
-3 7 -11 17.95 1.21
-3 7 -11 17.82 1.12
3 -7 11 15.37 1.12
-3 7 -11 15.87 1.18
3 7 11 15.11 1.09
-3 7 -11 15.56 1.1
3 7 12 2.91 0.61
-3 7 -12 3.41 0.63
3 7 12 2.87 0.55
-3 7 -12 3.07 0.62
3 -7 12 3.83 0.62
-3 -7 -12 1.89 0.5
3 7 12 3.76 0.61
-3 7 -12 2.1 0.51
-3 7 -12 3.43 0.68
3 7 12 3 0.61
3 7 13 -0.18 0.42
-3 7 -13 -0.13 0.44
3 7 13 -0.12 0.44
-3 7 -13 0.21 0.36
3 7 13 0.72 0.46
-3 -7 -13 0.06 0.36
-3 7 -13 0.18 0.49
3 7 13 0.5 0.44
3 -7 13 0.18 0.4
-3 7 -14 373.25 8.87
-3 7 -14 388.01 8.76
3 7 14 366.36 8.7
-3 -7 -14 378.86 8.71
3 7 14 393.41 8.74
3 7 15 86.71 2.84
-3 7 -15 92.28 2.97
3 7 15 88.37 2.83
-3 7 -15 88.26 2.83
-3 7 -15 92.14 2.89
3 7 15 89.62 2.81
3 -7 15 81.09 2.77
3 7 15 87.42 2.8
-3 -7 -15 87.8 2.8
3 -7 15 84.97 3.02
-3 7 -16 29.48 1.45
3 -7 16 29.37 1.57
-3 7 -16 28.94 1.39
3 7 16 27.62 1.36
3 -7 16 26.96 1.35
-3 7 -16 29.24 1.41
3 7 16 27.93 1.36
-3 -7 -16 28.43 1.36
3 7 16 27.08 1.35
3 -7 16 27.13 1.51
-3 7 -17 3.84 0.57
3 7 17 4.31 0.56
3 -7 17 3.2 0.58
3 -7 17 2.49 0.55
3 -7 17 2.93 0.49
-3 7 -17 4.26 0.57
3 7 17 4.26 0.55
3 7 17 3.13 0.5
-3 -7 -17 2.67 0.48
3 -7 18 15.63 1.01
3 7 18 13.7 0.81
3 7 18 14.03 0.83
3 -7 18 15.94 1
-3 7 -18 12.98 0.83
3 7 18 14.95 0.86
3 -7 18 12.12 0.79
3 7 18 14.75 0.87
-3 -7 -18 14.69 0.85
-3 7 -18 12.74 0.76
-3 -7 -19 12.84 0.71
3 -7 19 11.78 0.82
3 7 19 13.77 0.75
3 -7 19 12.6 0.83
-3 7 -19 13.51 0.76
3 7 19 14.37 0.77
3 -7 19 12.09 0.71
3 7 19 14.27 0.77
3 7 20 0.35 0.2
3 -7 20 -0.09 0.28
-3 7 -20 0.25 0.25
3 7 20 0.21 0.23
-3 7 -20 0.18 0.21
-3 -7 -20 0.23 0.22
-3 8 19 96.22 2.42
-3 -8 19 93.26 2.48
3 8 -19 88.08 2.36
-3 8 18 1.2 0.29
3 8 -18 1.44 0.36
-3 8 18 1.49 0.31
-3 -8 18 0.68 0.36
-3 8 18 1 0.31
-3 8 18 0.93 0.34
-3 8 18 1.12 0.32
3 8 -17 13.78 0.85
-3 8 17 11.37 0.73
-3 8 17 12.91 0.78
-3 8 17 12.86 0.83
3 8 -17 12.49 0.81
-3 8 17 11.55 0.8
-3 8 17 12.1 0.77
-3 -8 17 13.78 0.89
-3 8 17 13.24 0.79
-3 8 17 12.71 0.8
-3 8 16 7.12 0.66
3 8 -16 7.92 0.72
-3 8 16 7.89 0.68
-3 -8 16 7.88 0.74
-3 8 16 8.14 0.72
-3 8 16 8.66 0.73
-3 8 16 6.5 0.64
-3 -8 16 7.9 0.77
-3 8 16 9.46 0.71
-3 8 16 8.34 0.7
3 8 -15 61.71 2.17
-3 -8 15 61.28 2.27
-3 8 15 64.39 2.14
-3 8 15 61.94 2.15
-3 8 15 65.19 2.24
3 8 -15 58.45 2.13
-3 8 15 68.53 2.24
-3 8 15 62.88 2.13
-3 -8 15 61.89 2.3
-3 8 15 65.17 2.2
-3 8 15 63.34 2.12
3 8 -14 61.32 2.21
-3 8 14 55.14 2.13
-3 8 14 61.55 2.23
-3 -8 14 60.66 2.32
-3 8 14 63.54 2.17
-3 8 14 57.38 2.15
3 8 -14 66.63 2.28
-3 8 14 60.18 2.18
-3 8 14 64.01 2.21
-3 -8 14 62.57 2.35
-3 8 14 60.28 2.14
-3 8 14 64.37 2.23
3 8 -13 -0.05 0.4
-3 8 13 0.18 0.29
3 8 -13 0.48 0.4
3 8 -13 0.52 0.33
-3 8 13 0.1 0.37
-3 8 13 0.25 0.35
-3 8 13 0.54 0.37
-3 8 13 -0.05 0.41
-3 -8 12 7.86 0.82
3 8 -12 8.25 0.83
-3 8 12 8.95 0.81
-3 8 12 9.59 0.88
-3 -8 11 135.12 3.97
3 8 -11 141.82 3.97
3 8 -11 129.07 3.7
-3 8 11 127.97 3.96
-3 8 11 137.56 3.76
-3 -8 11 133.39 4.08
-3 8 11 135.74 3.89
-3 8 11 138.66 3.98
-3 8 11 134.69 3.98
-3 8 11 122.76 3.64
-3 8 11 135.38 3.83
-3 8 11 135.86 3.92
-3 8 11 141.72 3.96
-3 8 11 136.08 3.85
-3 8 11 139.56 3.94
3 8 -10 9.75 0.89
3 8 -10 11.48 0.98
-3 -8 10 8.87 0.9
-3 -8 10 11.45 1.04
-3 8 10 10.12 0.91
-3 8 10 9.57 0.83
-3 8 10 9.91 0.92
-3 8 10 10.71 1
-3 8 10 10.37 0.95
-3 8 10 11.85 0.95
-3 8 10 10.01 0.84
-3 8 10 10.22 0.94
-3 8 10 9.58 0.9
-3 8 10 9.88 0.91
-3 8 10 10.88 0.91
3 8 -9 42.24 1.87
-3 -8 9 45.28 2.01
3 8 -9 46.73 2
-3 8 9 44.87 2.08
-3 8 9 45.54 2.02
-3 8 9 49.13 1.94
-3 -8 9 48.29 2.16
-3 8 9 42.21 1.91
-3 8 9 45.47 1.87
-3 8 9 48.25 1.99
-3 8 9 46.35 1.88
-3 8 9 48.2 2.02
-3 8 9 45.97 2
-3 8 9 45.33 1.91
-3 8 9 44.13 1.94
3 8 -8 179.88 4.7
-3 -8 8 166.76 4.78
3 8 -8 177.93 4.81
-3 8 8 171.15 4.92
-3 8 8 177.26 4.68
-3 8 8 175.85 4.56
-3 -8 8 178.44 4.97
-3 8 8 181.71 4.78
-3 8 8 171.94 4.8
-3 8 8 161.47 4.59
-3 8 8 174.1 4.75
-3 8 8 168.15 4.58
-3 8 8 179.4 4.8
-3 8 8 171.69 4.77
-3 8 8 166.61 4.63
-3 8 8 160.98 4.64
3 8 -7 89.19 2.99
-3 8 7 85.8 3.1
-3 8 7 85.89 2.89
-3 8 7 81.88 2.76
-3 8 7 87.38 3.01
-3 8 7 89.74 2.9
-3 8 7 85.46 2.82
-3 8 7 83.87 2.92
-3 8 7 91.31 2.98
3 8 -7 82.48 2.81
-3 8 6 41.43 2.05
-3 8 6 41.2 1.97
-3 8 6 44.55 1.85
-3 8 6 44.51 1.92
-3 8 6 47.42 1.95
-3 8 6 40.82 1.81
-3 8 6 44.35 1.95
-3 8 6 44.26 1.95
-3 -8 6 40.84 1.88
3 8 -6 43.45 1.84
-3 -8 5 15.07 1.1
3 8 -5 15.41 1.11
-3 -8 5 13.47 1.09
-3 8 5 13.86 1.2
-3 8 5 15.94 1.09
-3 8 5 14.71 1.12
-3 8 5 14.68 1.09
-3 8 5 14.41 1.11
-3 8 5 13.35 1.07
-3 8 5 13.82 1.1
-3 8 5 14.75 1.11
-3 8 5 12.6 1.01
-3 8 5 12.41 1.03
-3 -8 4 288.38 7.01
-3 8 4 297.29 7.01
3 8 -4 294.4 7
-3 -8 4 280.83 7.08
-3 8 4 272.39 6.73
-3 8 4 277.55 7.06
-3 8 4 285.82 6.9
-3 8 4 293.45 6.96
-3 8 4 286.92 7.03
-3 8 4 284.42 6.9
-3 8 4 290.55 7.02
-3 8 4 285.63 6.98
-3 8 4 281.12 6.84
-3 8 4 269 6.88
-3 8 4 291.7 6.91
-3 8 4 271.64 6.83
-3 -8 3 75.88 2.72
-3 8 3 78.43 2.7
3 8 -3 78.04 2.73
-3 8 3 73.78 2.57
-3 8 3 80.5 2.74
-3 8 3 77.2 2.68
3 8 -3 77.24 2.54
-3 8 3 76.74 2.74
-3 8 3 75.72 2.72
-3 8 3 70.68 2.63
-3 8 3 80.79 2.86
-3 8 3 78.54 2.75
-3 8 3 76.75 2.62
-3 8 3 82.36 2.73
-3 -8 2 7.11 0.78
-3 8 2 9.01 0.88
3 8 -2 6.66 0.78
-3 8 2 8.23 0.82
-3 8 2 8.19 0.85
-3 8 2 8.66 0.89
-3 8 2 7.72 0.85
-3 8 2 8.07 0.86
-3 8 2 8.73 0.87
-3 8 2 7.16 0.9
-3 8 2 6.93 0.73
-3 8 2 8.83 0.89
-3 8 1 11.03 0.93
-3 -8 1 10.87 0.97
3 8 -1 11.47 0.97
-3 8 1 11.27 0.97
-3 8 1 12.25 0.97
-3 8 1 11.59 1.01
-3 8 1 12.49 1.04
3 8 -1 12.25 0.99
-3 8 1 13.43 1.02
-3 8 1 12.41 1.08
-3 8 1 11.41 0.99
-3 8 1 11.81 1.02
-3 8 0 16.4 1.1
-3 -8 0 15.7 1.13
3 8 0 16.03 1.13
-3 8 0 17.03 1.15
-3 8 0 15.74 1.13
-3 8 0 17.18 1.17
-3 8 0 15.02 1.14
-3 8 0 16.3 1.12
3 8 0 18.24 1.18
-3 8 0 14.51 1.07
-3 8 0 16.6 1.22
-3 8 0 15.74 1.18
-3 8 -1 4.17 0.68
-3 -8 -1 3.58 0.63
-3 8 -1 2.8 0.61
3 8 1 4.55 0.64
-3 8 -1 4.47 0.71
-3 8 -1 4.53 0.74
-3 8 -1 3.38 0.68
-3 8 -1 2.95 0.64
-3 8 -1 3.86 0.68
3 8 1 3.55 0.64
-3 8 -1 5.73 0.84
-3 8 -1 3.5 0.75
-3 8 -1 4.97 0.82
-3 8 -2 103.93 3.23
3 8 2 103.92 3.3
-3 8 -2 110.18 3.41
-3 8 -2 110.24 3.42
-3 8 -2 105.6 3.25
-3 8 -2 112.08 3.44
-3 8 -2 109.41 3.33
3 8 2 105.63 3.35
-3 8 -2 110.68 3.45
-3 8 -2 111.57 3.53
-3 8 -2 110.48 3.56
3 8 3 133.69 3.95
-3 8 -3 143.84 4.12
-3 8 -3 140.89 4.05
-3 8 -3 143.5 4.07
-3 8 -3 144.52 3.99
3 8 3 133.98 4.02
-3 8 -3 135.23 4.05
-3 8 -3 140.26 4.18
-3 8 -3 144.22 4.25
-3 8 -4 13.65 1.06
-3 8 -4 12.86 0.98
-3 8 -4 12.59 1.01
3 8 4 12.8 0.92
-3 8 -4 11.89 0.9
-3 8 -4 11.8 0.99
3 8 4 11.73 1
-3 8 -4 13.16 1.08
3 8 4 13.87 1.06
3 8 4 13.91 1.02
3 8 5 5.03 0.64
-3 8 -5 5.19 0.7
-3 8 -5 4.51 0.67
3 8 5 5.52 0.65
-3 8 -5 4.11 0.66
3 8 5 4.76 0.69
-3 8 -5 4.78 0.71
3 8 5 5.52 0.71
-3 8 -5 5.89 0.75
3 8 6 0.78 0.4
-3 8 -6 1.17 0.49
3 8 6 1.44 0.44
-3 8 -6 1.73 0.5
-3 8 -6 1.27 0.5
3 8 6 1.13 0.46
-3 8 -6 1.98 0.57
3 8 6 1.59 0.48
-3 8 -6 0.63 0.5
-3 8 -7 8.62 0.83
3 8 7 8.83 0.89
3 8 7 7.57 0.75
-3 8 -7 8.87 0.87
3 8 7 7.61 0.83
-3 8 -7 7.11 0.78
-3 8 -7 8.53 0.8
3 8 7 7.9 0.79
-3 8 -7 7.89 0.85
-3 8 -7 9.03 0.89
3 8 8 24.6 1.41
-3 8 -8 26.53 1.46
-3 8 -8 28.32 1.52
-3 8 -8 26.82 1.44
3 8 8 25.1 1.42
-3 8 -8 25.52 1.33
-3 8 -8 29.12 1.53
3 8 8 26.55 1.39
-3 8 -8 27.02 1.48
3 8 9 26.28 1.44
-3 8 -9 20.76 1.31
-3 8 -9 23.83 1.38
3 8 9 23.25 1.35
-3 8 -9 21.84 1.28
3 8 9 24.35 1.33
-3 8 -9 25.35 1.42
3 8 9 21.59 1.19
-3 8 -9 22.35 1.34
-3 8 -10 52.12 2.12
3 8 10 53.21 2.12
-3 8 -10 55.83 2.15
3 8 10 50.16 2.01
-3 8 -10 53.1 2.12
-3 8 -10 54.79 2.12
3 8 10 51.98 1.94
3 8 10 49.58 2.06
-3 8 -11 28.89 1.39
-3 8 -11 32.06 1.56
3 8 11 29.12 1.48
3 8 11 30.33 1.41
-3 8 -12 15.74 1.09
3 8 12 16.44 1.07
3 8 12 16.55 1.05
3 8 12 16.65 1.08
3 8 12 15.34 1
-3 8 -12 17.21 1.1
3 8 12 15.05 0.96
-3 8 -12 15.3 1
-3 8 -13 27.86 1.41
3 8 13 25.9 1.31
3 8 13 28.36 1.33
3 8 13 27.39 1.35
3 8 13 24.25 1.24
-3 8 -13 30.41 1.41
-3 8 -13 24.37 1.22
3 8 13 27.16 1.27
3 8 14 1.65 0.43
3 8 14 1.68 0.46
3 -8 14 1.63 0.46
-3 8 -14 2.38 0.49
3 8 14 1.3 0.4
3 -8 14 2.11 0.42
3 8 14 1.64 0.42
-3 8 -14 1.24 0.46
3 8 15 12.45 0.81
-3 8 -15 11.22 0.83
3 -8 15 11.75 0.9
3 8 15 11.86 0.81
3 8 15 12.76 0.86
3 -8 15 10.61 0.81
3 8 15 12.49 0.79
-3 8 -15 12.76 0.82
3 -8 15 11.37 0.75
-3 8 -15 13.62 0.87
-3 -8 -16 8.8 0.57
3 -8 16 9.77 0.77
3 8 16 9.4 0.65
3 8 16 10.35 0.7
3 8 16 9.88 0.72
3 -8 16 9.42 0.72
3 8 16 11.29 0.69
-3 8 -16 8.82 0.65
-3 8 -16 9.09 0.68
-3 -8 -17 16.68 0.72
3 8 17 19.65 0.9
3 8 17 20.54 0.93
3 -8 17 18.14 0.91
3 8 17 18.24 0.85
-3 8 -17 19.79 0.85
-3 8 -17 19.19 0.86
-3 8 -18 0.33 0.23
3 8 18 0.02 0.18
3 8 18 0.13 0.22
3 8 18 -0.02 0.22
-3 -9 17 67.38 1.84
-3 9 16 34.13 1.19
-3 -9 16 34.55 1.26
-3 9 16 34.54 1.16
-3 9 15 16.67 0.81
3 9 -15 15.87 0.85
-3 9 15 15.86 0.81
-3 -9 15 16.26 0.9
-3 9 15 15.38 0.81
-3 9 14 9.58 0.68
-3 -9 14 10.8 0.77
3 9 -14 10.07 0.73
-3 9 14 9.51 0.7
-3 -9 14 9.22 0.74
-3 9 14 10.07 0.69
-3 9 13 0.04 0.3
-3 9 13 0.15 0.26
-3 -9 13 0.96 0.38
-3 9 13 0.21 0.28
-3 9 13 0.33 0.33
-3 -9 13 0.62 0.42
-3 9 13 0.67 0.35
-3 9 12 0.24 0.34
-3 9 12 0.66 0.31
3 9 -12 0.9 0.36
-3 9 12 0.28 0.3
-3 -9 12 1.19 0.42
3 9 -12 0.61 0.29
-3 9 12 0.55 0.29
-3 9 12 0.69 0.36
-3 -9 12 0.78 0.43
-3 9 12 0.65 0.34
-3 9 11 8.57 0.76
-3 -9 11 8.47 0.74
3 9 -11 9.55 0.78
3 9 -11 7.69 0.65
-3 -9 11 8.12 0.76
-3 9 11 8.7 0.68
-3 9 11 7.84 0.72
-3 9 11 9.77 0.73
-3 9 11 9.75 0.78
-3 9 11 8.47 0.71
-3 9 10 12.4 0.9
3 9 -10 11.7 0.88
-3 -9 10 11.17 0.87
3 9 -10 11.12 0.8
-3 9 10 10.04 0.84
-3 -9 10 10.6 0.91
-3 9 10 10.31 0.77
-3 9 10 10 0.82
-3 9 10 11.7 0.86
-3 9 10 9.25 0.78
-3 9 9 103.51 3.08
-3 -9 9 102.55 3.12
3 9 -9 108.77 3.15
3 9 -9 107.58 3.04
-3 -9 9 97.89 3.17
-3 9 9 101.66 2.99
3 9 -9 94.96 2.87
-3 9 9 103.91 3.08
-3 9 9 97.1 2.91
-3 9 9 104.07 3.07
-3 9 9 101.77 3.02
-3 -9 8 14.79 1.03
3 9 -8 14.51 1.01
-3 -9 8 13.79 1.05
-3 9 8 14.03 0.9
-3 9 8 14.09 0.94
-3 9 8 12.33 0.93
-3 9 8 12.29 0.91
-3 9 7 1.85 0.47
-3 9 7 2.12 0.47
-3 9 7 2.48 0.49
-3 -9 7 2.13 0.49
[truncated: 6,255,480 more chars]
